# Supplementary material for: Fission Yeast NDR/LATS Kinase Orb6 Regulates Exocytosis via Phosphorylation of the Exocyst Complex
Source: Cell Rep. 2019 Feb 5;26(6):1654–1667.e7. doi: 10.1016/j.celrep.2019.01.027 (PMC6367570; doi:10.1016/j.celrep.2019.01.027)
Supplement: Table S1. Summary of Phosphoproteomics Data for Orb6 Inhibition, Related to Figure 4 [file mmc2.xlsx]

## Sheet: Title and General notes
Table S1. Related to Figure 4. Summary of phosphoproteomics data for Orb6 inhibition.
General notes
Tab "Orb6_inhibition_Replic1_E150526" contains data from SILAC mass spectrometry experiment (orb6-as2 cells treated with 3-BrB-PP1 vs methanol), biological-replicate 1.
Tab "Orb6_inhibition_Replic2_E150710" contains data from SILAC mass spectrometry experiment (orb6-as2 cells treated with 3-BrB-PP1 vs methanol), biological-replicate 2.
Tab "Orb6_inhibition_Replic3_E151022" contains data from SILAC mass spectrometry experiment (orb6-as2 cells treated with 3-BrB-PP1 vs methanol), biological-replicate 3.
Tab "Control_E160216" contains data from SILAC mass spectrometry control experiment (wild-type cells treated with 3-BrB-PP1 vs methanol).
In these tabs:
"Posterior error probability (PEP)" refers to probability that the peptide-spectrum match for the phosphopeptide is incorrect (i.e. PEP refers to the phosphopeptide, not specifically to the phosphosite).
"Localization probability of phosphosite within phosphopeptide" refers to probability that the identified phosphosite within the phosphopeptide is the actual phosphosite within the phosphopeptide.
"Ratio H/L normalized" refers to the normalized heavy/light ratio for the phosphopeptide, from Maxquant. Here, "normalization" does not refer to normalization to protein abundance.
"Log2(fold-change) after Orb6 inhibition" is derived directly as the log2 of "Ratio H/L normalized" except for replicate 3, in which heavy and light labels were reversed. For replicate 3, "Log2(fold-change) after Orb6 inhibition" is the additive inverse of (log2 of "Ratio H/L normalized")
See STAR Methods for further details.
Tab "Orb6_inhibition_summary" combines data from the three Orb6 inhibition replicate tabs.
Tab "Control_summary" takes data from the control tab
See STAR Methods for further details.

## Sheet: Orb6_inhibition_Replic1_E150526
Gene ID	Protein name	Phospho-amino acid	Position of phosphosite within protein	Localization probability of phosphosite within phosphopeptide	Posterior error probability (PEP) for phosphopeptide identification	MaxQuant score	Ratio H/L normalized	Log2(fold-change) after Orb6 inhibition
SPBC2F12.05c		S	695	1	9.66896e-26	121.82	0.022639	-5.46505
SPBC2F12.05c		T	718	0.679987	1.27373e-09	64.845	0.037405	-4.74063
SPCC548.04	urm1	S	48	1	0.031585	40.941	0.062838	-3.99222
SPCC548.04	urm1	T	58	1	0.031585	40.941	0.062838	-3.99222
SPCC1183.11	msy1	S	19	0.999999	6.03409e-06	140.88	0.063145	-3.98519
SPBC32C12.03c	ppk25	S	404	1	4.53511e-72	174.19	0.071505	-3.80581
SPBC2F12.05c		S	775	0.881691	0.0386278	43.115	0.074535	-3.74594
SPCC297.05		S	134	0.524903	0.000676804	64.476	0.075075	-3.73552
SPAC30.01c	sec72	S	1597	0.999523	0.000911582	48.527	0.078274	-3.67532
SPBC2F12.05c		S	679	0.999926	2.49138e-38	105.59	0.086289	-3.53468
SPBC32C12.03c	ppk25	S	38	0.999916	1.01166e-24	115.8	0.11152	-3.16463
SPBC2F12.05c		S	900	0.969027	2.78286e-26	86.557	0.1125	-3.152
SPAC9G1.06c	cyk3	S	310	0.931688	9.55149e-72	122.68	0.12212	-3.03363
SPAC9G1.06c	cyk3	S	300	1	9.55149e-72	122.68	0.12342	-3.01835
SPCC63.14	eis1	S	1095	0.929004	6.59749e-85	110.7	0.12418	-3.0095
SPAC1527.03		S	271	0.956859	1.09614e-07	110.92	0.13238	-2.91724
SPAC1071.02	mms19	T	33	1	0.00140083	68.224	0.13551	-2.88353
SPCC576.06c		S	151	0.839849	0.0148303	46.819	0.14036	-2.8328
SPCC4F11.02	ptc1	S	34	0.997641	0.000103176	57.152	0.16138	-2.63147
SPAC14C4.12c	laf1	S	122	0.55195	1.00259e-05	58.712	0.16538	-2.59614
SPAC10F6.16	mug134	S	115	0.996879	0.00101422	54.764	0.16631	-2.58805
SPAC24H6.13		S	262	0.683585	8.50104e-25	86.575	0.16824	-2.57141
SPAC32A11.04c	tif212	S	124	0.999985	1.74285e-16	135.55	0.17825	-2.48803
SPCC622.10c	sec5	S	50	1	0.000723824	96.82	0.18295	-2.45048
SPAC22E12.11c	set3	S	856	0.673964	2.44021e-08	49.293	0.18575	-2.42857
SPAC26A3.05	chc1	S	393	0.814475	1.20127e-19	111.73	0.21151	-2.2412
SPCC290.04	ams2	S	449	0.82139	0.000425487	55.128	0.21606	-2.2105
SPAC1006.08	etd1	S	283	0.523094	0.0035746	45.205	0.21889	-2.19172
SPAC9.10	thi9	S	583	0.572634	0.000395545	50.305	0.22573	-2.14733
SPBC8D2.20c	sec31	S	517	0.947784	0	234.38	0.23086	-2.11491
SPAC22G7.06c	ura1	S	1894	0.88269	1.12637e-13	57.981	0.23428	-2.09369
SPAC17G8.12	sec3	S	201	1	2.2338e-40	116.94	0.24974	-2.0015
SPACUNK4.16c		S	163	1	9.26617e-14	90.759	0.25235	-1.9865
SPBC13E7.08c	leo1	S	378	1	5.26683e-05	72.898	0.26108	-1.93744
SPBC2F12.10		S	294	0.999965	0.0148994	54.784	0.26267	-1.92868
SPBC25B2.07c	mmb1	S	460	0.691866	9.88402e-20	91.547	0.26374	-1.92281
SPAC823.03	ppk15	S	33	0.998776	4.95972e-74	164.15	0.26675	-1.90644
SPBC21D10.10	bdc1	T	153	1	1.36471e-18	77.51	0.26936	-1.89239
SPBC23G7.04c	nif1	S	45	0.999988	2.6768e-38	108.08	0.26947	-1.8918
SPBC25B2.07c	mmb1	S	455	0.999912	8.97669e-29	149	0.27151	-1.88092
SPAC9.10	thi9	S	585	0.9973	4.10798e-17	135.23	0.27192	-1.87875
SPCC16C4.07	scw1	S	350	0.530274	1.74296e-18	78.69	0.27512	-1.86187
SPAC17G6.08	pep7	S	75	0.951846	0.000502998	46.892	0.2781	-1.84632
SPBC27.04	uds1	S	1033	1	0.00389745	73.887	0.27879	-1.84275
SPAC12B10.14c	tea5	S	161	0.981973	1.54762e-28	105.28	0.28666	-1.80259
SPCC1672.02c	sap1	S	17	0.999977	1.16071e-11	80.596	0.28736	-1.79907
SPCC16C4.07	scw1	S	344	0.592895	0.000145093	42.123	0.28826	-1.79456
SPBC3E7.12c	cfh4	S	215	0.499995	1.29584e-06	58.272	0.28943	-1.78871
SPBC3E7.12c	cfh4	T	214	0.499995	1.29584e-06	58.272	0.28943	-1.78871
SPBC582.05c	brc1	S	567	0.999822	0.000491135	77.22	0.29131	-1.77937
SPCC16C4.07	scw1	S	392	0.561357	4.42568e-34	85.337	0.29575	-1.75755
SPAC17A2.01	bsu1	S	12	0.497995	2.75771e-19	85.937	0.29614	-1.75565
SPAC17A2.01	bsu1	S	16	0.605774	3.24001e-14	85.51	0.29614	-1.75565
SPAC29A4.09		S	157	1	6.51803e-10	70.994	0.29827	-1.74531
SPAC823.03	ppk15	T	37	0.532754	1.33455e-48	102.67	0.30234	-1.72576
SPBC16D10.04c	dna2	S	31	0.940272	0.00190691	46.069	0.30815	-1.6983
SPAC1B3.16c	vht1	S	12	0.987268	1.01704e-67	131.5	0.30866	-1.69591
SPAC1B3.16c	vht1	S	13	0.999416	1.01704e-67	131.5	0.30866	-1.69591
SPCC4B3.03c		S	429	1	0.00018308	44.515	0.30874	-1.69554
SPBC19F8.02	nud3	S	34	0.999981	0.00159668	54.281	0.31702	-1.65735
SPBPB10D8.01		S	42	0.999403	9.72137e-25	116.06	0.32198	-1.63496
SPCC16C4.07	scw1	S	390	0.978437	2.79486e-205	208.3	0.32226	-1.6337
SPBC27.04	uds1	S	678	0.81141	0.000108434	41.597	0.3259	-1.6175
SPAC23A1.17	bbc1	S	802	0.553485	2.11812e-05	56.746	0.32691	-1.61303
SPAC24B11.10c	cfh1	S	156	0.999996	0.000455208	62.972	0.32747	-1.61057
SPAC24B11.10c	cfh1	S	161	0.874347	0.000455208	62.972	0.32747	-1.61057
SPCC1827.07c		S	136	0.995626	0.0475654	47.506	0.32946	-1.60182
SPBC359.03c	aat1	S	23	1	3.21441e-05	75.088	0.33038	-1.5978
SPCC16C4.07	scw1	S	385	0.979814	1.92974e-92	118.93	0.33541	-1.576
SPCC4F11.02	ptc1	S	37	0.978254	1.50027e-09	66.152	0.33855	-1.56256
SPAC1782.09c	clp1	S	396	0.999998	2.12465e-07	71.08	0.33947	-1.55864
SPBC13G1.05		S	633	0.873146	0.00707201	40.208	0.34068	-1.55351
SPBC4C3.06	syp1	T	497	0.999963	0.00197031	78.098	0.34113	-1.55161
SPCC297.05		S	78	0.793624	2.69607e-28	91.733	0.34356	-1.54137
SPBC887.12		S	74	0.998328	0.0036776	53.395	0.34369	-1.54082
SPBC887.12		S	78	0.931103	0.0036776	53.395	0.34369	-1.54082
SPAC12B10.14c	tea5	S	71	0.999304	3.98593e-10	66.52	0.34443	-1.53772
SPBC3F6.03	trr1	S	165	0.998856	3.21445e-08	63.158	0.34838	-1.52127
SPAC23A1.17	bbc1	S	718	0.999994	3.71869e-13	94.61	0.34843	-1.52106
SPACUNK4.07c	cta4	S	948	0.999541	0.000831264	53.554	0.35523	-1.49317
SPBC359.03c	aat1	S	38	0.785764	0.00132472	43.306	0.3576	-1.48358
SPAC1B3.16c	vht1	S	35	0.902613	2.79853e-14	76.889	0.3588	-1.47875
SPBC28F2.11	hmo1	T	227	0.544862	7.68077e-06	50.029	0.36218	-1.46522
SPAC22G7.06c	ura1	S	1881	1	1.70254e-128	169.42	0.36219	-1.46518
SPAC17A2.01	bsu1	S	54	0.999998	1.22253e-26	80.496	0.37333	-1.42148
SPAC30C2.08		S	202	0.5	0.000358871	54.582	0.37635	-1.40985
SPAC30C2.08		T	201	0.5	0.000358871	54.582	0.37635	-1.40985
SPCC285.13c	nup60	S	74	0.997849	8.40563e-45	107.03	0.37687	-1.40786
SPAC4F8.15	itr1	S	567	1	0.00846951	56.916	0.3798	-1.39669
SPAC144.14	klp8	S	279	0.899583	1.41067e-31	118.72	0.38034	-1.39464
SPACUNK4.14	mdb1	S	182	0.751658	1.71227e-54	135.64	0.38117	-1.39149
SPBC28F2.11	hmo1	T	237	0.525541	7.90477e-42	99.753	0.38189	-1.38877
SPCC306.03c	cnd2	S	41	0.979888	1.33065e-13	97.291	0.38406	-1.3806
SPAC17A2.01	bsu1	T	14	0.813249	7.82766e-15	100.04	0.38915	-1.3616
SPCC63.14	eis1	S	118	0.523372	5.23323e-10	67.227	0.3912	-1.35402
SPAC1F3.02c	mkh1	S	285	0.999965	0.000284999	52.814	0.39827	-1.32818
SPAC3G9.05	spa2	S	513	0.992203	1.97034e-38	111.45	0.40179	-1.31549
SPAC631.02	bdf2	S	123	1	9.02856e-12	84.479	0.40454	-1.30565
SPAC1B3.16c	vht1	S	28	0.992361	3.83647e-78	140.48	0.40687	-1.29736
SPAC29B12.08	clr5	S	61	1	0.0149723	49.423	0.40851	-1.29156
SPAC23A1.11;SPBC839.13c;SPBC2G2.05		S	68;68;68	0.99986	0.0067594	50.467	0.40931	-1.28873
SPAC13G7.04c	mac1	S	438	0.999304	1.23368e-05	50.232	0.40947	-1.28817
SPAC21E11.06	tif224	S	121	0.9925	0.00364301	52.891	0.41147	-1.28114
SPCP1E11.04c	pal1	S	66	0.999477	6.52208e-05	63.95	0.41338	-1.27446
SPCC965.05c	thp1	S	172	0.951843	0.00842196	58.04	0.41355	-1.27387
SPBC1A4.05	blt1	T	682	0.666865	0.0572916	42.317	0.41657	-1.26337
SPBC25B2.10		S	102	1	2.58304e-51	161.47	0.41937	-1.2537
SPAC26A3.09c	rga2	S	155	1	0.00119699	69.346	0.42255	-1.24281
SPAC19G12.08	scs7	S	140	0.709504	7.72568e-30	93.176	0.42283	-1.24185
SPAC11D3.18c		S	16	0.999714	4.17639e-38	109.32	0.42322	-1.24052
SPBC25B2.07c	mmb1	S	462	0.637596	4.45696e-20	92.265	0.42379	-1.23858
SPAPYUG7.02c	sin1	S	404	0.765233	5.82557e-05	65.495	0.42416	-1.23732
SPAC6F12.08c	exo84	S	59	1	4.76433e-14	82.349	0.4251	-1.23413
SPBC19F5.04		S	322	0.499999	3.26725e-09	65.428	0.42606	-1.23087
SPBC19F5.04		S	326	0.499999	3.26725e-09	65.428	0.42606	-1.23087
SPBC19F5.04		T	320	0.499999	3.26725e-09	65.428	0.42606	-1.23087
SPAC23D3.12		T	314	0.568999	2.74925e-28	83.944	0.42627	-1.23016
SPCC794.03		S	532	0.776133	1.66123e-28	101.05	0.42718	-1.22708
SPAPYUG7.03c	mid2	S	379	0.999359	6.26191e-28	100.97	0.42766	-1.22546
SPCC1183.08c	rpl101	S	11	0.797701	8.18288e-05	60.062	0.43046	-1.21605
SPAC637.13c	slm1	S	175	0.553392	0.0137231	40.968	0.43533	-1.19982
SPAC17A2.01	bsu1	S	7	0.999992	2.75771e-19	85.937	0.43542	-1.19952
SPBC1A4.05	blt1	S	691	0.973769	4.53418e-05	54.764	0.43666	-1.19542
SPBC1271.10c		S	28	0.741369	4.01194e-08	66.777	0.43931	-1.18669
SPBC887.10	mcs4	S	152	0.99862	1.47294e-39	100.24	0.44082	-1.18174
SPAC17A5.07c	ulp2	S	29	0.5	2.31899e-18	119.77	0.44146	-1.17965
SPAC17A5.07c	ulp2	T	28	0.5	2.31899e-18	119.77	0.44146	-1.17965
SPAC8C9.04		S	519	0.999988	1.95803e-45	108.32	0.44174	-1.17873
SPCC306.03c	cnd2	S	5	0.999954	2.60501e-18	79.69	0.44177	-1.17863
SPAC57A7.08	pzh1	T	79	0.569493	1.70146e-20	74.287	0.44212	-1.17749
SPBP8B7.05c	nce103	T	134	0.999956	0.00028122	88.224	0.44231	-1.17687
SPBC1711.05		S	402	0.854424	6.58332e-12	52.642	0.44402	-1.1713
SPBC11C11.02	imp2	S	416	1	3.58473e-05	111.79	0.4443	-1.17039
SPBC106.01	mph1	S	259	0.93869	4.02022e-20	79.237	0.44456	-1.16955
SPAC6G10.02c	tea3	S	460	1	5.73263e-73	180.1	0.44485	-1.16861
SPAC1805.05	cki3	T	332	0.803849	0.000171839	64.224	0.44931	-1.15422
SPBC359.03c	aat1	S	12	1	9.03494e-29	129.46	0.44988	-1.15239
SPCC16A11.17	mcm4	S	81	1	0.0179114	89.08	0.45042	-1.15066
SPCC63.14	eis1	S	77	0.894564	2.28745e-12	72.359	0.45086	-1.14925
SPAC23A1.17	bbc1	S	805	0.632751	1.2366e-10	73.279	0.45173	-1.14647
SPBC29B5.01	atf1	S	115	0.985713	0.000459967	54.869	0.45202	-1.14554
SPAC3A11.06	mvp1	S	181	1	0.00692917	48.288	0.45321	-1.14175
SPAC3A11.06	mvp1	S	188	1	0.00692917	48.288	0.45321	-1.14175
SPBC1921.02	rad60	S	195	0.959795	0.00988901	42.469	0.45478	-1.13676
SPAC27E2.02	yih1	T	130	1	0.00774727	58.461	0.45851	-1.12497
SPBC16G5.15c	fkh2	S	319	0.94998	3.22106e-05	59.728	0.45965	-1.12139
SPAPB17E12.13;SPBC11C11.07		S	16;16	0.998677	0.00115499	69.261	0.45998	-1.12036
SPBC16C6.08c	qcr6	T	34	0.983145	0.000606361	50.806	0.46056	-1.11854
SPAC22F8.04	pet1	Y	11	0.504501	3.12173e-30	68.041	0.46062	-1.11835
SPAC110.01	ppk1	S	59	0.999992	1.53331e-13	67.911	0.46128	-1.11629
SPAC23E2.01	fep1	S	97	0.999855	0.000715293	80.737	0.46225	-1.11325
SPCC23B6.01c		S	409	0.5	2.78148e-28	106.75	0.4626	-1.11216
SPAC22A12.10	ept1	S	17	0.999914	6.76847e-39	123.36	0.46276	-1.11166
SPBC16A3.07c	nrm1	S	251	0.903166	0.00545492	57.225	0.46422	-1.10712
SPBC13E7.03c		S	602	0.5	0.000618543	51.31	0.4646	-1.10594
SPBC13E7.03c		S	606	0.5	0.000618543	51.31	0.4646	-1.10594
SPCC18.14c	rpp0	T	153	0.568542	0.0117756	43.946	0.46577	-1.10231
SPAPJ760.02c	abp1	T	297	0.786657	1.60575e-28	105.06	0.46623	-1.10089
SPCC1393.08		S	143	0.997764	1.70485e-54	138.82	0.46632	-1.10061
SPBC1709.01	chs2	S	15	1	0.00549305	56.548	0.46737	-1.09736
SPAC458.07	tfa1	S	290	0.745829	0.00353897	42.716	0.46787	-1.09582
SPAC3H5.09c		S	2569	0.499986	6.55094e-06	48.634	0.46799	-1.09545
SPAC3H5.09c		S	2570	0.499986	6.55094e-06	48.634	0.46799	-1.09545
SPCC23B6.01c		S	408	0.586414	2.78148e-28	106.75	0.46938	-1.09117
SPAC1006.08	etd1	S	103	0.999996	5.80822e-11	81.526	0.4704	-1.08804
SPAPB2B4.04c		S	18	0.641601	1.71203e-14	76.21	0.47089	-1.08654
SPAC57A7.08	pzh1	T	64	0.863591	2.89218e-13	61.519	0.47237	-1.08201
SPBC1711.08	aha1	S	169	0.638993	0.000214907	72.2	0.47799	-1.06495
SPAC110.01	ppk1	T	849	0.553755	2.01979e-11	62.958	0.47925	-1.06115
SPCC550.14	vgl1	S	115	1	0.00277576	65.224	0.47941	-1.06067
SPBC16G5.15c	fkh2	S	626	0.999814	1.81467e-35	95.658	0.47943	-1.06061
SPBC1A4.05	blt1	S	684	0.833848	8.16716e-14	85.837	0.48012	-1.05853
SPBC1709.11c	png2	T	236	0.999955	0.00176397	65.219	0.48038	-1.05775
SPCC364.06	nap1	T	20	0.999881	1.2266e-63	120.15	0.48133	-1.0549
SPCC364.06	nap1	T	24	0.984061	1.2266e-63	120.15	0.48133	-1.0549
SPAC18G6.07c	mra1	S	82	1	4.25372e-103	146.53	0.48331	-1.04898
SPBC800.10c		S	402	0.657677	1.61037e-54	94.275	0.48364	-1.04799
SPCC16C4.07	scw1	S	354	0.999997	2.30939e-148	213.2	0.48438	-1.04579
SPAC4F10.11	spn1	S	66	1	2.7221e-111	178.7	0.48461	-1.0451
SPCC777.08c	bit61	S	201	1	0.000882739	87.184	0.48546	-1.04258
SPAPB18E9.02c	ppk18	S	320	0.997167	0.00329215	52.599	0.48588	-1.04133
SPBC16A3.07c	nrm1	S	266	0.999985	0.000321464	99.568	0.48803	-1.03496
SPBC244.01c	sid4	S	115	1	0.00678327	48.423	0.48879	-1.03271
SPCC736.15	pil1	T	233	0.998791	1.51746e-40	89.391	0.48991	-1.02941
SPBC460.01c		S	2	0.999998	4.5357e-10	75.376	0.49044	-1.02785
SPAC17G8.11c	imt3	S	307	0.943205	0.00041398	66.708	0.49067	-1.02718
SPAP8A3.04c	hsp9	S	42	0.999307	0.00885199	45.438	0.49122	-1.02556
SPAP8A3.04c	hsp9	T	45	0.584196	0.00885199	45.438	0.49122	-1.02556
SPAC13G7.04c	mac1	S	212	0.998312	0.000368087	69.261	0.49262	-1.02145
SPAC26F1.10c	pyp1	S	318	0.698139	1.86497e-06	65.855	0.49276	-1.02104
SPBC1198.08		S	28	0.998367	0.000718865	56.719	0.49289	-1.02066
SPCC1183.09c	pmp31	S	86	0.815361	4.64481e-10	40.513	0.49474	-1.01526
SPBC1685.13	fhn1	S	170	0.999969	0.000258712	46.953	0.49619	-1.01104
SPAC4F10.13c	mpd2	S	198	0.665968	8.90521e-05	76.073	0.49709	-1.00842
SPAC1006.08	etd1	S	118	0.99999	5.62017e-22	85.17	0.49739	-1.00755
SPAC23G3.04	ies4	S	146	0.978869	6.87109e-49	114.01	0.50011	-0.999683
SPAC23G3.04	ies4	T	150	0.99998	6.87109e-49	114.01	0.50011	-0.999683
SPAC19G12.17	erh1	S	2	0.999998	4.45051e-74	161.48	0.50068	-0.998039
SPAC6G10.02c	tea3	S	426	0.995706	9.88445e-06	52.054	0.50127	-0.99634
SPCC1919.10c	myo52	S	798	1	7.47645e-09	91.317	0.50278	-0.992001
SPBC1683.08	ght4	S	552	0.883196	0.000331563	40.472	0.50674	-0.980682
SPCC24B10.08c	ada2	S	330	0.995961	0.0124241	40.493	0.50702	-0.979885
SPBC25B2.03		S	490	0.997893	8.45396e-89	117.52	0.50819	-0.97656
SPAC24B11.10c	cfh1	S	301	0.999844	5.691e-37	142.26	0.50884	-0.974716
SPCC188.06c	srp54	S	12	0.99997	0.00448285	47.548	0.51043	-0.970215
SPAC7D4.02c	sfp47	S	226	0.654991	1.66434e-83	167.61	0.51237	-0.964742
SPCC16C4.07	scw1	S	298	0.999957	2.1323e-116	198.85	0.51321	-0.962379
SPCC794.03		S	528	0.859992	0.000218938	46.005	0.51328	-0.962182
SPCC794.03		S	534	0.633304	0.000218938	46.005	0.51328	-0.962182
SPBC2G2.14	csi1	S	53	0.969372	0.000122932	59.709	0.51341	-0.961817
SPAC12G12.03	cip2	T	175	0.979763	1.8667e-143	134.57	0.51424	-0.959486
SPBC29B5.01	atf1	S	226	0.688017	6.50583e-13	48.669	0.51428	-0.959374
SPBC29B5.01	atf1	T	216	0.804404	6.50583e-13	48.669	0.51428	-0.959374
SPCC23B6.04c		S	551	1	0.000515561	70.089	0.51766	-0.949923
SPAC10F6.16	mug134	S	99	0.999821	4.57366e-38	114.55	0.51951	-0.944777
SPAC57A10.02	cdr2	S	755	0.607788	7.49118e-64	123.65	0.51968	-0.944305
SPAPB1A10.09	ase1	S	640	1	0.0199783	52.391	0.52022	-0.942806
SPAC29B12.08	clr5	S	662	1	9.49513e-78	101.34	0.52246	-0.936608
SPAC222.10c	byr4	S	79	0.815816	1.0423e-50	124.51	0.52311	-0.934814
SPCC306.03c	cnd2	S	52	0.992936	9.82977e-52	94.594	0.52423	-0.931728
SPBP4H10.14c		S	27	0.929357	2.38939e-07	57.058	0.52435	-0.931398
SPBC1A4.05	blt1	S	635	0.612601	1.98077e-07	71.531	0.52438	-0.931315
SPAC26F1.01	sec74	S	260	0.753716	8.94382e-38	91.541	0.52443	-0.931178
SPBC16A3.18	cip1	S	57	0.974272	3.20268e-28	104.76	0.5247	-0.930435
SPBC1105.14	rsv2	S	464	0.546579	1.54054e-18	47.524	0.52475	-0.930298
SPBC17D1.05		S	160	0.500577	1.30227e-17	81.003	0.52477	-0.930243
SPAC32A11.03c	phx1	S	261	0.5431	3.47434e-05	44.564	0.52489	-0.929913
SPBC1A4.03c	top2	S	43	0.5	0.00613519	46.844	0.52835	-0.920434
SPCC63.14	eis1	S	596	0.954129	3.7734e-13	75.773	0.5285	-0.920025
SPCC285.13c	nup60	T	264	0.831298	9.28948e-66	131.56	0.52881	-0.919179
SPBC1711.08	aha1	S	170	0.844291	5.68862e-05	77.062	0.53273	-0.908524
SPAC1687.09	tax4	S	914	0.99917	6.28083e-84	166.65	0.53406	-0.904926
SPBC405.02c		S	240	0.986896	0.00620611	48.899	0.53407	-0.904899
SPAC3H8.10	spo20	S	2	0.768724	8.29248e-22	64.169	0.53469	-0.903225
SPAC56F8.10	met9	S	353	0.5	3.02014e-12	70.501	0.53545	-0.901176
SPAC8C9.04		S	489	0.947517	6.24727e-39	119.16	0.53721	-0.896442
SPBC17D11.07c	rpn2	S	784	0.902746	0.000102773	48.053	0.53779	-0.894885
SPCC736.15	pil1	T	15	0.999937	8.54911e-159	207.13	0.53869	-0.892473
SPAC1142.06	get3	S	2	0.999975	1.80406e-14	76.21	0.53872	-0.892392
SPAC56F8.10	met9	S	355	0.732608	3.02014e-12	70.501	0.54086	-0.886673
SPCC290.04	ams2	S	442	1	6.43946e-15	83.37	0.54501	-0.875645
SPAC8C9.04		S	490	0.794852	7.29268e-40	129.85	0.54526	-0.874984
SPCC4G3.09c	gyp3	S	191	0.72995	1.26601e-12	86.497	0.54571	-0.873794
SPBC409.07c	wis1	T	225	0.631991	2.33915e-14	106.14	0.54603	-0.872948
SPBC26H8.01	thi2	S	251	0.999997	1.24199e-16	77.576	0.5482	-0.867226
SPAC26A3.05	chc1	T	392	0.5	1.20127e-19	111.73	0.54836	-0.866805
SPBC685.06	rps001	S	45	1	8.53155e-08	91.307	0.5484	-0.8667
SPCC330.14c;SPAC6G9.09c		S	50;50	0.994476	1.01996e-05	84.892	0.54844	-0.866594
SPAC9G1.07		S	269	0.999917	0.00275528	58.63	0.54861	-0.866147
SPBC16A3.08c	oga1	T	166	0.875466	1.3719e-15	50.627	0.54884	-0.865542
SPBC1A4.03c	top2	T	44	0.630955	0.000464539	70.685	0.54963	-0.863467
SPCP1E11.04c	pal1	S	119	0.989694	6.41212e-15	76.909	0.54994	-0.862654
SPAC24H6.11c		S	21	0.973043	7.5906e-07	49.765	0.54998	-0.862549
SPAC1687.09	tax4	S	604	0.710874	6.56985e-05	72.47	0.55077	-0.860478
SPAC24B11.07c		S	444	1	0.00067999	47.039	0.55181	-0.857756
SPCC1259.08		S	150	1	0.000801727	50.897	0.55391	-0.852277
SPCC1902.01	gaf1	S	598	0.784757	1.17932e-05	71.513	0.55505	-0.84931
SPBC557.04	ppk29	S	595	0.499978	0.0049068	45.28	0.55564	-0.847778
SPCC1442.10c	rpb3	S	172	0.635216	8.95943e-05	51.628	0.55626	-0.846169
SPAC17A5.16	ftp105	S	711	0.499995	0.00438765	59.84	0.55648	-0.845598
SPBC1D7.02c	scr1	S	300	0.728072	2.47478e-20	107.98	0.55676	-0.844873
SPCC794.03		S	522	0.986293	0.0288442	43.297	0.55762	-0.842646
SPAC1B3.09c		S	79	0.999824	0.00315412	49.395	0.55769	-0.842465
SPBC16D10.04c	dna2	T	79	0.999141	5.50636e-06	58.964	0.55859	-0.840138
SPAPB17E12.14c		S	140	0.99637	1.07663e-18	71.309	0.55885	-0.839467
SPCC16C4.09	sts5	S	288	0.992434	3.57621e-05	44.167	0.55978	-0.837068
SPAC29E6.10c	nst1	T	892	0.981534	0.000692567	54.167	0.56011	-0.836218
SPBC4F6.06	kin1	S	53	0.999226	2.07273e-05	42.039	0.56245	-0.830203
SPCC1450.02	bdf1	S	239	1	1.91531e-19	89.232	0.56574	-0.821789
SPAC20G8.09c	nat10	S	1013	0.999945	8.00955e-06	70.68	0.56638	-0.820158
SPAPB1A10.09	ase1	S	426	1	0.0144862	43.808	0.56663	-0.819521
SPCC364.07	ser3	S	39	0.923528	0.00898605	60.064	0.56921	-0.812967
SPAC4F8.02c	mrpl40	S	162	0.893366	0.00581293	47.894	0.56983	-0.811397
SPAC24H6.09	gef1	S	518	0.858828	0.00190019	53.034	0.56983	-0.811397
SPAC31G5.10	eta2	S	91	0.996903	8.37801e-13	76.068	0.57159	-0.806947
SPAC222.09	seb1	S	362	0.795535	2.89637e-62	104.39	0.57278	-0.803947
SPAC9.11		S	173	0.794908	1.38091e-12	76.051	0.57377	-0.801456
SPAC57A10.02	cdr2	S	616	0.5	0.000832996	50.222	0.5738	-0.80138
SPCC63.14	eis1	S	72	0.938979	1.85656e-39	128.72	0.57416	-0.800475
SPAC13G7.04c	mac1	S	691	0.999495	1.72579e-05	48.597	0.5743	-0.800124
SPCC1672.02c	sap1	S	19	0.994875	6.00044e-14	95.751	0.57485	-0.798743
SPCC2H8.02		S	267	0.602487	1.07161e-09	62.193	0.57553	-0.797037
SPAC23D3.12		S	297	0.603901	1.41251e-52	104.53	0.57571	-0.796586
SPBC3E7.12c	cfh4	S	167	1	2.64125e-08	75.764	0.57616	-0.795459
SPAC15A10.16	bud6	T	320	0.997348	0.000110795	57.794	0.57672	-0.794057
SPAC9G1.06c	cyk3	S	131	0.952087	0.00114007	47.75	0.57675	-0.793982
SPCC162.07	ent1	S	227	0.740173	3.33373e-05	44.726	0.57681	-0.793832
SPCC1259.08		S	379	0.987026	0.000803779	47.345	0.57724	-0.792757
SPAC6F12.10c	ade3	S	317	0.666744	6.73387e-26	59.367	0.57759	-0.791882
SPAC222.09	seb1	S	360	0.971097	2.89637e-62	104.39	0.57843	-0.789786
SPBC557.04	ppk29	S	596	0.609848	0.0013235	61.167	0.57907	-0.78819
SPCC1235.14	ght5	S	537	0.999992	1.33857e-29	131.3	0.57958	-0.78692
SPAC821.03c	slf1	S	209	0.99999	5.97526e-08	69.188	0.58	-0.785875
SPBC12C2.10c	pst1	S	442	0.83748	0.00013326	49.343	0.5801	-0.785626
SPBC1604.12		S	603	0.620948	9.15651e-31	69.244	0.58043	-0.784806
SPBC1A4.05	blt1	S	636	0.755861	1.2572e-07	73.802	0.58067	-0.78421
SPBC3B8.06		S	147	1	6.899e-14	110.57	0.58067	-0.78421
SPCC1235.14	ght5	S	536	0.999989	1.33857e-29	131.3	0.5817	-0.781653
SPCC1672.11c		S	97	0.999994	0.00120179	70.056	0.58215	-0.780537
SPBC409.07c	wis1	S	226	0.795603	2.1555e-14	106.3	0.58255	-0.779546
SPBC4F6.09	str1	T	35	0.5	0.0226734	44.847	0.5829	-0.77868
SPBC1718.07c	zfs1	S	246	0.499999	1.61376e-10	62.357	0.58613	-0.770707
SPAC9.10	thi9	S	53	0.997619	1.2428e-94	149.74	0.5888	-0.76415
SPAC11E3.05	sea3	S	24	0.999658	4.41633e-14	100.18	0.58886	-0.764003
SPBC16H5.02	pfk1	S	187	0.863051	4.07266e-07	70.089	0.58901	-0.763636
SPAC926.03	rlc1	S	35	0.5	1.34579e-58	126.27	0.59024	-0.760626
SPAC926.03	rlc1	S	36	0.5	1.34579e-58	126.27	0.59024	-0.760626
SPAC24H6.06	sld3	S	518	0.984978	0.00181597	58.116	0.59079	-0.759283
SPAC23D3.12		T	295	0.5233	2.29753e-31	87.511	0.592	-0.756331
SPBC3F6.05	rga1	S	674	0.942035	0.000250819	52.866	0.59266	-0.754723
SPBC428.02c	eca39	T	105	0.963692	1.86536e-07	74.789	0.59307	-0.753726
SPAC664.10	klp2	S	113	0.997176	3.79318e-08	66.393	0.59316	-0.753507
SPAC3C7.08c	elf1	S	1041	1	8.89738e-14	98.582	0.59326	-0.753264
SPAC57A10.02	cdr2	T	475	0.979248	0.000103438	49.595	0.59349	-0.752704
SPAC31F12.01	zds1	S	340	0.979084	2.1176e-05	54.225	0.59356	-0.752534
SPBC1683.08	ght4	S	549	0.984715	3.39104e-28	142.32	0.594	-0.751465
SPAC24B11.06c	sty1	T	171	0.984039	1.70037e-08	68.625	0.59533	-0.748238
SPAC13G6.07c;SPAPB1E7.12		S	148;148	1	8.52227e-13	119.87	0.59609	-0.746398
SPCC965.13		S	9	0.744826	2.13097e-16	49.737	0.59671	-0.744898
SPBC365.07c		S	367	0.953632	8.81317e-220	204.04	0.59781	-0.742241
SPBP8B7.16c	dbp2	T	78	1	3.85929e-12	82.578	0.59784	-0.742169
SPCC1494.10	adn3	S	430	0.767311	1.23529e-40	88.688	0.5979	-0.742024
SPCC417.07c	mto1	S	1017	0.999246	0.00515905	54.343	0.59806	-0.741638
SPAC1834.11c	sec18	S	256	0.952547	5.0085e-38	121.47	0.59944	-0.738313
SPCC594.01		S	447	0.994068	1.0009e-18	103.41	0.59995	-0.737086
SPCC594.01		T	451	0.533334	1.0009e-18	103.41	0.59995	-0.737086
SPAC1486.05	nup189	S	750	0.991725	0.0021356	58.781	0.60035	-0.736124
SPCC364.06	nap1	T	28	0.663164	8.5672e-63	112.74	0.60093	-0.734731
SPCC417.07c	mto1	S	1005	0.79072	4.64691e-33	122.13	0.60147	-0.733435
SPCC417.07c	mto1	S	1009	0.987423	4.64691e-33	122.13	0.60147	-0.733435
SPCC645.06c	rgf3	S	74	0.98623	2.17682e-05	57.798	0.60179	-0.732668
SPAC30D11.04c	nup124	S	563	0.851832	2.48979e-05	40.92	0.60209	-0.731949
SPAC13G7.04c	mac1	S	233	0.743465	1.62262e-101	121.09	0.60399	-0.727403
SPCC16C4.10		S	42	0.983826	1.32583e-12	73.294	0.60488	-0.725279
SPBC27B12.12c		S	427	0.99695	1.44192e-24	77.079	0.60528	-0.724325
SPBC1706.01	tea4	S	565	0.97924	2.68e-08	69.181	0.60529	-0.724302
SPAC22E12.11c	set3	S	530	1	3.0912e-46	106.3	0.60755	-0.718925
SPAC22E12.11c	set3	S	533	0.999982	3.0912e-46	106.3	0.60755	-0.718925
SPAC140.02	gar2	S	63	0.894515	5.56962e-08	111.79	0.60765	-0.718688
SPAC23A1.17	bbc1	S	768	1	0.000230757	80.834	0.608	-0.717857
SPBC1718.07c	zfs1	S	248	0.999357	2.7068e-55	137.58	0.60801	-0.717833
SPAC26A3.09c	rga2	S	341	0.933899	4.33717e-36	141.93	0.60842	-0.716861
SPBC887.06c	snx3	S	68	0.997133	0.00495759	57.174	0.60848	-0.716718
SPAC1F3.02c	mkh1	S	182	0.771819	8.7689e-24	81.763	0.60886	-0.715818
SPAC1486.05	nup189	S	677	0.999637	0.00327221	47.56	0.60895	-0.715604
SPBC25B2.03		S	101	0.996751	0.0179723	51.286	0.60963	-0.713994
SPAC1F5.04c	cdc12	S	1600	0.793829	1.16117e-05	59.248	0.60974	-0.713734
SPCC162.12	tco89	S	249	0.884513	1.54611e-06	64.962	0.60982	-0.713545
SPBC4F6.09	str1	S	36	0.990297	3.98934e-47	145.55	0.61204	-0.708302
SPAC10F6.01c	sir1	S	66	1	1.61713e-36	85.814	0.61217	-0.707996
SPAC20G4.08	pdc1	S	69	0.889126	2.39784e-93	132.61	0.61338	-0.705147
SPAC13G7.13c	msa1	S	242	0.625925	3.41794e-12	79.337	0.61364	-0.704536
SPAC31G5.03;SPAC144.11		T	143;143	1	0.032654	62.298	0.61393	-0.703854
SPCC1450.02	bdf1	S	52	0.927946	2.40929e-19	88.427	0.61494	-0.701482
SPBC1604.12		S	70	0.814652	6.09528e-14	70.761	0.6156	-0.699935
SPBC1604.12		S	78	0.866155	6.09528e-14	70.761	0.6156	-0.699935
SPAC1A6.09c	lag1	S	15	0.783013	8.32605e-12	81.327	0.61634	-0.698202
SPAC23G3.08c	ubp7	S	486	1	0.00129945	58.32	0.61714	-0.69633
SPAC1B3.16c	vht1	S	288	0.996664	5.40636e-08	105.03	0.61749	-0.695512
SPBC23G7.04c	nif1	T	311	0.622865	2.06089e-28	97.904	0.61762	-0.695209
SPCC10H11.01	prp11	S	66	1	0.00299466	62.694	0.61779	-0.694812
SPBC26H8.01	thi2	S	69	1	0.00038733	95.642	0.6192	-0.691523
SPAC26A3.09c	rga2	S	864	0.599553	0.0217658	57.414	0.62026	-0.689055
SPBC1604.12		T	305	0.55856	1.65477e-07	47.803	0.62236	-0.684179
SPAPJ696.01c	vps17	S	476	1	4.63018e-16	144.8	0.62255	-0.683738
SPBC23E6.04c	utp10	S	1643	0.993229	0.0327026	41.615	0.62267	-0.68346
SPCC1902.01	gaf1	S	527	0.998589	8.70147e-08	48.655	0.62291	-0.682904
SPBC23G7.04c	nif1	T	312	0.544306	1.80451e-28	129.05	0.62356	-0.6814
SPCC1322.12c	bub1	S	545	0.76039	6.50409e-82	134.91	0.62362	-0.681261
SPBC428.11	met17	S	5	0.989769	4.25658e-07	56.366	0.62424	-0.679827
SPBC16H5.02	pfk1	T	186	0.840728	5.45769e-12	80.545	0.62493	-0.678233
SPBC8D2.20c	sec31	S	964	0.999095	1.02362e-80	121.86	0.62504	-0.67798
SPAC17G6.09	sec62	T	247	0.980361	4.59782e-20	118.52	0.62576	-0.676319
SPBC530.05	prt1	S	659	0.814169	0.0036419	53.08	0.62589	-0.676019
SPBC428.08c	clr4	S	458	0.999995	3.53496e-05	78.903	0.62598	-0.675812
SPBC83.01	ucp8	S	260	0.499965	2.97277e-07	56.681	0.62634	-0.674982
SPBC16G5.05c	scs2	T	304	0.719412	3.92704e-20	86.278	0.62663	-0.674314
SPCC320.08		S	466	0.829035	5.89791e-20	96.447	0.62693	-0.673624
SPBC1709.12	rid1	S	67	1	5.34041e-08	118.51	0.62704	-0.673371
SPBC1709.12	rid1	S	70	1	5.34041e-08	118.51	0.62704	-0.673371
SPCC306.02c	yip3	S	48	0.997647	0.0145353	54.343	0.62735	-0.672658
SPAC110.01	ppk1	S	224	0.999875	6.91848e-05	57.414	0.62843	-0.670176
SPAC4F10.13c	mpd2	S	574	0.842024	0.00345826	52.172	0.62879	-0.66935
SPBP35G2.14		S	450	0.815171	6.11406e-103	142.72	0.62906	-0.66873
SPAPJ760.02c	abp1	S	364	0.99942	6.96151e-30	129.46	0.62932	-0.668134
SPBC13E7.03c		S	339	0.999896	5.30894e-10	45.084	0.62933	-0.668111
SPBC13E7.03c		S	351	0.986759	5.30894e-10	45.084	0.62933	-0.668111
SPCC1322.08	srk1	S	39	0.994694	7.09162e-48	87.016	0.62973	-0.667195
SPAC3G9.12	peg1	S	881	0.945071	0.00141749	43.68	0.63003	-0.666508
SPAC23A1.17	bbc1	T	748	1	1.01779e-44	102.72	0.63019	-0.666141
SPCC613.01		S	295	0.998823	2.13602e-06	134.49	0.63086	-0.664608
SPCC31H12.04c;SPCC16C4.13c		S	38;38	1	0.00269731	42.317	0.63227	-0.661387
SPBC16G5.15c	fkh2	S	73	1	7.01066e-13	77.13	0.63232	-0.661273
SPAC22G7.02	kap111	S	22	0.977975	1.47319e-24	83.236	0.63249	-0.660885
SPCC1450.11c	cek1	S	748	0.917559	8.89621e-12	79.837	0.633	-0.659723
SPCC4B3.14	cwf20	S	39	0.998109	0.000603811	71.085	0.634	-0.657445
SPAC4F10.13c	mpd2	S	155	0.999857	3.13112e-155	200.65	0.63405	-0.657331
SPAC4F10.13c	mpd2	S	193	0.996632	1.26019e-46	95.551	0.63424	-0.656899
SPAC26A3.09c	rga2	S	343	0.673079	5.90774e-25	91.622	0.63534	-0.654399
SPCC297.05		S	91	0.623829	2.21112e-08	65.887	0.63602	-0.652856
SPAC29A4.16	hal4	S	220	0.793544	0.0349711	40.475	0.63658	-0.651586
SPCC1281.01	ags1	S	1630	0.499928	6.46232e-14	81.148	0.63675	-0.651201
SPCC1281.01	ags1	S	1631	0.499928	6.46232e-14	81.148	0.63675	-0.651201
SPBC1604.12		S	309	0.955353	1.50745e-58	105.49	0.63692	-0.650816
SPAC57A7.08	pzh1	S	73	0.999973	4.99344e-99	141.23	0.63724	-0.650091
SPCC162.12	tco89	S	76	0.798746	7.8272e-80	154.14	0.63834	-0.647603
SPAC22H12.04c	rps102	S	235	0.999513	1.93638e-10	73.138	0.63844	-0.647377
SPBC887.09c	sog2	T	823	0.999235	1.6142e-49	112.85	0.63863	-0.646948
SPCC576.09	rps20	S	15	0.5	0.00128354	50.222	0.63899	-0.646135
SPAC1783.05	hrp1	S	116	0.997346	2.09576e-08	69.256	0.639	-0.646112
SPAC9.11		S	170	0.643556	0.000536811	40.432	0.63932	-0.64539
SPBC16A3.01	spn3	S	342	1	1.11415e-14	81.656	0.63991	-0.644059
SPCC70.05c	nnk1	S	256	0.686876	1.4516e-07	68.088	0.63992	-0.644037
SPCC70.05c	nnk1	S	257	0.686876	1.4516e-07	68.088	0.63992	-0.644037
SPBC1734.16c	pst3	S	336	0.999997	1.39659e-12	69.71	0.64078	-0.642099
SPCP1E11.04c	pal1	S	126	0.700278	5.05637e-07	58.516	0.64087	-0.641896
SPAC23H3.06	apl6	S	638	0.947491	6.43327e-53	107.31	0.64106	-0.641469
SPAC6F12.10c	ade3	S	331	0.842721	2.95624e-36	72.574	0.64206	-0.63922
SPCC645.07	rgf1	S	513	1	0.00163333	59.248	0.64227	-0.638748
SPBC106.09	cut4	S	213	0.552188	5.48868e-19	83.064	0.64282	-0.637513
SPAC2C4.16c	rps801	T	131	0.904471	2.05382e-06	131.32	0.64283	-0.637491
SPAC16E8.09	scd1	S	13	0.99159	1.37459e-05	53.718	0.64325	-0.636549
SPCC23B6.04c		S	269	1	6.28188e-36	97.095	0.64395	-0.634979
SPCC736.12c	mmi1	S	261	0.539177	3.94716e-19	51.034	0.64404	-0.634778
SPCC736.12c	mmi1	T	258	0.597394	3.94716e-19	51.034	0.64404	-0.634778
SPCC4B3.15	mid1	S	227	0.999957	1.13682e-08	59.893	0.64479	-0.633099
SPAC22F8.05		S	45	1	9.89466e-30	161.49	0.64509	-0.632428
SPCC1494.10	adn3	S	840	0.999564	4.24723e-14	101.9	0.64574	-0.630975
SPBC4F6.09	str1	S	64	0.976758	1.47267e-27	82.126	0.64627	-0.629791
SPBC31A8.01c	rtn1	S	6	0.725739	1.34188e-57	110.6	0.64628	-0.629769
SPBC29A3.04	rpl8	S	11	1	1.90568e-13	113.65	0.64704	-0.628073
SPBC2F12.05c		S	365	0.711457	8.38068e-21	48.661	0.64715	-0.627828
SPCC962.02c	bir1	S	518	1	6.25501e-09	67.785	0.64847	-0.624888
SPCC330.14c;SPAC6G9.09c		S	64;64	1	0.00829178	52.495	0.6488	-0.624154
SPAC22A12.14c		T	123	0.60832	1.69686e-37	95.996	0.64928	-0.623087
SPBP8B7.10c	utp16	S	219	0.979842	0.00437914	46.159	0.6496	-0.622376
SPAC222.07c	hri2	T	487	0.969491	2.31373e-85	109.99	0.64984	-0.621844
SPAC1002.02	pom34	S	49	0.7577	0.00052452	52.451	0.65031	-0.6208
SPBC3B9.11c	ctf1	S	298	0.779281	1.03484e-20	83.871	0.65031	-0.6208
SPBC1718.07c	zfs1	S	275	0.999782	4.1075e-12	75.064	0.6507	-0.619936
SPAC19G12.14	its3	S	147	0.931827	3.48377e-05	59.294	0.65139	-0.618407
SPBC106.08c	mug2	S	178	0.997746	0.0100664	56.205	0.65172	-0.617676
SPAC1006.09	win1	S	174	0.999975	0.000384863	49.535	0.65205	-0.616945
SPAC23H3.06	apl6	S	635	0.563486	6.46228e-08	57.051	0.65315	-0.614514
SPCC285.13c	nup60	T	38	0.958279	3.59599e-20	93.266	0.6537	-0.613299
SPAC15A10.15	sgo2	S	440	0.998489	1.14787e-116	197.45	0.65422	-0.612152
SPCC63.14	eis1	S	1059	0.949793	3.68403e-59	119.76	0.65424	-0.612108
SPCC1259.04	iec3	S	135	0.941826	2.656e-12	75.054	0.65465	-0.611204
SPBC1A4.03c	top2	S	1310	1	1.60234e-10	82.651	0.65481	-0.610852
SPAC17A5.09c	glc8	T	83	1	2.58673e-08	132.79	0.65645	-0.607243
SPBC409.07c	wis1	S	71	0.790795	0.000148147	42.639	0.65661	-0.606891
SPBC16A3.08c	oga1	S	262	0.998807	5.25697e-06	103.97	0.6567	-0.606694
SPBC3E7.12c	cfh4	S	252	1	0	270.68	0.65722	-0.605552
SPBC1289.01c	chr4	S	110	0.770992	4.20049e-14	74.905	0.65959	-0.600359
SPBC1289.01c	chr4	S	112	0.528445	1.90271e-20	82.6	0.65959	-0.600359
SPCC162.12	tco89	S	425	1	0.00935918	48.561	0.65979	-0.599921
SPAC31F12.01	zds1	T	922	0.61276	1.70119e-28	109.72	0.66041	-0.598566
SPAC821.03c	slf1	S	280	1	5.77355e-75	138.34	0.66329	-0.592288
SPBC1706.01	tea4	S	227	1	0.000448367	66.989	0.6634	-0.592049
SPAC26F1.06	gpm1	S	166	1	0.00218468	62.077	0.66359	-0.591636
SPAC19E9.02	fin1	S	499	0.801191	0.00582135	56.328	0.66456	-0.589529
SPBC3D6.13c	pdi3	S	708	0.939214	8.276e-05	50.305	0.66469	-0.589246
SPBC1703.12	ubp9	T	573	0.978604	2.25999e-06	69.314	0.66533	-0.587858
SPAC57A7.11	mip1	S	834	0.990658	1.19242e-40	86.89	0.66536	-0.587793
SPAC13F5.04c	vta1	S	292	0.607317	4.1522e-70	103.18	0.66552	-0.587446
SPBC4F6.09	str1	S	48	1	1.82171e-126	208.59	0.66588	-0.586666
SPAC12G12.03	cip2	S	24	0.987993	1.06466e-153	140.59	0.66746	-0.583247
SPBC13E7.07		T	65	0.875255	0.0177854	49.216	0.66839	-0.581238
SPCC1906.01	mpg1	S	250	0.499949	3.1994e-05	41.575	0.66843	-0.581152
SPBC1289.10c	adn2	S	89	1	0.00665474	43.083	0.66856	-0.580871
SPBC16C6.08c	qcr6	S	49	0.999945	2.29224e-19	118.55	0.66868	-0.580612
SPCP1E11.04c	pal1	S	121	0.888228	1.80505e-37	98.3	0.66939	-0.579081
SPAC23A1.17	bbc1	S	678	0.933456	2.1524e-09	65.248	0.66999	-0.577789
SPAC23A1.17	bbc1	S	682	0.904895	6.20342e-62	103.27	0.66999	-0.577789
SPAC13G7.04c	mac1	S	549	0.99515	4.51111e-19	77.445	0.6713	-0.57497
SPBC6B1.10	prp17	T	205	0.999973	3.47425e-12	83.823	0.67207	-0.573317
SPAC1635.01		T	109	0.997906	2.86148e-07	45.791	0.67283	-0.571686
SPAC29B12.11c		S	158	0.616666	1.54352e-28	71.423	0.67309	-0.571129
SPBC1604.12		S	626	0.996792	3.31675e-21	83.826	0.67407	-0.56903
SPBC83.01	ucp8	S	259	0.501046	2.97277e-07	56.681	0.67409	-0.568987
SPAC959.07;SPBC19F8.08;SPBC21B10.10		S	32;32;32	0.99979	4.76416e-06	60.764	0.6747	-0.567682
SPAC20G8.05c	cdc15	S	639	0.999995	2.56449e-05	59.163	0.67483	-0.567404
SPAC664.01c	swi6	S	246	1	0.00285166	56.205	0.67611	-0.56467
SPBC3H7.14	mug176	S	402	1	0.000777606	76.332	0.67651	-0.563817
SPAC2F7.03c	pom1	T	1006	1	0.000373684	108.47	0.67731	-0.562112
SPBC16A3.08c	oga1	S	207	0.999991	4.70088e-05	53.008	0.67749	-0.561728
SPAC1F3.06c	spo15	S	79	1	7.70886e-12	138.01	0.67799	-0.560664
SPBC3B9.11c	ctf1	S	297	0.612317	4.19435e-28	89.311	0.678	-0.560643
SPCC622.19	jmj4	S	467	0.80685	3.78863e-05	56.514	0.68246	-0.551184
SPBC4F6.06	kin1	S	91	0.943078	0.0203945	40.475	0.68253	-0.551036
SPAC7D4.04	atg11	S	548	0.920649	9.84104e-14	88.282	0.68294	-0.550169
SPCC1183.05c	lig4	S	659	0.972418	0.0105136	50.222	0.68305	-0.549937
SPAC869.11	cat1	S	22	1	3.01692e-13	102.29	0.68319	-0.549641
SPCC16C4.20c	hap2	S	29	1	0.0411579	43.308	0.68371	-0.548544
SPAC110.01	ppk1	S	133	0.692306	6.61217e-60	142.88	0.68451	-0.546856
SPAC12G12.03	cip2	S	44	1	0.000850015	82.831	0.68507	-0.545677
SPBC1347.02	fkbp39	S	248	0.608066	2.6757e-05	60.657	0.68558	-0.544603
SPAC22E12.11c	set3	S	145	0.962842	0.000103272	42.185	0.6857	-0.544351
SPAC22F8.05		S	150	1	0.00826486	105.52	0.68575	-0.544245
SPAC664.01c	swi6	S	159	1	3.45707e-08	79.614	0.68627	-0.543152
SPAC688.07c		S	517	0.67884	1.06008e-17	65.152	0.68654	-0.542584
SPAC2F7.16c	pld1	T	41	0.990574	0.000494635	70.438	0.68668	-0.54229
SPBC14C8.06	arc1	S	52	0.999993	0.0104883	64.841	0.68668	-0.54229
SPBC1604.12		S	657	0.953192	2.27486e-14	98.175	0.68711	-0.541387
SPAPB8E5.06c;SPAC17A5.03		S	13;13	1	3.80457e-05	124.42	0.68736	-0.540862
SPBC1604.14c	shk1	T	185	0.50886	9.17587e-35	85.044	0.68788	-0.539771
SPBC2F12.04	rpl1701	S	5	0.593221	3.93526e-08	71.08	0.68823	-0.539037
SPBC4C3.06	syp1	S	419	0.998957	1.11574e-18	83.251	0.68836	-0.538765
SPAC10F6.06	vip1	S	177	0.999988	2.83743e-55	175.74	0.68846	-0.538555
SPCC364.04c	coy1	S	407	1	0.00802167	55.188	0.68852	-0.53843
SPAC3G9.09c	tif211	S	49	0.499996	4.82115e-05	50.271	0.68909	-0.537236
SPAC3G9.09c	tif211	S	52	0.499996	4.82115e-05	50.271	0.68909	-0.537236
SPBC29A3.04	rpl8	S	29	1	0.00325165	65.408	0.69003	-0.535269
SPBC13G1.08c	ash2	S	262	0.739217	2.12857e-05	56.339	0.69043	-0.534433
SPAC631.02	bdf2	S	211	0.991917	1.90926e-20	141.73	0.69087	-0.533514
SPAC664.05	rpl13	S	91	0.986589	1.38202e-20	93.424	0.69107	-0.533096
SPBC405.02c		S	169	0.999984	1.8237e-08	82.85	0.69108	-0.533075
SPCC613.01		S	64	0.999741	6.65886e-14	103.77	0.69192	-0.531323
SPAC30D11.10	rad52	T	318	0.561701	3.44528e-47	95.319	0.6928	-0.529489
SPAC1486.05	nup189	S	716	0.999999	1.61274e-56	113.71	0.69312	-0.528823
SPCP31B10.07;SPAC513.01c		S	557;557	0.978102	1.40823e-32	91.599	0.69365	-0.52772
SPCC31H12.04c;SPCC16C4.13c		S	105;105	0.998465	1.82919e-14	76.21	0.69404	-0.526909
SPBC530.04	mod5	S	276	0.911071	3.95662e-06	43.103	0.69415	-0.526681
SPAC23H4.02	ppk9	S	282	0.687284	9.5157e-05	43.103	0.6942	-0.526577
SPAC23H4.02	ppk9	T	280	0.687284	9.5157e-05	43.103	0.6942	-0.526577
SPAC13G6.15c		S	156	0.960841	1.68555e-08	93.468	0.69435	-0.526265
SPAC4F10.13c	mpd2	S	829	0.899945	6.76724e-08	69.111	0.69525	-0.524396
SPAC23A1.06c	cmk2	S	436	0.999996	9.40818e-20	93.495	0.69545	-0.523981
SPAC140.02	gar2	S	62	0.643214	5.56962e-08	111.79	0.69554	-0.523795
SPCC1795.08c	vid21	T	814	0.892249	1.78687e-05	50.189	0.69625	-0.522323
SPBC29B5.01	atf1	S	172	0.775087	1.21521e-18	56.474	0.69644	-0.521929
SPCC895.09c	ucp12	S	32	1	0.0604833	45.28	0.69649	-0.521825
SPAC9G1.02	wis4	T	71	0.984319	2.07699e-06	52.674	0.69661	-0.521577
SPAC17A5.14	exo2	S	1245	0.988093	1.43981e-59	111.82	0.69694	-0.520894
SPCC1223.01		S	629	0.641859	1.56457e-52	83.676	0.69705	-0.520666
SPAPB8E5.06c;SPAC17A5.03		S	65;65	1	0.000807248	74.611	0.69803	-0.518639
SPBC1604.12		S	299	0.610235	1.01336e-36	87.772	0.69808	-0.518536
SPAC926.06c		S	290	0.872629	0.00199531	46.324	0.6981	-0.518494
SPAC2C4.16c;SPAC521.05		S	62;62	0.999997	2.11981e-49	113.68	0.6986	-0.517461
SPBC16G5.15c	fkh2	S	334	0.954229	7.34612e-25	86.573	0.69866	-0.517338
SPAPJ696.02	lsb4	S	370	1	3.56149e-14	86.548	0.69873	-0.517193
SPAC16E8.01	shd1	S	454	0.796648	0.00667611	44.925	0.6999	-0.514779
SPAC24H6.07	rps901	S	179	1	0.0327421	44.641	0.69992	-0.514738
SPAC24B11.12c		S	619	0.999924	8.87154e-40	126.4	0.70009	-0.514388
SPAC24B11.07c		S	455	1	0.00592256	64.064	0.7003	-0.513955
SPCC63.14	eis1	T	3	0.776885	2.2765e-26	85.337	0.70082	-0.512884
SPAC1F7.05	cdc22	S	630	1	2.07331e-53	153.36	0.70121	-0.512082
SPAC31F12.01	zds1	S	921	0.499983	1.70119e-28	98.391	0.70148	-0.511526
SPBC2F12.03c	ebs1	S	218	0.999998	0.00440386	58.17	0.70176	-0.51095
SPAC222.10c	byr4	S	311	0.751621	0.000192026	69.258	0.70193	-0.510601
SPAC4G8.13c	prz1	S	80	0.5	6.4984e-30	131.25	0.70204	-0.510375
SPAC4G8.13c	prz1	T	79	0.5	6.4984e-30	131.25	0.70204	-0.510375
SPCC320.08		S	467	0.618038	8.4053e-29	100.47	0.70237	-0.509697
SPBC4F6.12	pxl1	S	105	0.695847	0.00397568	42.639	0.70271	-0.508999
SPCPB16A4.03c	ade10	S	208	0.989827	6.42596e-06	48.18	0.70402	-0.506312
SPAC4H3.02c	swc3	S	153	0.694318	7.81784e-21	73.11	0.70414	-0.506066
SPBC428.10		T	504	1	0.0130972	61.958	0.70466	-0.505001
SPAC1805.05	cki3	T	3	0.570199	3.76031e-29	107.15	0.7053	-0.503691
SPCC4F11.03c		S	257	0.959391	2.0509e-24	141.13	0.70574	-0.502791
SPBC354.05c	sre2	S	55	0.704919	1.01371e-87	148.15	0.70599	-0.50228
SPCC16C4.07	scw1	S	302	0.947009	7.34347e-33	140.95	0.70656	-0.501116
SPAPJ760.02c	abp1	T	281	0.523596	2.3147e-19	74.382	0.70657	-0.501096
SPCC576.09	rps20	T	16	0.612732	0.000541791	67.997	0.70661	-0.501014
SPBC1706.01	tea4	S	604	0.96688	2.6547e-87	145.19	0.7068	-0.500626
SPCC1281.02c	spf30	S	197	0.748109	1.65349e-07	50.865	0.70685	-0.500524
SPAC4D7.13	usp104	S	688	1	2.54205e-28	98.543	0.70796	-0.49826
SPBC3D6.04c	mad1	S	388	0.997192	1.69788e-07	64.26	0.70818	-0.497812
SPCC1281.01	ags1	S	1634	0.989857	0.00116981	46.249	0.7084	-0.497364
SPBC2F12.05c		T	368	0.917639	3.28747e-44	80.605	0.70864	-0.496875
SPBC16G5.05c	scs2	T	195	0.562558	0.0007647	51.31	0.70933	-0.495471
SPAC869.05c		S	22	1	1.7928e-24	92.474	0.70933	-0.495471
SPAC57A7.04c	pabp	S	447	1	1.42578e-05	59.252	0.70973	-0.494658
SPBC17G9.08c	cnt5	S	655	0.699415	2.05992e-08	68.243	0.70997	-0.49417
SPBC17G9.08c	cnt5	S	659	0.699415	9.31361e-06	60.561	0.70997	-0.49417
SPAC227.15	reg1	S	703	0.988752	2.83567e-25	120.59	0.71083	-0.492424
SPBC1271.10c		S	25	0.881932	2.15303e-18	83.751	0.71087	-0.492342
SPAC821.03c	slf1	S	458	1	4.68941e-08	109.1	0.71097	-0.492139
SPBPB7E8.02		S	536	0.966927	2.45873e-103	160.56	0.71097	-0.492139
SPAC222.09	seb1	S	364	0.630038	3.47306e-36	78.079	0.71128	-0.49151
SPCC320.05		S	3	0.727112	0.000287202	48.568	0.71217	-0.489706
SPAC30D11.06c	hfl1	S	364	0.772757	0.0013556	45.28	0.71248	-0.489079
SPCC162.07	ent1	T	543	0.977034	3.25565e-110	189.09	0.71248	-0.489079
SPAC13G7.13c	msa1	S	246	0.985617	1.02914e-13	78.441	0.71262	-0.488795
SPAPB1E7.07	glt1	S	1057	0.997559	3.84317e-14	65.244	0.71269	-0.488653
SPCC1494.10	adn3	S	836	0.998466	7.47754e-14	89.624	0.71284	-0.48835
SPCC830.10	ham1	S	43	0.999349	0.00790391	41.513	0.71294	-0.488147
SPBC26H8.07c	nda3	S	221	0.778151	2.00336e-06	43.501	0.71355	-0.486914
SPAC19E9.01c	nup40	S	59	0.75699	3.96661e-36	99.846	0.71357	-0.486873
SPBC336.04	cdc6	S	25	0.999997	4.93944e-08	66.826	0.71358	-0.486853
SPBC11C11.02	imp2	S	584	0.549708	2.08971e-50	90.98	0.71362	-0.486772
SPAC2F7.03c	pom1	S	146	0.99469	2.39894e-145	169.05	0.71395	-0.486105
SPAC13G7.04c	mac1	S	472	0.85184	7.09671e-08	63.46	0.71492	-0.484146
SPAC30D11.08c	phf2	S	111	0.997433	0.000111907	41.703	0.715	-0.483985
SPACUNK4.14	mdb1	S	152	1	6.41457e-13	92.38	0.71526	-0.48346
SPAC31A2.16	gef2	S	736	0.98681	4.73357e-06	63.062	0.71531	-0.483359
SPBC1289.04c	pob1	S	194	0.990439	0.00365701	40.278	0.71549	-0.482996
SPAC17G6.09	sec62	S	241	0.958487	0.000252764	52.071	0.71569	-0.482593
SPBC28F2.11	hmo1	S	277	0.49996	4.63489e-06	61.409	0.71612	-0.481727
SPACUNK4.16c		S	141	0.972573	1.97704e-28	83.368	0.71687	-0.480217
SPBC902.06	mto2	S	97	1	0.017097	42.976	0.71815	-0.477643
SPCC794.03		S	538	0.878155	0.00217306	42.384	0.71879	-0.476358
SPAC22E12.11c	set3	S	521	0.98615	1.34932e-05	58.712	0.71934	-0.475254
SPCC1322.12c	bub1	S	372	0.998549	3.33579e-21	75.343	0.71995	-0.474031
SPBC19G7.06	mbx1	S	175	0.87879	3.97661e-07	45.132	0.71997	-0.473991
SPAC3H5.10;SPBC16C6.11		S	77;77	1	7.68899e-20	118.48	0.72008	-0.473771
SPCC297.05		T	73	0.889347	5.56266e-28	90.758	0.72046	-0.47301
SPCC622.08c	hta1	S	122	0.555458	1.47503e-78	115	0.72079	-0.472349
SPAC29E6.10c	nst1	S	857	0.843846	2.51626e-82	133.56	0.72098	-0.471969
SPBC660.15		S	28	0.655319	6.69114e-05	42.395	0.72106	-0.471809
SPAC1805.05	cki3	S	2	0.887788	1.43054e-36	141.6	0.72192	-0.470089
SPCC1393.08		S	404	0.999918	0.00146108	47.774	0.72219	-0.46955
SPCC297.05		S	714	0.91466	0.0011396	43.848	0.72253	-0.468871
SPBC18H10.03	tif35	S	160	0.848201	2.72945e-49	110.32	0.72332	-0.467294
SPCC417.07c	mto1	S	94	0.971254	1.05965e-32	90.899	0.72335	-0.467234
SPAC23E2.01	fep1	S	109	0.995544	0.00732136	42.185	0.72355	-0.466835
SPAC23E2.01	fep1	S	111	0.994705	0.00732136	42.185	0.72355	-0.466835
SPBC25D12.02c	dnt1	S	590	1	2.67033e-08	70.197	0.72432	-0.465301
SPBC32F12.06	pch1	T	310	0.713144	6.76034e-05	58.024	0.72445	-0.465042
SPBC25D12.02c	dnt1	S	276	1	1.22199e-17	139.66	0.72479	-0.464365
SPCC1919.12c		S	552	1	5.43297e-06	101.32	0.72605	-0.461859
SPAC3G6.10c	vps51	S	20	0.519885	3.62643e-48	103.03	0.72628	-0.461402
SPAC7D4.02c	sfp47	S	235	0.909419	1.77621e-49	104.96	0.7265	-0.460965
SPAC13G7.04c	mac1	S	498	0.997659	1.49939e-28	92.932	0.72711	-0.459754
SPBC29B5.03c	rpl26	S	23	0.5	9.28733e-05	64.121	0.72733	-0.459318
SPBC29B5.03c	rpl26	S	24	0.5	9.28733e-05	64.121	0.72733	-0.459318
SPBC17D1.05		S	61	0.594062	2.3682e-65	94.566	0.72734	-0.459298
SPAPJ698.02c	rps002	S	46	1	1.35072e-08	71.685	0.7286	-0.456801
SPAC19A8.12	dcp2	S	703	1	2.09766e-05	92.039	0.72872	-0.456564
SPBC2F12.05c		S	834	0.999844	1.61215e-06	64.565	0.72896	-0.456088
SPAC24H6.13		S	760	0.788416	2.74981e-43	155.94	0.72945	-0.455119
SPBC776.18c	pmh1	S	229	0.928477	1.61185e-31	118.19	0.72952	-0.454981
SPAC8C9.04		S	523	0.823097	1.95803e-45	108.32	0.72956	-0.454901
SPAC1F5.11c	tra2	S	3079	0.988083	8.68917e-06	62.999	0.73073	-0.45259
SPBC19G7.06	mbx1	S	183	0.944861	1.5151e-112	169.06	0.73079	-0.452471
SPBC839.13c	rpl1601	S	186	1	0.00206161	89.046	0.73097	-0.452116
SPACUNK4.14	mdb1	S	278	0.999971	1.31679e-12	84.859	0.7311	-0.451859
SPCC613.05c	rpl35	S	12	1	2.10599e-28	110.4	0.73159	-0.450893
SPAC13G6.02c	rps101	S	80	1	0.00166828	63.473	0.73163	-0.450814
SPAC1687.05	pli1	S	511	0.890757	0.00171157	63.212	0.73173	-0.450617
SPCC162.07	ent1	T	426	1	6.73443e-37	105.57	0.73231	-0.449474
SPCC162.07	ent1	T	434	1	6.73443e-37	105.57	0.73231	-0.449474
SPAC32A11.03c	phx1	S	749	0.72457	1.78575e-11	62.032	0.73401	-0.446128
SPBC4F6.12	pxl1	S	42	0.989413	0.000800854	43.696	0.7343	-0.445558
SPAC17A2.14		S	140	0.924276	3.68182e-08	59.732	0.73496	-0.444262
SPAC328.06	ubp2	S	113	0.723762	7.34706e-18	78.913	0.73567	-0.442869
SPCC1827.06c		S	40	0.999885	0.0464968	47.639	0.73597	-0.442281
SPBC557.04	ppk29	T	455	0.660441	5.48331e-18	85.087	0.73612	-0.441987
SPCC1494.10	adn3	S	117	0.997551	2.25086e-05	60.345	0.73688	-0.440498
SPAC1071.07c;SPCC1393.03		S	147;146	0.961853	4.57319e-20	113.47	0.73718	-0.439911
SPBC28F2.03	ppi1	S	145	0.658837	1.01691e-07	66.606	0.73719	-0.439892
SPAC20G8.05c	cdc15	S	405	0.996091	6.27799e-09	60.419	0.73719	-0.439892
SPAC4F8.10c	stg1	S	132	1	0.0214428	48.284	0.73778	-0.438737
SPBC28F2.11	hmo1	S	70	0.991188	2.84898e-22	144.41	0.73827	-0.43778
SPBC1A4.05	blt1	S	495	0.582991	1.56988e-13	119.96	0.73871	-0.43692
SPAC6G10.02c	tea3	S	950	0.999999	2.65143e-08	68.952	0.73875	-0.436842
SPAC17A2.09c	csx1	S	11	0.605846	3.16704e-13	73.603	0.73928	-0.435807
SPAC13G7.04c	mac1	S	575	0.998182	4.34563e-49	106.86	0.74024	-0.433935
SPAC1006.08	etd1	S	35	0.999725	0.00542968	42.52	0.7408	-0.432844
SPBC106.04	ada1	T	775	0.530117	0.00076898	50.858	0.74093	-0.432591
SPCC188.02	par1	S	99	0.999981	1.74018e-11	78.95	0.74115	-0.432163
SPCC162.12	tco89	S	247	0.573229	1.58229e-09	62.082	0.74127	-0.431929
SPAC26A3.09c	rga2	S	520	0.999902	1.60366e-13	101.53	0.74157	-0.431345
SPBC56F2.12	ilv5	S	396	1	2.14143e-05	93.348	0.74158	-0.431326
SPAC6B12.10c	spp1	S	119	0.5	0.00472577	51.436	0.74161	-0.431267
SPAC6B12.10c	spp1	T	120	0.5	0.00472577	51.436	0.74161	-0.431267
SPCC63.14	eis1	S	910	0.989493	7.94386e-58	98.98	0.74214	-0.430237
SPCC14G10.04		S	382	0.845236	1.22689e-85	116.55	0.74316	-0.428255
SPCC23B6.04c		S	525	1	3.9112e-05	86.114	0.74432	-0.426005
SPAC30D11.11		S	25	0.9594	0.000851687	68.515	0.74597	-0.42281
SPBC17D1.05		S	157	0.745059	6.22992e-28	101.53	0.74659	-0.421612
SPBC17G9.05	rct1	S	185	0.965296	1.32903e-31	80.554	0.74669	-0.421419
SPBC17G9.05	rct1	S	187	0.908256	1.32903e-31	80.554	0.74669	-0.421419
SPAC22A12.14c		S	122	0.549466	6.68503e-49	104.52	0.74719	-0.420453
SPCC364.07	ser3	S	21	0.999997	6.59234e-252	238.63	0.74728	-0.420279
SPAC13G7.04c	mac1	S	276	0.999992	6.14541e-51	159.81	0.74801	-0.418871
SPAC24H6.13		S	761	0.946966	5.46726e-84	169.51	0.74807	-0.418755
SPBC3F6.05	rga1	S	683	0.999979	0.000813857	59.728	0.74811	-0.418678
SPBC1711.06;SPBP8B7.03c		S	55;55	0.999993	0.000354276	67.252	0.74842	-0.41808
SPAC3H5.08c		S	281	0.999089	4.44506e-79	131.08	0.74871	-0.417521
SPAC17G6.11c		S	34	0.883945	9.44692e-26	91.547	0.74907	-0.416828
SPBC19G7.15	nup44	S	401	1	5.62536e-36	135.81	0.74956	-0.415884
SPAC13G7.04c	mac1	S	694	0.810407	4.24827e-08	60.939	0.74965	-0.415711
SPAC29B12.07	sec16	S	622	0.868574	0.00309219	45.183	0.74999	-0.415057
SPCC576.11	rpl15	S	183	1	1.22756e-29	152.25	0.7503	-0.414461
SPCC1281.01	ags1	S	1643	0.5	2.30379e-37	112.74	0.75038	-0.414307
SPCC1281.01	ags1	S	1644	0.547349	2.30379e-37	112.74	0.75038	-0.414307
SPCC737.02c	qcr7	S	132	0.968431	5.79857e-147	209.03	0.75061	-0.413865
SPBC947.01	knk1	S	177	0.99957	4.26713e-18	67.911	0.75072	-0.413653
SPAC25G10.09c	pan1	T	261	1	0.00292803	80.69	0.75204	-0.411119
SPCC285.13c	nup60	S	422	0.996038	0.00370053	61.523	0.75261	-0.410026
SPBC106.04	ada1	S	813	0.940112	1.55387e-05	43.732	0.75292	-0.409432
SPAC57A10.02	cdr2	S	607	0.943182	0.000161937	54.583	0.75332	-0.408665
SPBC2F12.04	rpl1701	S	7	0.999873	4.26141e-08	85.271	0.75364	-0.408053
SPAC23C11.04c	pnk1	S	8	0.99966	7.19291e-06	59.975	0.75435	-0.406694
SPAC1687.05	pli1	S	431	0.96157	4.59554e-14	123.08	0.75435	-0.406694
SPCC162.12	tco89	S	263	0.999991	1.21175e-13	98.654	0.75458	-0.406254
SPAC694.02		S	522	0.988934	1.16494e-08	107.99	0.75484	-0.405757
SPBC30D10.10c	tor1	T	1972	0.999306	0.00190013	42.682	0.75487	-0.4057
SPBC83.11	pet2	S	422	0.964571	3.12857e-28	151.44	0.75581	-0.403904
SPCC584.04	sup35	T	194	0.92687	0.00140209	40.941	0.75587	-0.40379
SPCC16C4.07	scw1	S	191	0.788061	9.61085e-34	94.259	0.75624	-0.403084
SPAC24H6.09	gef1	T	100	0.996293	6.1638e-49	108.08	0.75745	-0.400777
SPAC17C9.03	tif471	S	1370	0.499991	5.17888e-17	56.22	0.75753	-0.400625
SPAC9G1.10c		S	190	0.835329	3.45981e-14	79.565	0.75761	-0.400473
SPBC530.04	mod5	T	55	0.99524	0.00191714	46.88	0.75802	-0.399692
SPAC19D5.04	ptr1	S	2339	1	2.24208e-28	85.062	0.75805	-0.399635
SPBC28E12.03	rga4	S	353	1	3.67433e-05	81.625	0.75813	-0.399483
SPCC162.07	ent1	T	346	1	9.61232e-05	53.454	0.75858	-0.398627
SPCC162.07	ent1	T	354	1	9.61232e-05	53.454	0.75858	-0.398627
SPAC23A1.17	bbc1	S	751	1	4.74435e-07	57.088	0.75864	-0.398513
SPCC1393.08		S	506	0.999999	3.12722e-22	102.98	0.75883	-0.398151
SPAP27G11.04c	tad3	S	162	1	5.59615e-10	65.207	0.75889	-0.398037
SPAC7D4.02c	sfp47	T	231	0.997774	1.77621e-49	104.96	0.75892	-0.39798
SPCC162.08c	nup211	S	1558	0.707736	5.93103e-78	107.16	0.75987	-0.396175
SPBC11C11.02	imp2	S	529	1	5.28644e-14	74.516	0.76005	-0.395834
SPAC6F6.07c	rps13	S	32	1	6.81943e-14	118.2	0.76046	-0.395056
SPAC4F10.13c	mpd2	S	109	0.987549	3.7163e-16	70.766	0.76061	-0.394771
SPBC16D10.04c	dna2	S	219	0.999912	0.0214383	70.089	0.76096	-0.394107
SPAC6G10.02c	tea3	S	995	0.990789	0.000138734	56.681	0.76146	-0.39316
SPBC14F5.04c	pgk1	T	153	0.874863	1.36038e-140	172.24	0.76167	-0.392762
SPAC29B12.04	snz1	S	283	0.964065	0.00169681	82.008	0.76169	-0.392724
SPBC31F10.13c	hip1	S	456	0.976744	5.04101e-12	64.035	0.76202	-0.392099
SPCC70.05c	nnk1	S	86	0.999986	3.94315e-54	105.55	0.76208	-0.391986
SPCC1322.12c	bub1	S	600	1	1.13198e-14	102.29	0.76216	-0.391834
SPAC13G7.04c	mac1	S	651	0.999977	5.62996e-10	69.71	0.76273	-0.390756
SPBC106.18;SPBC4F6.04		S	28;28	0.619916	0.0109846	45.653	0.76277	-0.39068
SPCC320.05		T	14	0.568625	1.71973e-05	52.359	0.763	-0.390245
SPCP1E11.04c	pal1	S	125	0.567027	1.80505e-37	98.3	0.76318	-0.389905
SPAC1783.08c	rpl1502	S	183	1	4.48223e-22	147.83	0.7634	-0.389489
SPBC16C6.08c	qcr6	S	44	0.997885	2.01654e-19	111.78	0.76401	-0.388337
SPAC17G6.14c	uap56	S	44	0.999984	4.66679e-20	107.63	0.76404	-0.38828
SPAC31F12.01	zds1	S	263	1	2.33501e-31	97.124	0.76405	-0.388261
SPCC162.07	ent1	S	564	0.568526	2.25289e-195	217.01	0.76426	-0.387865
SPCC23B6.04c		S	951	1	1.20763e-14	99.813	0.76524	-0.386016
SPAC1F7.07c	fip1	S	355	0.997199	1.60662e-05	67.136	0.76592	-0.384734
SPBC21B10.10	rps402	T	220	0.778574	3.73784e-05	42.885	0.76596	-0.384659
SPBP4H10.07		S	576	0.738727	1.02953e-05	58.246	0.76638	-0.383868
SPAC25G10.09c	pan1	S	1105	0.90014	2.39997e-05	61.096	0.76689	-0.382908
SPAC29A4.16	hal4	T	158	0.82945	0.00531491	56.436	0.76718	-0.382363
SPCC1494.10	adn3	S	638	0.771011	0.000560938	50.858	0.7672	-0.382325
SPCC663.02	wtf14	S	11	1	6.7014e-79	141.19	0.76808	-0.380672
SPBC2G2.11	myr1	S	17	0.962238	1.17159e-48	136.34	0.76835	-0.380164
SPBC557.04	ppk29	S	428	0.616575	6.07219e-09	73.688	0.76869	-0.379526
SPBC1685.09	rps29	Y	46	0.53904	0.00264122	41.621	0.76919	-0.378588
SPCC736.15	pil1	S	281	1	0.000296106	51.535	0.76927	-0.378438
SPCC23B6.04c		S	979	0.891215	0.00359067	48.376	0.76933	-0.378326
SPCC4G3.12c		S	134	0.981971	7.35587e-05	43.841	0.76967	-0.377688
SPAC3A11.02	cps3	S	270	0.603351	2.9937e-18	55.194	0.7699	-0.377257
SPBC530.04	mod5	S	97	0.939627	0.00261641	45.042	0.7702	-0.376695
SPBC530.04	mod5	T	94	0.948017	0.00261641	45.042	0.7702	-0.376695
SPBC31F10.07	lsb5	S	147	0.625112	0.000286733	43.557	0.77027	-0.376564
SPCC1450.11c	cek1	S	525	0.999677	0.000568726	67.019	0.77031	-0.376489
SPCC1450.11c	cek1	S	528	0.500149	0.000568726	67.019	0.77031	-0.376489
SPCC1450.11c	cek1	S	529	0.500149	0.000568726	67.019	0.77031	-0.376489
SPBC16A3.08c	oga1	S	126	0.998584	1.7746e-08	86.756	0.77064	-0.375871
SPBC3E7.01	fab1	S	296	0.999992	1.98914e-05	57.414	0.77076	-0.375646
SPCC14G10.04		S	385	0.584823	5.04266e-102	124.19	0.77102	-0.37516
SPCC126.04c	sgf73	S	274	0.953493	4.10009e-08	45.735	0.77121	-0.374804
SPCC622.08c	hta1	T	121	0.779394	1.5049e-92	119.99	0.7717	-0.373888
SPBC8D2.01	gsk31	S	2	0.99856	0.000280067	69.216	0.77199	-0.373346
SPCP31B10.06	mug190	S	1005	0.999988	1.81436e-19	96.391	0.77288	-0.371684
SPBC17F3.02	nak1	S	501	0.929555	7.3875e-21	80.813	0.77303	-0.371404
SPCC1393.02c	spt2	S	150	0.66679	1.05017e-05	86.756	0.77349	-0.370545
SPBC1685.09	rps29	S	42	1	4.86982e-28	114.7	0.77368	-0.370191
SPAC17C9.03	tif471	S	896	0.999996	2.64629e-15	74.364	0.77384	-0.369893
SPCC1223.01		S	482	1	0.00185902	97.734	0.77417	-0.369278
SPCC1827.05c		S	256	0.999994	1.02516e-05	111.52	0.77456	-0.368551
SPBC4F6.04	rpl2502	S	49	0.999991	2.86218e-08	72.898	0.77477	-0.36816
SPAC19G12.14	its3	S	545	0.999968	1.16912e-18	81.003	0.77492	-0.367881
SPCC1223.06	tea1	T	452	0.996771	0.00747565	41.838	0.77499	-0.36775
SPAC3G9.05	spa2	S	157	0.999344	1.31166e-280	252.28	0.77504	-0.367657
SPAC23C4.19	spt5	T	899	1	0.00147588	68.515	0.77575	-0.366336
SPAC1834.08	mak1	S	76	0.687188	1.66087e-56	106.67	0.77578	-0.366281
SPCC1739.10	mug33	S	252	0.94117	2.64165e-08	81.904	0.77672	-0.364533
SPAPB18E9.02c	ppk18	S	1062	1	7.40333e-42	98.491	0.77687	-0.364255
SPBC32F12.11;SPBC354.12		S	203;203	1	8.70016e-28	111.09	0.77835	-0.361509
SPBC12C2.10c	pst1	S	1476	0.999981	9.68874e-14	87.388	0.77848	-0.361268
SPBC1A4.09	pus7	S	2	1	7.0511e-14	109.44	0.77874	-0.360786
SPCC18.18c	fum1	S	62	0.947297	4.87646e-15	72.899	0.77895	-0.360397
SPBC19C7.11		S	745	0.939022	1.52002e-91	148.58	0.77948	-0.359416
SPAC3H5.08c		S	276	0.996131	4.44506e-79	131.08	0.7797	-0.359009
SPBC16E9.14c	zrg17	S	57	0.502983	0.0107918	50.305	0.7808	-0.356975
SPCC1393.08		S	540	0.996318	2.82126e-63	110.12	0.781	-0.356606
SPAC23C4.19	spt5	S	982	0.988024	5.61121e-13	58.812	0.78114	-0.356347
SPBC21.06c	cdc7	S	1042	0.966006	7.45299e-08	64.244	0.78142	-0.35583
SPBC887.09c	sog2	S	449	1	0.00254812	46.88	0.78166	-0.355387
SPBC19C7.11		T	746	0.531741	1.06743e-29	93.21	0.78169	-0.355332
SPBC83.11	pet2	T	424	0.712485	6.1549e-12	83.856	0.78193	-0.354889
SPAC4D7.10c	spt20	S	398	1	0.00440362	58.172	0.78195	-0.354852
SPAC8C9.04		T	500	0.549696	2.54589e-12	73.279	0.78225	-0.354298
SPBC354.05c	sre2	S	269	1	3.90859e-29	158.52	0.78278	-0.353321
SPAC1B1.04c	pan3	S	68	0.932002	6.84291e-05	57.288	0.78315	-0.352639
SPAC22E12.13c	rlp24	S	98	1	0.0268854	55.98	0.78321	-0.352529
SPAC19A8.12	dcp2	S	310	0.987596	2.97368e-25	56.957	0.78328	-0.3524
SPCC285.13c	nup60	S	263	0.831298	9.28948e-66	131.56	0.78332	-0.352326
SPCP31B10.04		S	273	0.97482	3.59823e-23	70.578	0.78337	-0.352234
SPBC23G7.04c	nif1	S	305	0.499999	5.61203e-18	82.663	0.78348	-0.352032
SPBC23G7.04c	nif1	T	306	0.499999	5.61203e-18	82.663	0.78348	-0.352032
SPBC1734.02c	cdc27	S	160	0.928395	3.44763e-29	119.37	0.78405	-0.350982
SPBC2G2.02	syj1	S	963	0.977047	1.34902e-33	83.159	0.78414	-0.350817
SPAC30.01c	sec72	T	654	0.589425	4.17279e-39	99.93	0.78416	-0.35078
SPCP1E11.11	puf6	S	34	0.5	0.00012055	71.176	0.78448	-0.350191
SPAPB1E7.06c	eme1	T	140	0.997804	7.86963e-13	82.01	0.78462	-0.349934
SPAC13G6.15c		S	101	1	5.55945e-39	84.199	0.78483	-0.349548
SPBC28F2.11	hmo1	S	278	0.979751	3.5532e-07	81.185	0.78556	-0.348207
SPAC31G5.17c	rps1001	S	130	0.999858	3.13321e-18	83.251	0.78563	-0.348078
SPAC1952.13	ned1	S	286	0.998816	1.6259e-38	103.84	0.78591	-0.347564
SPAC24H6.12c	uba3	S	15	1	5.52917e-08	138.02	0.78594	-0.347509
SPBC17G9.11c	pyr1	S	13	0.75686	6.09803e-09	72.167	0.78595	-0.347491
SPAC3G6.04	rnp24	S	322	1	9.02162e-05	49.768	0.78617	-0.347087
SPBC4B4.03	rsc1	S	331	0.59834	6.6209e-79	125.14	0.78634	-0.346775
SPAC20G8.05c	cdc15	S	490	0.989428	3.09645e-20	93.92	0.78665	-0.346206
SPAC4G8.04		S	319	0.81433	0.0079634	51.286	0.78672	-0.346078
SPCC285.16c	msh6	S	123	0.99703	0.00017311	50.178	0.78682	-0.345894
SPAC20G8.05c	cdc15	S	784	0.55617	3.55025e-08	115.06	0.78692	-0.345711
SPBC4F6.09	str1	S	22	0.984886	7.75757e-20	120.39	0.78711	-0.345363
SPBC25B2.10		S	110	0.999961	7.39411e-09	108.97	0.78713	-0.345326
SPCC18.06c	caf1	S	306	0.643806	5.70867e-53	87.674	0.78765	-0.344373
SPCC1223.01		S	685	1	0.0133574	50.786	0.78769	-0.3443
SPAC3H5.08c		S	722	0.998654	1.51976e-38	104.42	0.78798	-0.343769
SPCC2H8.02		S	269	0.934741	2.65075e-14	75.539	0.78854	-0.342744
SPBC16A3.08c	oga1	S	162	0.674383	1.80455e-24	54.505	0.78869	-0.34247
SPBC11C11.08	srp1	S	170	0.999958	9.60261e-25	91.64	0.78942	-0.341135
SPBC11C11.08	srp1	S	172	0.999925	9.60261e-25	91.64	0.78942	-0.341135
SPAC926.09c	fas1	S	417	0.999772	9.98902e-48	126.26	0.78967	-0.340678
SPBC839.16	thf1	S	344	0.955024	0.0037516	46.704	0.79054	-0.33909
SPCC1739.11c	cdc11	S	103	0.791693	0.000963125	64.104	0.79058	-0.339017
SPAC26A3.09c	rga2	S	978	0.514939	5.75207e-18	77.959	0.79116	-0.337959
SPCC4F11.03c		S	81	1	0.0016906	67.519	0.79133	-0.337649
SPBP8B7.13	vac7	S	196	0.972263	7.30801e-14	103.67	0.7919	-0.33661
SPAC19G12.06c	hta2	S	122	1	1.46893e-140	179.96	0.792	-0.336428
SPAC57A10.02	cdr2	S	618	0.907421	0.000265349	63.29	0.79211	-0.336227
SPCC1739.01		S	473	0.731274	2.79574e-38	95.122	0.7923	-0.335881
SPCC74.02c	ppn1	S	68	0.584883	1.36242e-09	59.732	0.79278	-0.335008
SPBC725.09c	hob3	S	2	1	0.00140067	68.224	0.79289	-0.334807
SPAC26H5.11	mug56	T	252	0.99821	5.00597e-25	104.21	0.79324	-0.334171
SPBC725.02	mpr1	S	47	0.992643	3.77825e-18	134.4	0.7933	-0.334062
SPAC30D11.04c	nup124	S	465	0.999685	1.2245e-37	165.44	0.79394	-0.332898
SPBC1709.05	sks2	S	353	1	0.0038689	61.11	0.79431	-0.332226
SPAC17A2.13c	rad25	S	234	0.958309	2.79173e-42	138.66	0.79438	-0.332099
SPCC962.01		S	55	0.787598	6.25323e-66	151.89	0.79458	-0.331736
SPAC17G8.08c		S	170	0.983452	8.323e-79	122.81	0.79471	-0.3315
SPAC31G5.17c	rps1001	S	135	1	3.46889e-29	119.38	0.79509	-0.33081
SPBC29A10.16c		S	17	1	1.70679e-21	99.092	0.79565	-0.329794
SPAC13G7.13c	msa1	S	4	0.572211	1.88857e-27	93.583	0.79581	-0.329504
SPAC1805.04	nup132	S	17	0.988057	1.58225e-07	61.957	0.79618	-0.328833
SPACUNK4.16c		S	145	0.999999	7.17157e-43	150.61	0.79623	-0.328743
SPBC16A3.08c	oga1	S	266	0.9995	0.00115458	59.935	0.79687	-0.327584
SPBC4B4.03	rsc1	S	334	0.763074	3.43604e-138	186.1	0.79724	-0.326914
SPAC1F3.06c	spo15	S	82	1	0.00289598	63.473	0.79767	-0.326136
SPCC16C4.14c	sfc4	S	541	1	1.495e-26	89.859	0.7979	-0.32572
SPCC794.08	efr3	S	729	1	1.74659e-13	102.63	0.79792	-0.325684
SPBC146.13c	myo1	S	20	0.499997	1.03222e-05	63.29	0.79803	-0.325485
SPBC146.13c	myo1	T	21	0.499997	1.03222e-05	63.29	0.79803	-0.325485
SPBP16F5.07	apm1	T	153	0.999983	4.1346e-28	103.66	0.79804	-0.325467
SPAC20G8.05c	cdc15	S	496	0.999024	3.09645e-20	94.922	0.79806	-0.325431
SPAC20G8.05c	cdc15	S	493	0.965082	3.73334e-18	90.422	0.79815	-0.325268
SPAC29E6.10c	nst1	S	965	0.757282	9.71803e-08	54.66	0.79831	-0.324979
SPCC1739.01		S	343	0.872516	1.81052e-37	96.793	0.79846	-0.324708
SPBC21C3.15c		S	113	0.998448	7.61233e-06	71.031	0.79897	-0.323787
SPCC794.08	efr3	S	761	0.999812	8.96712e-06	86.772	0.79912	-0.323516
SPAC24H6.07;SPBC29A3.12		S	162;162	0.959239	5.88596e-36	97.384	0.79915	-0.323462
SPBC8D2.20c	sec31	T	958	0.853274	9.55913e-62	103.17	0.79946	-0.322902
SPAC17G8.12	sec3	S	241	1	1.25597e-20	94.922	0.79968	-0.322505
SPAC24H6.04	hxk1	S	2	1	3.01532e-29	145.6	0.79987	-0.322163
SPAC1B3.05	not3	S	415	0.981713	2.19854e-53	108.38	0.80034	-0.321315
SPCP25A2.03		S	737	0.594179	6.36981e-28	99.055	0.80035	-0.321297
SPAC1805.05	cki3	S	331	0.941641	0.00201769	43.761	0.80037	-0.321261
SPAC17C9.12	scs22	S	280	0.77818	0.000226885	46.249	0.80087	-0.32036
SPAP8A3.04c	hsp9	S	46	0.952384	3.54507e-15	92.65	0.80087	-0.32036
SPAC13G7.13c	msa1	S	5	0.953638	5.38615e-39	127.92	0.8009	-0.320306
SPCC794.12c	mae2	S	21	0.999984	3.56513e-05	79.492	0.80093	-0.320252
SPBC18H10.03	tif35	S	6	1	1.87542e-77	110.47	0.80114	-0.319874
SPBC1347.02	fkbp39	S	249	0.860118	1.47483e-14	128.44	0.80147	-0.31928
SPAC4F8.03	sdo1	S	131	0.999637	6.80634e-05	68.277	0.80172	-0.31883
SPCC794.08	efr3	S	697	0.794901	2.35989e-46	91.437	0.80195	-0.318416
SPAC23D3.13c		S	660	0.986666	0.00276307	53.557	0.80198	-0.318362
SPAC12G12.15	sif3	S	42	0.99999	7.93226e-06	72.891	0.80257	-0.317301
SPAC29A4.11	rga3	S	660	1	0.000777882	61.48	0.80263	-0.317193
SPBC16H5.08c		S	53	0.757446	4.83157e-26	112.16	0.80315	-0.316259
SPAC23C4.19	spt5	T	881	1	0.0177413	46.462	0.80323	-0.316115
SPCC18.06c	caf1	S	302	0.767072	5.24965e-23	60.146	0.80328	-0.316025
SPCC18.06c	caf1	T	304	0.814667	5.70867e-53	87.674	0.80328	-0.316025
SPAC1F3.02c	mkh1	S	702	0.999954	1.51607e-08	95.264	0.80346	-0.315702
SPAC821.13c	dnf1	S	970	1	0.0197173	49.777	0.80432	-0.314159
SPCC1739.13	ssa2	S	423	0.60954	6.52181e-07	43.103	0.80463	-0.313603
SPCC162.07	ent1	T	525	0.977062	1.09157e-06	63.923	0.80489	-0.313136
SPCC24B10.21	tpi1	S	248	1	1.62666e-97	135.04	0.80507	-0.312814
SPAC1002.02	pom34	S	211	0.967718	0.00180702	60.598	0.80541	-0.312205
SPAC688.07c		S	506	0.794157	5.05075e-32	84.719	0.80604	-0.311077
SPCC1739.01		S	162	0.746092	7.34934e-07	63.691	0.80622	-0.310755
SPAC16E8.01	shd1	S	641	0.999872	3.99428e-17	140.03	0.80624	-0.310719
SPAC227.15	reg1	S	185	0.999321	2.64165e-08	81.904	0.80635	-0.310522
SPCC737.02c	qcr7	S	131	0.548907	5.6638e-36	99.044	0.80639	-0.31045
SPBC83.01	ucp8	S	113	0.774229	2.26722e-20	107.03	0.80675	-0.309806
SPAC22G7.10	iss1	S	323	1	0.0067943	59.908	0.80686	-0.30961
SPBC16C6.11	rpl3201	S	19	1	0.00934409	80.916	0.80693	-0.309485
SPAC24B11.08c		S	104	0.983909	0.0307306	43.477	0.8075	-0.308466
SPAC821.13c	dnf1	T	153	0.57497	7.3139e-37	92.258	0.80774	-0.308037
SPAC22G7.06c	ura1	S	1885	1	1.78493e-109	153.86	0.80792	-0.307716
SPAC19E9.01c	nup40	S	314	0.5	0.00795522	42.629	0.80809	-0.307412
SPAC19E9.01c	nup40	S	315	0.5	0.00795522	42.629	0.80809	-0.307412
SPBC244.01c	sid4	S	128	0.827436	0.0031374	59.198	0.80827	-0.307091
SPBC1E8.02		S	167	0.645411	5.64492e-20	52.455	0.80871	-0.306306
SPAC3G6.03c		S	9	0.986129	9.13793e-51	110.94	0.80913	-0.305557
SPCC1281.01	ags1	S	1127	1	7.70729e-06	98.582	0.80922	-0.305396
SPAC4H3.09		S	45	0.915216	0.0484059	50.834	0.80942	-0.30504
SPBC20F10.10	psl1	S	239	0.737362	0.00202555	49.3	0.80945	-0.304986
SPBC20F10.10	psl1	S	241	0.99742	0.00202555	43.761	0.80945	-0.304986
SPCC297.03	ssp1	T	82	0.998792	1.48316e-36	147.09	0.8095	-0.304897
SPAC23D3.06c	nup146	T	463	0.999998	0.00094368	62.813	0.80951	-0.304879
SPBC16A3.08c	oga1	T	60	1	0.000609558	49.333	0.80975	-0.304452
SPAC20G4.08	pdc1	T	681	0.789899	2.30032e-12	76.693	0.81013	-0.303775
SPCC962.06c	bpb1	S	131	1	8.41955e-29	93.804	0.81039	-0.303312
SPCC962.06c	bpb1	S	133	1	8.41955e-29	93.804	0.81039	-0.303312
SPAC29B12.01	ino80	S	272	0.99989	6.24668e-53	106.93	0.81165	-0.30107
SPAC12B10.03	bun62	S	108	1	9.64328e-28	144.08	0.81166	-0.301053
SPCC1322.14c	vtc4	S	567	1	3.38123e-14	88.781	0.81181	-0.300786
SPBC9B6.03		S	8	0.99786	1.05003e-07	64.705	0.81243	-0.299685
SPBC28E12.06c	lvs1	T	1210	0.999595	0.000308187	45.183	0.81244	-0.299667
SPAC521.03		T	43	0.612078	2.94913e-06	74.296	0.81268	-0.299241
SPAC31A2.14	bun107	S	344	1	1.76217e-36	100.39	0.81306	-0.298566
SPAC22F8.12c	shf1	S	66	0.981458	0.0077835	51.454	0.81309	-0.298513
SPAC4F10.13c	mpd2	S	597	0.71379	7.58262e-06	61.361	0.81363	-0.297555
SPAC29B12.10c	pgt1	S	6	0.995747	2.41287e-05	63.062	0.81385	-0.297165
SPAC3C7.06c	pit1	S	577	0.993778	1.49763e-08	71.685	0.81397	-0.296952
SPAC12B10.03	bun62	S	450	1	3.74431e-29	126.25	0.81405	-0.296811
SPAC13G6.02c	rps101	S	235	0.997052	0.00397778	47.726	0.81463	-0.295783
SPAC31A2.12	rod1	S	493	0.999929	1.16832e-27	87.485	0.81484	-0.295411
SPBC27B12.11c	pho7	S	200	0.557981	8.61985e-20	53.264	0.81485	-0.295394
SPCC645.13		S	189	0.5	0.0202686	75.652	0.81509	-0.294969
SPCC645.13		T	188	0.5	0.0202686	75.652	0.81509	-0.294969
SPBC530.04	mod5	T	29	0.976211	9.24629e-29	102.67	0.81531	-0.294579
SPAC1687.22c	puf3	S	226	1	6.02867e-37	149.22	0.81538	-0.294456
SPAC29A4.16	hal4	S	218	0.946041	1.48318e-05	101.71	0.81565	-0.293978
SPAC1486.04c	alm1	S	1706	0.67389	8.31038e-06	57.973	0.81588	-0.293571
SPAC19D5.06c	din1	S	218	0.921902	5.09508e-53	100.95	0.81609	-0.2932
SPAC16E8.01	shd1	S	220	0.999999	1.56941e-19	92.703	0.81635	-0.29274
SPAC821.03c	slf1	T	418	0.540308	0.00164796	55.437	0.81653	-0.292422
SPAC4F10.13c	mpd2	S	144	0.999176	3.13112e-155	200.65	0.81707	-0.291468
SPCC550.09		S	198	0.990338	1.01511e-32	139.88	0.81816	-0.289545
SPAC4H3.10c	pyk1	S	78	0.982652	1.20127e-48	105.24	0.81852	-0.28891
SPBC11C11.09c;SPAC3H5.12c		S	176;176	0.999991	7.48926e-115	135.7	0.81876	-0.288487
SPAC869.11	cat1	S	37	1	1.83418e-05	89.43	0.81897	-0.288117
SPAC17D4.02	cdc45	S	192	0.99586	0.00263344	46.069	0.81995	-0.286392
SPAC16.02c	srp2	S	85	0.999979	8.25849e-06	73.386	0.82016	-0.286023
SPBP19A11.04c	mor2	S	2129	0.952127	6.62708e-26	85.937	0.82057	-0.285302
SPAC630.14c	tup12	T	166	0.787758	1.68679e-11	75.319	0.82058	-0.285284
SPAC19G12.14	its3	S	640	0.998938	1.18872e-74	164.39	0.82079	-0.284915
SPAC6G10.02c	tea3	S	984	0.867127	3.60438e-07	56.681	0.82096	-0.284616
SPBC409.05	skp1	S	129	1	2.66603e-05	77.124	0.82103	-0.284493
SPAC22H10.05c		S	371	0.901446	1.00512e-08	73.857	0.82129	-0.284036
SPAPJ696.02	lsb4	S	318	1	4.56235e-13	103.08	0.82146	-0.283738
SPAC4A8.05c	myp2	S	1421	0.784061	0.000622814	46.415	0.82153	-0.283615
SPAC4F10.13c	mpd2	S	567	0.840762	2.51351e-08	69.088	0.82156	-0.283562
SPBP8B7.26		S	50	0.99676	1.08381e-08	75.911	0.82158	-0.283527
SPAC1006.06	rgf2	S	151	0.999998	6.6983e-19	73.389	0.82169	-0.283334
SPBC1A4.05	blt1	S	620	1	2.55111e-19	117.3	0.8219	-0.282965
SPAC17G6.11c		S	82	0.669732	7.70731e-15	101.42	0.82196	-0.28286
SPAC3A12.18	zwf1	S	498	0.957566	1.5647e-07	52.674	0.82197	-0.282842
SPCC1827.06c		T	14	0.987889	0.00139119	47.726	0.82257	-0.28179
SPBC26H8.01	thi2	T	23	1	0.00290955	76.332	0.82267	-0.281614
SPCC1322.04	fyu1	S	42	0.5	8.95401e-09	71.853	0.82273	-0.281509
SPBC776.03		S	203	0.595576	0.000173068	53.981	0.82279	-0.281404
SPCC162.07	ent1	T	644	0.5483	2.07508e-18	59.048	0.82323	-0.280633
SPAC821.03c	slf1	S	31	0.899198	0.000464682	82.831	0.82341	-0.280317
SPBC16G5.15c	fkh2	S	425	0.999983	5.62957e-56	108.73	0.82551	-0.276642
SPBC16G5.15c	fkh2	S	435	0.629756	4.7634e-19	77.63	0.82551	-0.276642
SPAC1142.08	fhl1	S	222	0.985606	6.06401e-13	94.09	0.82565	-0.276398
SPAC13G7.13c	msa1	S	13	0.999995	5.38615e-39	127.92	0.82599	-0.275804
SPAC1F3.09	mug161	S	279	1	1.05709e-36	144.82	0.82633	-0.27521
SPAC57A7.12	ssz1	S	63	0.997632	3.23726e-16	82.177	0.82652	-0.274878
SPAC22E12.11c	set3	S	96	0.929217	0.00325825	40.639	0.82674	-0.274494
SPAC18B11.10	tup11	S	613	1	1.83472e-13	105.03	0.82675	-0.274477
SPBC25B2.10		T	48	0.999997	8.58764e-07	67.418	0.82678	-0.274425
SPCC306.09c	cap1	S	87	0.993208	6.23417e-74	94.566	0.82682	-0.274355
SPAC26A3.09c	rga2	S	465	0.71118	0.000603811	71.085	0.82705	-0.273954
SPAC9E9.03	leu2	S	84	1	1.4116e-13	120.63	0.82781	-0.272628
SPAC959.08;SPBC365.03c		S	28;28	0.549922	0.000109494	48.214	0.82903	-0.270504
SPCC794.11c	ent3	S	180	0.642542	0.000511058	58.093	0.8292	-0.270208
SPBC13E7.03c		S	151	0.602056	1.41054e-70	105.9	0.8298	-0.269164
SPAC3G6.03c		S	12	0.664326	2.70389e-05	45.205	0.83051	-0.267931
SPAC3A12.10;SPAC26A3.04		S	38;38	0.994675	0.014642	42.629	0.83057	-0.267826
SPAC959.07;SPBC19F8.08		T	220;220	0.5	1.12606e-12	67.496	0.83166	-0.265934
SPCC757.07c	ctt1	S	456	0.560552	0.00241739	43.696	0.83246	-0.264547
SPBC2D10.10c	fib1	S	114	0.967112	0.000503095	46.89	0.83283	-0.263906
SPAC637.04	ypp1	S	664	0.999998	1.77162e-38	131.09	0.83289	-0.263802
SPAC4F10.15c	wsp1	S	524	0.960226	0.0138839	43.135	0.83355	-0.262659
SPAC328.10c	rps502	S	11	0.999999	1.62139e-10	104.81	0.83375	-0.262313
SPCC23B6.04c		S	448	0.779201	3.0142e-07	60.472	0.83463	-0.260791
SPAC3A12.10;SPAC26A3.04		S	173;173	0.499993	1.17927e-07	72.681	0.83515	-0.259893
SPAC3A12.10;SPAC26A3.04		T	174;174	0.499993	1.17927e-07	72.681	0.83515	-0.259893
SPBC776.01	rpl29	S	31	0.999131	0.00471591	63.076	0.8354	-0.259461
SPCC594.01		S	337	1	2.59613e-72	117.03	0.8354	-0.259461
SPBC56F2.12	ilv5	S	94	0.979461	6.82629e-24	82.639	0.83555	-0.259202
SPBC106.04	ada1	S	795	1	2.20588e-114	135.84	0.83559	-0.259133
SPBC16G5.15c	fkh2	S	481	0.855172	4.52758e-74	160.25	0.83581	-0.258753
SPCC188.11	prp45	S	228	1	0.000110657	45.992	0.83598	-0.25846
SPCC188.11	prp45	S	236	1	0.000110657	45.992	0.83598	-0.25846
SPBC11C11.02	imp2	T	384	0.888674	6.60215e-47	98.76	0.8362	-0.25808
SPAC20G8.05c	cdc15	S	774	0.999772	3.75906e-12	80.96	0.8368	-0.257045
SPAPB17E12.14c		S	470	0.59043	7.109e-08	70.114	0.83687	-0.256925
SPBC776.04	sec2302	S	314	0.999992	1.19003e-06	69.641	0.83693	-0.256821
SPAC3F10.02c	trk1	S	828	1	0.000193477	73.435	0.83697	-0.256752
SPCC1902.01	gaf1	S	502	0.96554	1.78003e-94	155.68	0.83699	-0.256718
SPAC23C4.02	crn1	S	522	1	0.000911582	48.527	0.83712	-0.256494
SPAC30.01c	sec72	S	653	0.938387	3.84814e-28	89.272	0.83732	-0.256149
SPBC17A3.04c	rar1	S	555	0.98462	2.61424e-05	42.709	0.83738	-0.256046
SPBC839.04;SPBC2F12.07c;SPAC1F7.13c		S	11;11;11	1	3.70214e-08	94.09	0.83786	-0.255219
SPCC162.07	ent1	T	562	0.5	1.00824e-88	164.13	0.83804	-0.254909
SPCP1E11.04c	pal1	S	400	0.862552	6.56063e-06	40.067	0.83905	-0.253171
SPBC29A10.04	psm1	S	1022	0.99985	0.000650862	43.463	0.8394	-0.25257
SPBC1198.05		T	2	0.99953	0.000413489	52.372	0.83948	-0.252432
SPAC4D7.08c	ade4	S	526	0.929776	1.05892e-78	110.78	0.83953	-0.252346
SPAC521.03		S	42	0.961268	1.03194e-08	90.707	0.83967	-0.252106
SPAC27F1.08	pdt1	T	43	0.505317	6.00069e-79	125.45	0.83969	-0.252071
SPBC2G5.05		S	30	1	2.57197e-12	69.639	0.8397	-0.252054
SPCC126.09	zip2	S	194	0.996333	6.65677e-45	165.86	0.83981	-0.251865
SPCC1739.10	mug33	S	260	0.557206	0.0192806	45.885	0.83988	-0.251745
SPCC1620.09c	tfg1	S	412	0.996153	6.12502e-58	100.59	0.83991	-0.251693
SPBC11C11.08	srp1	S	110	1	0.00757558	42.976	0.84011	-0.25135
SPBC660.16		S	54	0.999299	2.19145e-05	53.96	0.84023	-0.251144
SPCC1450.03		S	211	1	6.03903e-83	138.34	0.84029	-0.251041
SPCC1827.02c	pcy1	S	337	0.712841	0.00059528	69.261	0.84061	-0.250491
SPAC1783.05	hrp1	S	158	0.999921	0.000255717	50.752	0.84065	-0.250423
SPAC1783.05	hrp1	S	161	0.998002	0.000255717	50.752	0.84065	-0.250423
SPCC63.08c	atg1	S	346	1	0.00144927	47.082	0.84089	-0.250011
SPCC594.01		S	513	0.980104	3.67128e-05	83.182	0.84226	-0.247662
SPAC16C9.04c	mot2	S	261	0.70292	2.41847e-16	48.356	0.84229	-0.247611
SPCC364.07	ser3	S	27	0.786067	2.59492e-50	119.75	0.84265	-0.246995
SPBC4F6.04	rpl2502	S	54	0.999933	2.41027e-06	66.387	0.84302	-0.246361
SPCC736.12c	mmi1	S	263	0.971287	9.72391e-170	196.22	0.84352	-0.245506
SPCC645.13		S	171	0.999981	3.06365e-20	114.54	0.84457	-0.243711
SPAC17G6.09	sec62	S	272	1	7.16367e-15	132.97	0.84464	-0.243592
SPCC4G3.15c	not2	T	62	0.999994	3.48948e-118	163.55	0.84473	-0.243438
SPAC630.14c	tup12	S	172	0.862334	9.96901e-44	82.241	0.84477	-0.243369
SPCP25A2.03		S	202	0.999409	1.19121e-50	115.36	0.84534	-0.242396
SPCC4B3.15	mid1	S	531	1	3.51846e-26	91.889	0.84627	-0.24081
SPAC10F6.16	mug134	S	31	1	3.94436e-14	112.16	0.84652	-0.240384
SPBC17D11.08		S	10	0.996536	2.81316e-13	92.773	0.84665	-0.240162
SPBC354.10	def1	S	476	0.999914	1.74674e-08	103.46	0.84672	-0.240043
SPBC1D7.02c	scr1	S	303	0.683066	2.47478e-20	99.273	0.8469	-0.239736
SPBC25B2.03		S	127	0.636814	7.88638e-08	63.923	0.84702	-0.239532
SPCC63.14	eis1	S	882	0.999929	2.15555e-123	184.76	0.84703	-0.239515
SPAC27E2.01		S	157	0.79345	4.78519e-05	53.565	0.84713	-0.239345
SPAP8A3.07c		S	2	0.999997	8.02662e-21	81.477	0.84761	-0.238527
SPBC4C3.06	syp1	S	425	0.500413	1.88626e-05	57.692	0.84775	-0.238289
SPAC24H6.11c		S	5	1	0.00160692	118.77	0.84777	-0.238255
SPCC162.07	ent1	S	220	0.960967	1.47433e-51	124.51	0.84791	-0.238017
SPBC1105.01		S	950	0.756129	8.89303e-05	47.548	0.84827	-0.237405
SPAC29B12.07	sec16	S	1051	1	1.2236e-77	102.55	0.84831	-0.237337
SPBC16C6.09	ogm4	S	20	0.996517	2.55496e-19	87.411	0.84839	-0.2372
SPCC1795.11	sum3	S	52	0.981198	4.9298e-50	109.25	0.84847	-0.237064
SPAC1F5.04c	cdc12	T	95	1	3.92617e-18	77.899	0.84858	-0.236877
SPBC106.12c		S	52	0.813412	2.12683e-82	134.45	0.84858	-0.236877
SPAC607.02c		S	156	0.999993	9.41091e-09	69.979	0.84866	-0.236741
SPBC24C6.04		S	24	0.999966	9.01112e-18	79.837	0.84872	-0.236639
SPAC959.07;SPBC19F8.08;SPBC21B10.10		S	247;247;247	0.920753	0.000518254	40.983	0.84877	-0.236554
SPBC530.04	mod5	S	229	1	1.87516e-05	73.36	0.84882	-0.236469
SPBC28F2.11	hmo1	S	214	0.537969	9.96075e-61	148.53	0.84882	-0.236469
SPBC1711.06;SPBP8B7.03c		S	160;160	1	3.50185e-25	82.126	0.84919	-0.235841
SPAC2E12.02	hsf1	S	316	0.54159	4.84171e-09	69.259	0.84925	-0.235739
SPCC162.12	tco89	S	259	0.675754	5.29169e-23	72.657	0.8494	-0.235484
SPCC162.12	tco89	T	257	0.675754	5.29169e-23	72.657	0.8494	-0.235484
SPAC23D3.06c	nup146	S	883	0.821472	1.66336e-17	77.871	0.84946	-0.235382
SPBC119.09c		S	10	0.631208	0.000471761	74.962	0.84954	-0.235246
SPCC1827.06c		S	323	0.99761	5.49453e-08	120.92	0.84957	-0.235195
SPCC1494.10	adn3	S	113	0.500936	3.11362e-05	54.103	0.84967	-0.235025
SPCC1494.10	adn3	S	114	0.500936	3.11362e-05	54.103	0.84967	-0.235025
SPAC23C11.13c	hpt1	S	74	0.507729	1.3272e-06	44.164	0.8498	-0.234805
SPCC162.07	ent1	T	591	1	9.04637e-13	94.66	0.85003	-0.234414
SPAPB1E7.05	gde1	S	764	0.999914	4.80383e-08	59.912	0.85015	-0.234211
SPCC550.14	vgl1	S	38	0.799168	7.73368e-22	86.791	0.85022	-0.234092
SPAC140.02	gar2	S	50	0.999999	6.11557e-21	144.38	0.85081	-0.233091
SPBC25D12.02c	dnt1	S	194	1	0.00898333	41.689	0.85089	-0.232955
SPCC794.09c;SPBC839.15c;SPAC23A1.10		S	296;296;296	0.927127	1.0733e-13	67.899	0.85099	-0.232786
SPCC297.03	ssp1	S	59	0.964145	0.000170565	44.848	0.85124	-0.232362
SPAC664.05	rpl13	S	180	0.98806	6.12871e-12	84.653	0.85151	-0.231905
SPAC6F12.02	rst2	S	369	0.998969	1.90266e-12	116.63	0.8517	-0.231583
SPBP22H7.08	rps1002	S	136	1	6.92315e-29	95.624	0.85171	-0.231566
SPBC25B2.10		S	33	0.987613	1.87696e-14	100.69	0.85266	-0.229958
SPAC30D11.04c	nup124	S	380	1	3.95934e-08	88.282	0.85271	-0.229873
SPBPJ4664.04	cop1	S	997	0.999998	0.00502689	58.274	0.85277	-0.229771
SPAC12G12.03	cip2	T	11	0.806889	1.06466e-153	140.59	0.85297	-0.229433
SPAC57A7.04c	pabp	S	245	0.99999	0.00804824	50.786	0.8534	-0.228706
SPCC645.07	rgf1	T	347	0.745968	4.17573e-13	76.807	0.85365	-0.228283
SPBC17D1.05		S	165	0.673599	3.09062e-06	60.939	0.85375	-0.228114
SPAC4A8.05c	myp2	S	1579	0.999954	4.84022e-42	135.91	0.85413	-0.227472
SPCC23B6.04c		T	387	0.591669	2.48551e-16	81.016	0.8542	-0.227354
SPAC11G7.02	pub1	S	178	0.851317	3.14924e-38	94.295	0.85426	-0.227253
SPAP7G5.04c	lys1	T	26	0.552406	9.60857e-08	57.738	0.85429	-0.227202
SPAC4D7.08c	ade4	S	506	1	6.459e-12	82.85	0.85445	-0.226932
SPCP25A2.03		S	471	0.999988	1.21875e-28	100.58	0.85445	-0.226932
SPCC794.09c;SPBC839.15c;SPAC23A1.10		T	450;450;450	1	0.0463722	46.069	0.8551	-0.225835
SPCC63.14	eis1	T	876	0.600671	9.78884e-42	100.04	0.85511	-0.225818
SPCC4B3.10c	ipk1	S	370	0.876771	3.19653e-05	52.898	0.85534	-0.22543
SPCPB1C11.03		S	50	1	1.19848e-27	85.982	0.8554	-0.225329
SPBC13G1.09	enp1	S	102	0.980088	2.60827e-49	115.38	0.8555	-0.22516
SPAC25B8.05	deg1	S	446	0.999999	4.3009e-06	75.483	0.8557	-0.224823
SPAC14C4.07		S	3	0.785954	1.16064e-41	95.834	0.85581	-0.224638
SPAC10F6.16	mug134	S	64	1	4.73951e-37	164.93	0.85644	-0.223576
SPAC26A3.09c	rga2	S	977	0.921164	4.6148e-26	90.397	0.85646	-0.223542
SPBC1921.07c	sgf29	S	93	0.835922	0.000209315	49.188	0.85649	-0.223492
SPBP22H7.08	rps1002	S	112	0.775004	0.00158074	44.37	0.85654	-0.223407
SPAC3C7.06c	pit1	S	482	0.814062	1.30455e-19	85.087	0.85685	-0.222885
SPBC660.15		T	37	0.771288	3.50873e-14	76.21	0.85689	-0.222818
SPAC57A10.02	cdr2	S	476	0.773281	0.000140517	46.89	0.85714	-0.222397
SPBC557.04	ppk29	S	744	0.997006	4.03988e-05	55.912	0.85726	-0.222195
SPAC22E12.19	snt1	S	575	0.997377	0.000242959	40.622	0.85733	-0.222077
SPAC13A11.01c	rga8	S	698	0.999768	0.000158002	73.951	0.85738	-0.221993
SPBC11C11.08	srp1	S	127	0.775648	0.00437914	46.159	0.85768	-0.221489
SPBC1711.06	rpl401	S	16	0.997915	1.32487e-17	80.316	0.85773	-0.221405
SPBC557.04	ppk29	T	430	0.909933	3.75122e-38	107.78	0.858	-0.22095
SPAC4F10.13c	mpd2	S	722	0.524215	1.24019e-14	49.792	0.85849	-0.220127
SPCPB1C11.03		S	68	0.999999	1.03193e-49	110.26	0.85851	-0.220093
SPBC30D10.17c	smi1	S	60	0.579635	1.12231e-12	56.648	0.85859	-0.219959
SPAC4H3.02c	swc3	S	149	0.578708	2.18244e-59	107.3	0.85883	-0.219556
SPAC23C11.16	plo1	S	585	1	3.1644e-13	123.29	0.85888	-0.219472
SPAC11E3.01c	swr1	S	429	1	1.10994e-32	135.18	0.85948	-0.218464
SPBC18H10.04c	sce3	S	197	1	2.66625e-05	54.834	0.86006	-0.217491
SPAC2E12.02	hsf1	S	318	0.812038	9.1635e-13	75.911	0.86079	-0.216267
SPBC1289.08	uap1	S	407	0.555875	0.0232253	43.77	0.86108	-0.215781
SPBC4F6.10	vps901	S	484	0.629377	2.43889e-41	91.594	0.8611	-0.215747
SPAC4A8.05c	myp2	S	1583	0.949272	4.84022e-42	135.91	0.86115	-0.215664
SPAC139.01c		S	228	0.985664	2.56917e-49	117.01	0.86182	-0.214542
SPBC1709.05	sks2	S	509	0.861526	1.55035e-12	70.994	0.86218	-0.213939
SPCC18B5.07c	nup61	T	325	0.950126	1.88576e-64	125.39	0.86221	-0.213889
SPAC22F8.09	rrp16	S	418	1	1.58243e-05	95.417	0.86222	-0.213872
SPBC1289.01c	chr4	S	374	1	0.00155889	59.709	0.86247	-0.213454
SPAC664.05	rpl13	T	24	1	0.00184075	47.844	0.86256	-0.213303
SPAC26A3.09c	rga2	S	464	0.719381	0.00492525	50.786	0.86274	-0.213002
SPAC227.15	reg1	S	451	1	0.000469967	83.137	0.86293	-0.212685
SPBC119.05c	lsb1	S	47	0.999457	2.82684e-133	134.42	0.86366	-0.211465
SPAC4F10.13c	mpd2	S	625	0.99984	1.51489e-40	105.51	0.86434	-0.210329
SPBC13E7.09	vrp1	T	232	0.677254	8.18834e-08	52.249	0.86525	-0.208811
SPCC1827.02c	pcy1	S	318	0.598554	9.2002e-33	88.394	0.8653	-0.208728
SPCC16C4.17	mug123	S	64	0.823523	0.00160389	48.527	0.86566	-0.208128
SPBC16A3.08c	oga1	S	37	0.9999	4.49598e-06	105.25	0.86577	-0.207944
SPCC63.14	eis1	T	551	0.993406	0.00199027	56.817	0.86582	-0.207861
SPBC26H8.01	thi2	S	44	0.973305	4.32928e-09	70.452	0.86635	-0.206978
SPCC63.14	eis1	S	905	0.983241	1.28912e-07	72.209	0.86635	-0.206978
SPAC3F10.02c	trk1	S	835	0.970279	2.90864e-05	51.469	0.86669	-0.206412
SPBC16H5.12c		S	722	0.573564	0.00074539	48.376	0.8667	-0.206395
SPAC6F6.12		S	62	1	0.00578589	55.353	0.86688	-0.206096
SPAC17A5.02c	dbr1	S	466	0.998637	7.67187e-13	113.65	0.86695	-0.205979
SPCC576.15c	ksg1	T	389	0.583565	2.47059e-15	75.533	0.86699	-0.205913
SPAC1687.06c	rpl44	S	125	0.82691	1.05451e-07	75.764	0.86713	-0.20568
SPBC3F6.05	rga1	S	678	0.927601	9.12734e-08	65.949	0.86722	-0.20553
SPCC16C4.07	scw1	S	308	0.691932	5.16928e-29	101.92	0.8675	-0.205064
SPAC4F10.20	grx1	S	83	1	0.012283	40.602	0.86774	-0.204665
SPAPB18E9.02c	ppk18	S	1020	0.999999	6.95944e-96	178.17	0.86837	-0.203618
SPBC119.10	asn1	S	285	0.999931	1.50263e-09	62.469	0.86852	-0.203369
SPAC4A8.05c	myp2	T	1582	0.660328	0.00129725	50.977	0.86862	-0.203203
SPAC1006.08	etd1	S	124	0.625016	1.33243e-38	99.064	0.86973	-0.20136
SPBC2G2.11	myr1	S	16	0.650567	1.41492e-19	95.662	0.86986	-0.201145
SPAC32A11.03c	phx1	S	938	1	0.000329062	47.774	0.87	-0.200913
SPCC1795.08c	vid21	T	194	0.99106	0.00731778	51.727	0.8701	-0.200747
SPAC4A8.05c	myp2	S	1417	0.80572	0.000622814	46.415	0.87024	-0.200515
SPCC320.08		S	463	0.999986	1.36439e-36	143.46	0.87028	-0.200448
SPAC31A2.14	bun107	S	655	0.996391	6.65199e-34	151.04	0.8707	-0.199752
SPAC3G6.06c	rad2	S	350	0.762645	3.03534e-20	111.34	0.87094	-0.199355
SPBP8B7.13	vac7	S	193	0.997233	7.30801e-14	106.6	0.87101	-0.199239
SPAC5D6.01;SPAC22A12.04c		S	58;58	0.999989	6.49664e-36	96.55	0.87106	-0.199156
SPCC16C4.07	scw1	S	387	0.734633	1.77612e-92	119.47	0.87106	-0.199156
SPBC18E5.07		S	219	0.64732	1.07944e-20	101.53	0.87111	-0.199073
SPAC4G9.03	adk1	S	140	0.957764	0.00759945	43.761	0.87153	-0.198378
SPCC1739.01		S	301	1	6.64785e-20	114.06	0.87153	-0.198378
SPAPB17E12.14c		S	237	0.684481	2.63039e-41	97.623	0.87158	-0.198295
SPAC16C9.04c	mot2	T	257	0.542682	2.54777e-16	47.803	0.87159	-0.198278
SPBC31F10.13c	hip1	T	425	1	1.94609e-09	77.068	0.8719	-0.197765
SPAC9.09	met26	T	555	0.608685	0.00734586	52.484	0.87197	-0.19765
SPAC6G10.05c	trs120	S	28	0.973985	4.81531e-132	183.94	0.87198	-0.197633
SPBC336.14c	ppk26	S	10	0.994117	2.13515e-05	66.246	0.87199	-0.197617
SPBC2G2.11	myr1	S	19	0.748286	2.27591e-14	72.399	0.87253	-0.196723
SPBC16G5.15c	fkh2	S	14	0.999996	1.04043e-08	77.42	0.87253	-0.196723
SPBC4B4.09	usp105	S	587	0.586815	0.0380968	40.778	0.87254	-0.196707
SPAC2F7.02c	psr1	S	52	1	0.00172743	54.65	0.87256	-0.196674
SPBC16G5.15c	fkh2	S	375	0.992698	0.000976027	47.68	0.87258	-0.196641
SPCPJ732.01	vps5	S	56	0.5	0.00332208	108.43	0.87289	-0.196128
SPAC1486.05	nup189	T	981	0.774204	4.97595e-07	58.592	0.8729	-0.196112
SPBC1685.01	pmp1	S	233	1	3.55595e-14	117.48	0.873	-0.195946
SPAC4F10.13c	mpd2	S	750	1	9.31457e-18	128.22	0.87306	-0.195847
SPBC887.10	mcs4	S	214	0.999556	2.10617e-49	114.39	0.87348	-0.195153
SPAC17C9.03	tif471	S	882	0.996438	4.41777e-50	119.76	0.87365	-0.194873
SPCC550.09		S	200	0.641809	7.07029e-05	53.255	0.87376	-0.194691
SPBC3H7.15	hhp1	S	354	0.918618	1.77231e-20	73.771	0.87407	-0.194179
SPAC27F1.06c		S	177	1	1.32411e-20	76.21	0.87427	-0.193849
SPAC18G6.07c	mra1	S	124	1	0.00311003	40.941	0.87437	-0.193684
SPAC869.11	cat1	S	42	0.985338	4.57216e-11	69.979	0.87443	-0.193585
SPCC2H8.05c	dbl1	S	115	1	2.21435e-05	124.51	0.87471	-0.193123
SPBC725.16	res1	S	430	0.998679	9.7313e-05	54.953	0.87487	-0.192859
SPAC20G8.05c	cdc15	S	693	0.999373	0.0118534	52.725	0.875	-0.192645
SPCC645.06c	rgf3	S	11	0.618861	1.58253e-05	63.754	0.8751	-0.19248
SPAC688.07c		S	264	0.992442	6.95572e-05	48.773	0.87592	-0.191129
SPAC1A6.07	sle1	S	276	0.936455	2.41372e-19	114.58	0.87595	-0.19108
SPBC25D12.04	suc22	S	10	0.999989	6.75664e-09	77.24	0.87596	-0.191063
SPAC5D6.01;SPAC22A12.04c		S	112;112	1	4.1625e-05	74.962	0.87598	-0.19103
SPAC23A1.17	bbc1	S	159	0.565912	1.24088e-42	97.304	0.87603	-0.190948
SPAC3A11.02	cps3	S	454	0.999826	6.19853e-05	49.662	0.87665	-0.189927
SPCC23B6.04c		S	342	0.738576	0.000462422	42.791	0.87733	-0.188808
SPBC947.13	rba50	S	66	1	1.12684e-08	98.942	0.87739	-0.18871
SPAC13A11.01c	rga8	S	743	0.977076	2.29103e-17	72.916	0.87825	-0.187296
SPBC651.09c	prf1	S	502	0.997934	9.73494e-05	71.279	0.87901	-0.186049
SPBC651.09c	prf1	S	506	0.999999	9.73494e-05	71.279	0.87901	-0.186049
SPBC12D12.04c	pck2	S	210	1	0.00610107	46.955	0.87901	-0.186049
SPCC1450.02	bdf1	S	220	0.948609	2.79361e-11	69.361	0.87915	-0.185819
SPCP25A2.03		T	431	0.794252	0.00271542	55.314	0.87921	-0.18572
SPCC188.11	prp45	S	505	0.793508	3.45955e-08	64.705	0.87925	-0.185655
SPAC343.10	met11	S	332	1	1.09627e-87	145.06	0.87966	-0.184982
SPAC4A8.11c	fas2	S	604	1	5.28112e-06	69.352	0.87986	-0.184654
SPCC1393.08		S	141	0.676894	9.38746e-10	71.905	0.8804	-0.183769
SPCC285.13c	nup60	S	347	0.999992	3.8588e-08	91.64	0.88068	-0.18331
SPAC26F1.01	sec74	S	898	1	1.42775e-05	67.648	0.8809	-0.18295
SPCC417.05c	cfh2	S	456	0.802254	4.75699e-10	67.655	0.881	-0.182786
SPBC4F6.09	str1	S	610	0.999912	9.22411e-13	116.58	0.88143	-0.182082
SPBC577.13	syj2	S	135	0.637657	3.42742e-45	109.28	0.88172	-0.181608
SPCC645.07	rgf1	S	97	0.897414	8.00424e-48	98.349	0.88183	-0.181428
SPAC3H1.09c	avt3	S	164	1	3.58535e-43	153.36	0.88184	-0.181411
SPAC1805.01c	ppk6	S	134	0.997161	1.35231e-34	156.17	0.88201	-0.181133
SPBC13E7.02	cwf24	S	130	1	2.85291e-08	110.38	0.88234	-0.180593
SPAC23C4.02	crn1	S	553	1	5.40156e-14	102.64	0.88245	-0.180414
SPAPB21F2.03	slx9	S	168	0.904119	0.000340538	68.972	0.88249	-0.180348
SPAC13G6.15c		S	97	1	5.55945e-39	84.199	0.88265	-0.180087
SPAC521.04c	sst1	S	129	0.999967	1.7549e-05	60.735	0.88308	-0.179384
SPAC521.04c	sst1	S	135	0.977572	1.7549e-05	60.735	0.88308	-0.179384
SPBC36B7.09	gcn2	S	1315	0.769006	0.00789892	51.064	0.88324	-0.179123
SPCC594.01		S	507	0.999587	0.000331792	46.41	0.88346	-0.178763
SPAC13G7.10	teb1	S	93	0.5	8.51661e-05	50.305	0.88367	-0.17842
SPAC13G7.10	teb1	T	90	0.5	8.51661e-05	50.305	0.88367	-0.17842
SPBC1711.06	rpl401	S	18	0.765143	7.87045e-39	128.79	0.88381	-0.178192
SPCC18B5.07c	nup61	S	17	1	1.48428e-38	106.82	0.88392	-0.178012
SPAC4F10.13c	mpd2	S	113	0.942194	1.75662e-57	102.03	0.88406	-0.177784
SPCC825.05c	pwi1	S	209	0.941385	0.00512208	43.761	0.88414	-0.177653
SPCC825.05c	pwi1	S	211	0.990375	0.00512208	43.761	0.88414	-0.177653
SPCC23B6.04c		S	341	0.61526	7.14344e-60	142.25	0.88415	-0.177637
SPCC550.14	vgl1	S	143	0.529907	0.000182443	67.234	0.88418	-0.177588
SPCC962.01		S	18	0.9568	4.34207e-38	119.62	0.88443	-0.17718
SPAC1B3.20		S	53	1	2.41208e-37	86.933	0.8846	-0.176903
SPAC22F8.08	sec24	S	744	0.499982	0.0070762	53.237	0.88468	-0.176772
SPAC926.06c		S	92	0.985414	3.46632e-24	85.191	0.88512	-0.176055
SPBC29B5.01	atf1	T	218	0.84008	1.92184e-44	70.166	0.88513	-0.176039
SPAC17A2.14		S	241	1	5.28681e-11	81.904	0.88531	-0.175745
SPCC1672.05c	yrs1	S	393	0.501875	1.12166e-10	54.505	0.88558	-0.175305
SPAC21E11.06	tif224	S	102	0.99303	1.52119e-37	105.79	0.88569	-0.175126
SPCC1919.09	tif6	S	87	0.92183	4.85857e-07	54.934	0.88572	-0.175077
SPAC4A8.09c	cwf21	S	285	0.999978	2.51861e-09	62.193	0.8858	-0.174947
SPAC4A8.09c	cwf21	S	286	0.999978	2.51861e-09	62.193	0.8858	-0.174947
SPAC1B3.05	not3	S	281	0.999997	4.67964e-19	88.781	0.88581	-0.174931
SPAC2F3.15	lsk1	S	167	0.998934	0.00042545	67.385	0.8862	-0.174296
SPBC1A4.05	blt1	S	496	0.978348	4.01575e-14	103.83	0.88623	-0.174247
SPBP4H10.13;SPAC23C11.02c		S	131;131	1	1.51491e-20	110.12	0.88703	-0.172945
SPBC17D1.17	tam11	S	40	0.920901	0.000149291	51.03	0.88748	-0.172213
SPCC645.06c	rgf3	S	12	0.656173	0.0019547	43.532	0.88775	-0.171775
SPBC354.05c	sre2	S	63	0.652448	0.000223106	46.847	0.88797	-0.171417
SPBC1921.07c	sgf29	T	91	0.517671	5.76587e-07	69.081	0.888	-0.171368
SPBC119.09c		S	11	0.578778	0.00189234	62.089	0.88868	-0.170264
SPCC1259.04	iec3	S	127	0.996547	0.000599447	69.03	0.88914	-0.169517
SPBC23G7.08c	rga7	S	484	0.915721	7.24302e-10	68.074	0.88946	-0.168998
SPAC823.03	ppk15	T	486	0.93543	1.892e-13	77.469	0.88965	-0.16869
SPCC297.03	ssp1	T	22	0.691537	0.000234612	42.185	0.88969	-0.168625
SPBC31E1.04	pep12	S	2	1	9.81228e-12	84.365	0.88974	-0.168544
SPAC521.05	rps802	T	131	0.924447	5.43707e-06	99.161	0.89016	-0.167863
SPAPB1A10.09	ase1	S	476	0.999977	6.64516e-06	99.732	0.89019	-0.167815
SPAC3A11.02	cps3	S	365	1	2.81279e-79	150.45	0.89025	-0.167718
SPAC3A11.02	cps3	S	376	0.732092	2.81279e-79	150.45	0.89025	-0.167718
SPAC3H5.09c		S	2451	0.999961	4.83518e-08	76.23	0.8907	-0.166989
SPAC688.07c		T	117	0.983027	1.47842e-08	84.62	0.8909	-0.166665
SPAC16E8.01	shd1	S	919	0.999982	1.70111e-08	92.295	0.89122	-0.166146
SPAC2F7.02c	psr1	S	68	0.992259	6.13557e-20	91.355	0.89164	-0.165467
SPAC3H1.05		S	440	0.999993	1.37932e-34	84.903	0.89175	-0.165289
SPCC1494.05c	ubp12	S	750	0.963733	0.000353368	50.827	0.89178	-0.16524
SPAC13G7.04c	mac1	S	398	0.929969	2.38135e-37	94.389	0.89193	-0.164998
SPAC7D4.02c	sfp47	S	221	0.968505	1.66434e-83	167.61	0.89217	-0.164609
SPCC576.15c	ksg1	S	390	0.604593	2.47059e-15	75.533	0.89243	-0.164189
SPAC1783.08c;SPCC576.11		S	16;16	0.999997	1.45891e-05	55.782	0.89267	-0.163801
SPBC11C11.10		S	291	0.873973	5.65941e-08	68.481	0.8927	-0.163753
SPAC29B12.01	ino80	S	181	0.998857	2.54488e-74	162.75	0.89286	-0.163494
SPAC12G12.04	mcp60	S	77	1	8.67865e-32	135.36	0.89308	-0.163139
SPBC36B7.07	tlg1	S	36	0.749775	1.00965e-06	54.521	0.89323	-0.162896
SPAC17C9.03	tif471	S	932	0.999858	3.12094e-05	53.625	0.89329	-0.162799
SPAC17C9.03	tif471	S	940	0.515351	3.12094e-05	53.625	0.89329	-0.162799
SPBC26H8.01	thi2	S	31	0.958333	5.09483e-35	97.776	0.89337	-0.16267
SPBC28E12.03	rga4	S	738	0.572734	6.58911e-05	55.177	0.89343	-0.162573
SPBC16A3.08c	oga1	S	109	0.997659	6.58755e-50	114.39	0.89344	-0.162557
SPBC8E4.01c	pho84	T	281	1	2.04222e-14	79.394	0.8935	-0.16246
SPBC119.12	rud3	S	397	0.993293	0.0200495	45.908	0.89377	-0.162024
SPAC23D3.06c	nup146	S	1021	0.94637	0.0001848	54.09	0.89396	-0.161718
SPCC1322.12c	bub1	S	327	0.998798	4.81918e-96	179	0.89433	-0.161121
SPBP8B7.05c	nce103	S	136	0.986159	3.88213e-08	90.861	0.89439	-0.161024
SPAC24H6.11c		S	82	0.999744	0.000248213	71.176	0.89446	-0.160911
SPBC1198.13c	tfg2	S	269	0.910546	3.41377e-08	61.963	0.8947	-0.160524
SPCC1840.02c	bgs4	S	969	0.967815	4.40964e-48	126.02	0.89505	-0.15996
SPBC1711.06;SPBP8B7.03c		S	63;63	0.688026	6.67079e-43	156	0.89511	-0.159863
SPAC23D3.12		T	304	0.630887	1.753e-31	88.976	0.89589	-0.158606
SPAC29B12.04	snz1	S	178	0.991944	4.2825e-17	77.969	0.896	-0.158429
SPBC11C11.02	imp2	S	517	0.885524	2.07115e-05	56.514	0.89604	-0.158365
SPCC1494.05c	ubp12	S	734	0.999802	1.97103e-69	138.34	0.89692	-0.156949
SPBC12C2.06	dbp5	S	115	1	2.57791e-12	94.007	0.89701	-0.156804
SPAC23H3.10	ssr2	S	175	0.764268	3.92577e-28	87.654	0.89711	-0.156643
SPAC1834.08	mak1	T	573	0.501746	2.39841e-10	76.82	0.89727	-0.156386
SPBC18E5.07		T	522	0.533975	0.0184084	43.955	0.89737	-0.156225
SPBC530.04	mod5	S	43	0.94613	7.79102e-20	93.909	0.89767	-0.155743
SPAC4F10.06	bud22	S	277	1	3.14426e-104	165.1	0.89773	-0.155646
SPBC23G7.08c	rga7	S	497	0.758259	2.87432e-14	70.994	0.89779	-0.15555
SPAC24H6.04	hxk1	S	15	0.972504	2.16159e-18	82.01	0.89781	-0.155518
SPAC24H6.04	hxk1	S	19	0.998674	0.000398721	52.009	0.89781	-0.155518
SPCC1322.04	fyu1	T	43	0.63006	2.711e-39	125.92	0.89781	-0.155518
SPBC15C4.04c		S	32	0.880455	3.41278e-65	105.71	0.89791	-0.155357
SPAC1687.06c	rpl44	S	91	0.5	2.05382e-07	69.352	0.89792	-0.155341
SPAC1687.06c	rpl44	S	92	0.5	2.05382e-07	69.352	0.89792	-0.155341
SPBC1D7.02c	scr1	S	299	0.777884	6.53618e-05	54.171	0.89808	-0.155084
SPBC31A8.01c	rtn1	S	2	0.999888	4.11545e-80	149.98	0.89823	-0.154843
SPAC2G11.14	taf111	S	244	0.999831	7.31756e-15	97.767	0.89827	-0.154779
SPBC1604.14c	shk1	S	303	0.851868	1.10469e-49	114.46	0.8983	-0.154731
SPCC594.01		S	584	0.999939	1.44827e-28	91.414	0.89847	-0.154458
SPAC3H1.09c	avt3	S	51	0.965599	1.20812e-64	94.43	0.89849	-0.154426
SPBC215.05	gpd1	S	2	0.999997	1.21919e-49	112.74	0.89852	-0.154377
SPAC26F1.06	gpm1	S	35	0.98689	1.21277e-95	179.64	0.89971	-0.152468
SPAC17C9.03	tif471	T	9	0.499978	0.000599005	61.235	0.89992	-0.152131
SPBC25B2.07c	mmb1	S	434	0.5	0.0038382	60.398	0.90016	-0.151747
SPBC25B2.07c	mmb1	S	436	0.658961	0.00333875	61.56	0.90016	-0.151747
SPBP4H10.14c		S	136	0.999956	0.0214377	50.354	0.9005	-0.151202
SPAC1805.05	cki3	T	363	0.996476	5.70642e-18	84.371	0.90117	-0.150129
SPAC6F12.06		S	2	0.999973	5.38875e-46	88.056	0.90257	-0.147889
SPAC3G9.08	png1	T	62	0.783819	0.00922876	45.183	0.90262	-0.147809
SPBC21B10.03c	ath1	S	40	0.920194	0.000144802	44.788	0.90275	-0.147602
SPAC17G8.12	sec3	S	311	0.955717	2.75091e-59	142.32	0.90276	-0.147586
SPAC31A2.12	rod1	S	497	0.999879	1.53058e-50	126.04	0.90281	-0.147506
SPCP1E11.05c	are2	S	12	0.996152	0.00972671	53.377	0.9029	-0.147362
SPAC1071.10c	pma1	S	593	0.813367	7.294e-24	71.988	0.90303	-0.147154
SPAC22E12.17c	glo3	S	237	0.59276	0.00330944	52.247	0.90331	-0.146707
SPAC3A11.09	sod22	T	450	0.985954	2.64183e-06	62.055	0.90373	-0.146036
SPBC24C6.08c	bhd1	S	322	0.999979	0.00214667	104.22	0.90391	-0.145749
SPCP1E11.09c	rpp103	S	99	1	9.30097e-142	202.15	0.90393	-0.145717
SPBC1703.07		S	4	0.999996	3.6274e-20	98.443	0.90397	-0.145653
SPAPJ696.02	lsb4	S	322	0.998065	4.56235e-13	92.38	0.90437	-0.145015
SPAPB18E9.02c	ppk18	S	805	0.998406	7.7695e-08	78.324	0.90483	-0.144281
SPBC18E5.07		S	221	0.627428	1.57274e-07	63.062	0.90501	-0.143994
SPCC4B3.14	cwf20	S	25	0.999936	0.000593318	65.895	0.90514	-0.143787
SPAC8F11.04		S	323	1	0.0022581	59.198	0.90514	-0.143787
SPBC16E9.12c	pab2	S	2	0.999967	0.00106989	46.318	0.90528	-0.143564
SPBC887.09c	sog2	S	301	1	0.00145884	91.549	0.90541	-0.143357
SPBP19A11.04c	mor2	S	2123	0.5	1.96594e-05	54.855	0.9055	-0.143213
SPBC405.02c		S	45	0.832	8.67726e-06	57.464	0.90553	-0.143166
SPBC839.04;SPBC2F12.07c;SPAC1F7.13c		S	159;159;159	0.5	0.00173296	63.073	0.90586	-0.14264
SPBC839.04;SPBC2F12.07c;SPAC1F7.13c		S	160;160;160	0.5	0.00173296	63.073	0.90586	-0.14264
SPCPJ732.01	vps5	T	55	0.677933	3.18008e-05	114.86	0.90601	-0.142401
SPAC26A3.10	cnt6	S	686	1	3.80773e-08	93.345	0.9061	-0.142258
SPAC1327.01c		S	47	0.995311	6.26191e-28	100.97	0.90619	-0.142115
SPAC19A8.12	dcp2	S	655	1	2.96327e-63	114.68	0.90631	-0.141923
SPCC14G10.04		S	92	0.981904	2.14553e-11	58.712	0.90635	-0.14186
SPAC3A11.06	mvp1	S	257	0.837153	2.54019e-05	41.418	0.90688	-0.141016
SPACUNK4.14	mdb1	S	283	0.956805	0.000194053	46.156	0.9071	-0.140666
SPBP4H10.13;SPAC23C11.02c		S	38;38	0.797759	0.000349775	58.32	0.90724	-0.140444
SPAC3G9.05	spa2	S	155	0.66732	2.37382e-28	88.394	0.90752	-0.139999
SPCC794.09c;SPBC839.15c;SPAC23A1.10		S	21;21;21	0.746678	4.0004e-08	86.911	0.90758	-0.139903
SPAC3H1.03	mug151	S	37	0.99975	1.11485e-07	66.152	0.90774	-0.139649
SPBC609.04	caf5	S	57	1	5.27746e-34	152.37	0.90775	-0.139633
SPBC17F3.02	nak1	S	584	0.935565	6.23701e-52	98.991	0.90836	-0.138664
SPCC1795.11	sum3	T	128	1	4.84296e-18	81.016	0.90848	-0.138473
SPBC887.09c	sog2	S	464	1	3.98129e-13	103.76	0.90881	-0.137949
SPBC17D11.01	nep1	S	340	0.941096	0.00115903	51.03	0.90884	-0.137902
SPCP1E11.04c	pal1	S	235	1	5.28698e-05	109.72	0.90895	-0.137727
SPBC4B4.08	ght2	S	507	0.99999	0.000290955	69.864	0.90929	-0.137188
SPAC1687.06c	rpl44	S	60	1	7.2509e-08	122.39	0.90935	-0.137092
SPBC11C11.08	srp1	S	115	1	5.81779e-05	50.831	0.90957	-0.136743
SPBC11C11.08	srp1	S	117	1	5.81779e-05	50.831	0.90957	-0.136743
SPBC11C11.08	srp1	S	119	1	5.81779e-05	50.831	0.90957	-0.136743
SPAC959.08;SPBC365.03c		S	4;4	0.999997	0.011375	103.55	0.90984	-0.136315
SPCC1281.01	ags1	S	1639	0.62483	5.3502e-20	112.34	0.91034	-0.135523
SPAC1B1.04c	pan3	S	117	1	0.00103883	47.242	0.91053	-0.135222
SPCC162.07	ent1	T	627	0.989182	9.87603e-13	148.89	0.91054	-0.135206
SPCC14G10.04		T	297	0.597544	1.82768e-07	70.197	0.91084	-0.13473
SPCC663.01c	ekc1	Y	495	0.501301	1.19433e-16	66.677	0.91105	-0.134398
SPCC1393.02c	spt2	S	325	1	2.3165e-87	142.79	0.91179	-0.133227
SPAC821.03c	slf1	T	405	0.924807	7.67585e-32	88.395	0.91201	-0.132878
SPCC576.09	rps20	S	93	0.98818	1.32653e-14	78.95	0.91209	-0.132752
SPAC7D4.07c	trx1	S	61	0.998121	2.03381e-08	52.898	0.91218	-0.13261
SPBC1604.20c	tea2	S	50	0.996426	0.000385452	51.03	0.91235	-0.132341
SPBC19C2.07	fba1	T	312	0.999428	1.53469e-05	50.432	0.91287	-0.131519
SPAC15A10.15	sgo2	S	240	1	5.01848e-39	171.21	0.91293	-0.131424
SPAC19G12.14	its3	S	701	0.999997	1.50482e-14	84.653	0.91311	-0.131139
SPCC970.08		S	62	0.969372	0.00741589	43.316	0.91317	-0.131045
SPAC13G7.04c	mac1	T	215	0.999992	0.000368087	62.162	0.91349	-0.130539
SPAC1006.03c	red1	T	277	0.842899	1.43747e-19	72.152	0.9135	-0.130523
SPAC25B8.12c		S	63	1	0.000117052	70.685	0.91415	-0.129497
SPAC23H4.06	gln1	S	2	0.999983	4.30703e-05	79.875	0.91431	-0.129245
SPBC27B12.11c	pho7	S	730	1	9.916e-95	126.06	0.91458	-0.128819
SPAC22F8.04	pet1	T	27	0.526648	1.66342e-18	47.132	0.91476	-0.128535
SPAC3H1.09c	avt3	S	158	0.98609	9.82157e-18	81.807	0.91485	-0.128393
SPCC736.08	cbf11	S	117	1	1.93024e-102	160.93	0.91494	-0.128251
SPCC794.09c;SPBC839.15c;SPAC23A1.10		S	289;289;289	0.796396	9.32049e-19	72.848	0.91504	-0.128093
SPAC10F6.02c	prp22	S	175	0.999569	6.06401e-13	94.09	0.9151	-0.127999
SPCC23B6.04c		S	914	0.999945	1.01965e-09	81.51	0.91517	-0.127888
SPCC663.01c	ekc1	S	491	0.995865	1.61243e-128	172.05	0.9153	-0.127683
SPAC630.13c	tsc2	S	5	0.998806	0.00315363	40.857	0.91535	-0.127605
SPAC1805.05	cki3	T	339	0.954469	0.060031	42.947	0.91537	-0.127573
SPAC29B12.01	ino80	S	518	0.881907	5.4246e-31	84.478	0.91545	-0.127447
SPBC1604.14c	shk1	S	85	0.971293	4.78118e-06	79.744	0.91548	-0.1274
SPAC56E4.03		S	65	0.960216	8.23378e-16	47.506	0.91558	-0.127242
SPAC1639.02c	trk2	S	412	0.99994	0.00281452	52.071	0.91565	-0.127132
SPBC685.07c;SPCC74.05		S	35;35	1	2.983e-51	127.92	0.91571	-0.127037
SPBC354.13	rga6	S	259	0.997716	6.6591e-06	103.44	0.91574	-0.12699
SPBC16A3.08c	oga1	S	48	0.564729	3.42685e-08	103.14	0.91617	-0.126313
SPAC1B1.01	deb1	S	302	0.95163	1.69404e-18	71.556	0.91664	-0.125573
SPBC4F6.13c	erb1	S	17	1	6.92068e-09	98.676	0.91738	-0.124409
SPAC9G1.10c		S	126	0.558042	2.83383e-16	48.798	0.91743	-0.12433
SPAC10F6.01c	sir1	S	712	1	1.44547e-20	95.067	0.91752	-0.124188
SPAC20G8.05c	cdc15	T	474	0.668833	8.84713e-96	180.84	0.91811	-0.123261
SPAC18B11.06	lcp5	S	134	1	1.48657e-209	214.46	0.91814	-0.123214
SPCC645.08c	snd1	S	496	0.999999	4.63981e-08	68.639	0.91843	-0.122758
SPAC11G7.02	pub1	T	180	0.499988	1.98286e-07	53.998	0.91846	-0.122711
SPCC962.02c	bir1	S	501	0.982873	0.00338148	62.298	0.91872	-0.122303
SPAC17C9.03	tif471	S	1364	0.977123	6.96007e-113	127.35	0.91914	-0.121643
SPAC30D11.04c	nup124	S	83	0.999974	9.92216e-39	104.18	0.91928	-0.121424
SPAC29B12.07	sec16	T	637	0.995381	5.07776e-38	114.55	0.91957	-0.120969
SPBC557.04	ppk29	S	769	0.99524	3.00642e-09	131.08	0.91969	-0.12078
SPCC364.07	ser3	S	258	0.989859	3.45805e-18	82.609	0.91993	-0.120404
SPBC1778.01c	zuo1	S	57	0.999987	2.7124e-44	165.86	0.91995	-0.120373
SPAC1006.03c	red1	T	279	0.554938	2.34875e-14	64.397	0.92018	-0.120012
SPAC56E4.04c	cut6	S	40	1	3.75766e-23	134.08	0.92026	-0.119887
SPBC19C7.03	cyr1	S	112	0.811598	0.00394138	43.03	0.92053	-0.119463
SPAC4F10.13c	mpd2	T	723	0.517733	1.24019e-14	49.792	0.9207	-0.119197
SPCC1494.10	adn3	S	95	0.799928	4.05222e-05	88.163	0.92081	-0.119025
SPAC31G5.04	lys12	S	156	0.999996	1.09464e-05	89.189	0.92088	-0.118915
SPCC74.03c	ssp2	S	367	0.841782	1.13848e-24	84.183	0.92127	-0.118304
SPBC23E6.07c	rfc1	S	27	0.753761	2.68692e-13	94.09	0.92128	-0.118288
SPBC4C3.12		S	444	0.59258	6.3491e-08	63.682	0.92144	-0.118038
SPBC947.13	rba50	S	239	0.92594	2.99739e-12	70.555	0.92159	-0.117803
SPBC725.02	mpr1	S	49	0.977657	1.43894e-05	68.751	0.9218	-0.117474
SPAC17C9.03	tif471	T	884	0.501424	9.68455e-51	123.65	0.92214	-0.116942
SPAC4F10.11	spn1	S	57	0.99999	1.60428e-18	70.718	0.9222	-0.116848
SPAC821.04c	cid13	S	494	0.5	0.0128866	56.043	0.92241	-0.11652
SPAC821.04c	cid13	S	495	0.5	0.0128866	56.043	0.92241	-0.11652
SPAC1486.05	nup189	S	684	1	6.18451e-14	117	0.92244	-0.116473
SPBC685.09	orc2	T	62	0.921182	1.02582e-06	56.172	0.92247	-0.116426
SPBC685.09	orc2	T	65	0.959817	1.02582e-06	56.172	0.92247	-0.116426
SPBC13G1.03c	pex14	T	251	0.563205	4.58948e-05	42.908	0.92251	-0.116364
SPCC1281.01	ags1	S	1795	0.970334	6.94717e-70	104.54	0.92262	-0.116192
SPCC757.04		S	49	0.909589	1.80543e-53	150.65	0.92281	-0.115894
SPBC18H10.08c	ubp4	S	341	0.65135	4.08011e-94	152.53	0.92331	-0.115113
SPBC14F5.07	doa10	S	253	1	2.00578e-05	101.72	0.92356	-0.114722
SPCPB16A4.02c		S	219	1	5.63086e-57	176.08	0.9236	-0.11466
SPCC1494.10	adn3	S	707	0.585647	5.97015e-06	50.189	0.92415	-0.113801
SPAC23D3.06c	nup146	S	480	0.717082	8.82984e-14	73.722	0.92419	-0.113739
SPBC16G5.15c	fkh2	S	480	0.621411	4.52758e-74	158.58	0.92524	-0.1121
SPAC823.03	ppk15	S	56	0.974612	1.22079e-37	96.128	0.92533	-0.11196
SPBC3B9.05	hot15	S	90	1	0.00935574	48.568	0.92538	-0.111882
SPAC688.07c		S	877	0.999325	1.26186e-74	161.2	0.92555	-0.111617
SPAC20G4.08	pdc1	S	677	0.719176	2.30032e-12	76.693	0.92556	-0.111602
SPBC13E7.07		T	147	0.828916	0.000111416	105.03	0.92578	-0.111259
SPAC3G9.05	spa2	S	154	0.983685	1.31166e-280	252.28	0.92642	-0.110262
SPBC1604.12		S	247	0.544666	1.99045e-82	134.21	0.92672	-0.109795
SPAC6F12.06		S	34	0.999464	0.00646307	43.419	0.92683	-0.109623
SPCC1827.02c	pcy1	S	319	0.977652	2.00958e-98	167.55	0.92696	-0.109421
SPAC20G8.05c	cdc15	T	492	0.609022	1.93078e-19	93.342	0.92697	-0.109405
SPAC1F8.07c		T	359	1	0.0614957	58.04	0.92711	-0.109188
SPCC14G10.04		S	436	1	2.46236e-28	151.99	0.92715	-0.109125
SPBC21C3.11	ubx4	S	329	0.704483	2.42697e-06	64.04	0.92748	-0.108612
SPAC23A1.17	bbc1	S	343	1	3.7934e-12	71.872	0.9276	-0.108425
SPBC6B1.02	ppk30	S	32	0.999458	3.42792e-14	88.203	0.92775	-0.108192
SPAC10F6.16	mug134	S	120	0.973112	0.000144352	47.222	0.92812	-0.107617
SPCC794.08	efr3	S	726	1	1.65087e-13	127.32	0.92877	-0.106607
SPAC1142.01	rqc1	S	576	0.999739	6.79712e-09	73.928	0.92885	-0.106482
SPAC12G12.03	cip2	S	28	0.696572	7.15723e-24	57.306	0.92896	-0.106312
SPBC660.15		S	4	1	3.1612e-56	175.6	0.92896	-0.106312
SPAC110.01	ppk1	S	70	0.976565	5.55797e-65	123.24	0.92909	-0.10611
SPBC11C11.02	imp2	T	379	0.499911	2.64699e-38	93.633	0.92922	-0.105908
SPAC9G1.06c	cyk3	S	209	0.999978	1.12148e-10	78.95	0.92922	-0.105908
SPAC9G1.06c	cyk3	S	213	0.999999	1.12148e-10	78.95	0.92922	-0.105908
SPCC594.02c		S	479	0.513131	0.00111308	69.456	0.92932	-0.105753
SPCC364.07	ser3	S	14	1	2.98636e-07	80.69	0.92973	-0.105116
SPAC3A12.13c	hcr1	S	59	0.842022	0.00242953	40.693	0.92986	-0.104915
SPCC1906.01	mpg1	S	249	0.75313	1.04845e-13	60.194	0.93006	-0.104604
SPAC29A4.11	rga3	S	356	0.986827	1.12675e-38	123.32	0.93023	-0.104341
SPAC29B12.01	ino80	T	179	0.902659	7.34886e-16	76.889	0.93024	-0.104325
SPAC3G9.14	sak1	S	224	0.783032	9.65532e-05	52.185	0.93029	-0.104248
SPAC29E6.10c	nst1	S	883	1	1.42094e-38	121.35	0.93038	-0.104108
SPAC16E8.01	shd1	S	461	0.996991	1.02626e-06	69.815	0.93039	-0.104093
SPACUNK4.16c		S	137	0.99995	1.18225e-20	119.19	0.93051	-0.103906
SPAC29A4.06c		S	275	0.973463	0.00311692	57.225	0.93055	-0.103844
SPAC3G9.12	peg1	S	898	0.998861	1.53566e-28	112.16	0.93059	-0.103782
SPBC800.08	gcd10	S	6	0.870405	0.000666754	51.535	0.93086	-0.103364
SPAC1006.06	rgf2	S	746	0.916892	2.2313e-37	147.02	0.93105	-0.103069
SPCC364.06	nap1	S	90	0.999992	2.02766e-27	153.22	0.93107	-0.103038
SPAC3A11.09	sod22	S	663	0.994943	5.00742e-18	82.449	0.93138	-0.102558
SPCC576.09	rps20	S	95	0.98925	3.34391e-20	114.56	0.9317	-0.102063
SPBC336.07	sfc3	S	595	0.7249	5.61219e-06	74.475	0.93184	-0.101846
SPAC2F7.14c	rrp4	S	246	0.506074	6.13106e-05	58.98	0.93185	-0.10183
SPBC776.03		S	324	0.883455	7.8272e-80	154.14	0.933	-0.100051
SPAC57A10.05c	pof1	S	202	0.5	5.06681e-08	66.826	0.93315	-0.0998191
SPAC57A10.05c	pof1	S	203	0.5	5.06681e-08	66.826	0.93315	-0.0998191
SPBC56F2.05c		S	235	0.620993	1.38019e-12	70.538	0.93334	-0.0995254
SPAC15A10.15	sgo2	T	292	0.787637	3.54563e-10	76.378	0.93349	-0.0992935
SPAC20G8.05c	cdc15	S	840	0.999982	1.56632e-05	78.903	0.93357	-0.0991699
SPCC645.06c	rgf3	S	45	0.99475	0.00115504	51.03	0.93383	-0.0987682
SPCC1827.02c	pcy1	S	339	0.789769	0.00547561	57.175	0.93396	-0.0985673
SPAC15A10.16	bud6	S	359	0.93428	0.00425379	107.95	0.93398	-0.0985364
SPBC1539.09c	trp1	S	10	0.999862	9.35416e-14	77.53	0.93435	-0.097965
SPCC23B6.01c		S	440	0.887134	9.56118e-15	92.8	0.93463	-0.0975327
SPCC23B6.01c		S	443	0.885378	6.91857e-06	58.635	0.93463	-0.0975327
SPBC557.04	ppk29	S	636	0.99378	0.021775	95.608	0.93489	-0.0971315
SPCC830.03	grc3	T	93	0.99739	1.7038e-07	60.171	0.93517	-0.0966994
SPBC23E6.07c	rfc1	T	26	0.757514	7.76978e-12	92.039	0.93525	-0.096576
SPBC17G9.10;SPAC26A3.07c		Y	128;128	0.847026	4.42408e-05	50.752	0.93526	-0.0965606
SPCC188.07	ccq1	S	728	0.999993	0.00168939	66.393	0.93561	-0.0960208
SPCC18B5.07c	nup61	S	55	0.575434	6.14732e-16	77.576	0.93562	-0.0960054
SPAC9G1.06c	cyk3	S	390	0.998401	7.56973e-13	122.78	0.9358	-0.0957279
SPBC646.13	sds23	S	341	0.987471	1.01299e-24	91.622	0.93584	-0.0956662
SPBC32H8.10	cdk9	S	577	0.980845	1.24851e-11	74.505	0.93729	-0.0934326
SPAC821.03c	slf1	S	409	0.668252	3.92699e-16	76.002	0.93752	-0.0930786
SPAC56F8.03		S	73	0.999179	1.33936e-13	74.364	0.93787	-0.0925401
SPAPB1A10.13		S	135	0.998606	5.50863e-40	126.02	0.93791	-0.0924786
SPCC162.12	tco89	S	92	1	3.19994e-29	126.07	0.93792	-0.0924632
SPBC1703.14c	top1	T	138	0.972245	0.000133454	51.566	0.93793	-0.0924478
SPBC146.13c	myo1	S	782	0.999738	0.000496446	74.237	0.93794	-0.0924325
SPBC15C4.04c		S	34	0.811984	3.63341e-111	157.26	0.93811	-0.092171
SPBC725.08	pir2	S	28	1	3.90734e-12	73.346	0.93827	-0.091925
SPBC19G7.06	mbx1	S	372	0.997813	0.000285229	59.248	0.93827	-0.091925
SPCC576.05	sac3	S	841	0.752415	2.33217e-45	170.78	0.93838	-0.0917558
SPBC21B10.10	rps402	S	223	0.768282	6.48223e-08	59.372	0.93889	-0.090972
SPCC1450.11c	cek1	S	509	0.990101	1.0795e-08	72.209	0.93901	-0.0907876
SPCC794.09c;SPBC839.15c;SPAC23A1.10		S	405;405;405	0.999977	3.91804e-10	65.16	0.9391	-0.0906493
SPAC23D3.06c	nup146	S	476	0.789627	2.65461e-06	61.437	0.93937	-0.0902346
SPBC1778.09		S	46	0.732314	4.18398e-09	61.612	0.93969	-0.0897432
SPAC16E8.01	shd1	S	330	0.99056	2.70252e-08	81.632	0.94001	-0.089252
SPAC17A2.14		S	152	0.741083	9.86149e-53	102.72	0.94046	-0.0885615
SPAC17A2.14		S	151	0.664953	3.33274e-08	59.732	0.94062	-0.0883161
SPBC839.16	thf1	S	337	0.911542	3.56677e-09	57.484	0.94081	-0.0880247
SPAC27F1.04c	nuf2	S	242	0.998716	7.09605e-13	88.311	0.94083	-0.087994
SPBC106.04	ada1	S	754	1	2.30172e-10	66.36	0.94094	-0.0878254
SPAC26H5.10c;SPBC336.10c		S	75;87	0.661187	4.72047e-06	52.172	0.94125	-0.0873501
SPAC3A11.09	sod22	S	655	0.952432	0.0388658	40.496	0.9418	-0.0865074
SPAC343.14c		S	108	0.55551	0.00071371	43.885	0.94187	-0.0864001
SPAC343.14c		S	112	0.593924	0.00071371	43.885	0.94187	-0.0864001
SPAC31G5.10	eta2	S	100	0.998085	0.000182944	44.468	0.94206	-0.0861091
SPBC28E12.05	esf2	S	22	1	6.2055e-62	162.81	0.94305	-0.0845938
SPCC16C4.07	scw1	S	216	0.999998	1.3195e-22	146.96	0.94311	-0.084502
SPBC21C3.13	rps1901	S	143	1	1.13008e-28	98.169	0.94332	-0.0841808
SPAC17H9.09c	ras1	S	200	0.999997	3.41145e-13	123.28	0.94344	-0.0839973
SPAC24H6.04	hxk1	S	54	0.99623	0.000142553	58.723	0.94355	-0.0838291
SPCC794.08	efr3	S	770	0.975623	5.57578e-38	123.76	0.94359	-0.083768
SPAC22E12.18		S	226	0.526131	1.10213e-19	77.221	0.94396	-0.0832024
SPAC56F8.03		S	127	1	9.52301e-10	62.005	0.94408	-0.083019
SPCC1919.07		S	122	1	0.0506667	40.058	0.94442	-0.0824995
SPAC2G11.07c	ptc3	S	389	0.710938	1.32437e-36	89.055	0.94443	-0.0824842
SPBC36.11		S	243	0.514259	9.31753e-05	64.665	0.94446	-0.0824384
SPBC18E5.07		S	217	0.579822	1.07944e-20	101.53	0.94464	-0.0821635
SPCC162.09c	hmg1	T	1028	0.999937	9.66347e-29	87.091	0.94478	-0.0819497
SPBC106.04	ada1	S	782	0.941417	1.69686e-10	50.858	0.945	-0.0816138
SPCC330.11	btb1	S	1171	0.986738	6.39369e-06	68.044	0.94553	-0.0808049
SPCC1183.09c	pmp31	S	101	0.996903	7.61996e-19	68.884	0.94558	-0.0807286
SPAC13G7.04c	mac1	S	468	0.781893	1.08647e-05	50.986	0.94571	-0.0805302
SPCC594.01		S	511	0.602431	0.0011458	51.073	0.94575	-0.0804692
SPBC16G5.05c	scs2	S	261	0.833164	6.90371e-66	154.65	0.94576	-0.080454
SPBC365.06	pmt3	S	15	0.943759	5.11833e-47	98.151	0.94585	-0.0803167
SPBC530.04	mod5	T	30	0.5	7.65326e-05	51.971	0.9463	-0.0796305
SPBC1539.03c	arg41	S	409	0.999993	2.48486e-20	101.38	0.94699	-0.0785789
SPAC23D3.12		S	303	0.567266	0.000900764	42.123	0.94704	-0.0785027
SPBC1706.01	tea4	S	536	0.644878	0.000138971	50.874	0.94715	-0.0783352
SPBC11C11.10		T	406	0.75884	0.00214687	47.062	0.94715	-0.0783352
SPAC26F1.07		S	122	0.999998	1.33785e-18	83.251	0.94723	-0.0782133
SPAC57A10.10c	sla1	S	61	1	1.95114e-12	117.48	0.94756	-0.0777108
SPAC20G8.05c	cdc15	S	546	0.999887	9.2186e-78	118.24	0.94794	-0.0771323
SPBC1289.01c	chr4	S	37	0.499985	4.05412e-112	167.51	0.94813	-0.0768432
SPCC16C4.09	sts5	S	380	1	2.60864e-20	100.43	0.94823	-0.0766911
SPBC725.08	pir2	S	43	1	0.00421544	74.267	0.94833	-0.0765389
SPBC365.15	alp4	S	6	0.770603	0.00565551	43.315	0.94842	-0.076402
SPBC365.15	alp4	S	7	0.770603	0.00565551	43.315	0.94842	-0.076402
SPBC31E1.02c	pmr1	S	892	0.986129	0.0030562	62.466	0.94868	-0.0760066
SPAC23C4.18c	rad4	S	527	0.506042	1.37056e-07	47.175	0.94875	-0.0759001
SPAC23C4.18c	rad4	S	532	0.647682	1.37056e-07	50.865	0.94875	-0.0759001
SPAC23C4.18c	rad4	T	528	0.556183	1.37056e-07	50.865	0.94875	-0.0759001
SPAC1F7.07c	fip1	S	376	0.978259	2.0903e-10	98.105	0.94887	-0.0757177
SPBC24C6.08c	bhd1	S	108	0.955556	3.34026e-05	69.92	0.94928	-0.0750944
SPAC22F8.06	pam1	S	167	0.99847	8.22845e-29	73.509	0.94943	-0.0748665
SPAC821.03c	slf1	S	437	1	5.22104e-75	165.4	0.94964	-0.0745474
SPAC607.02c		S	29	1	3.93134e-28	87.511	0.94965	-0.0745322
SPAC1B3.05	not3	S	366	1	2.90415e-27	94.707	0.94967	-0.0745018
SPAC328.07c	bsd1	S	54	1	4.35891e-80	128.71	0.94994	-0.0740917
SPBC28F2.12	rpb1	S	1529	0.999979	3.55038e-39	131.41	0.95027	-0.0735906
SPAC1A6.09c	lag1	S	13	0.855244	0.000116088	46.318	0.95057	-0.0731352
SPAC12B10.10	nod1	S	209	1	2.45773e-14	122.12	0.95072	-0.0729076
SPBC19C7.04c		S	111	0.999972	0.00795805	57.59	0.95102	-0.0724524
SPCC1902.01	gaf1	S	195	0.997104	1.98138e-26	138.19	0.95144	-0.0718154
SPAC4F8.13c	rng2	T	20	0.608617	1.78142e-18	77.959	0.95184	-0.071209
SPBC646.13	sds23	S	383	0.995684	1.50177e-28	97.502	0.95189	-0.0711332
SPBC354.13	rga6	S	275	0.586537	0.00674152	45.433	0.95191	-0.0711029
SPBC16G5.05c	scs2	S	259	0.593831	2.55912e-38	100.76	0.95205	-0.0708908
SPCC4G3.18	rix1	S	611	0.598569	3.1143e-07	48.226	0.95207	-0.0708604
SPBC2D10.04		S	51	0.999989	1.35985e-25	92.098	0.95218	-0.0706938
SPAC19A8.01c	sec73	S	941	0.55348	1.18964e-50	115.5	0.95224	-0.0706029
SPAC23G3.06	nop58	S	400	1	0.0175504	40.224	0.9526	-0.0700575
SPCC4G3.11	mug154	S	310	0.987802	8.53294e-05	48.899	0.95319	-0.0691643
SPAC16C9.04c	mot2	S	259	0.540866	2.29196e-13	45.424	0.95325	-0.0690735
SPBC428.05c	arg12	S	273	1	7.38054e-09	74.89	0.95359	-0.068559
SPCC1281.03c	emc4	S	57	0.743824	3.58854e-26	91.643	0.95369	-0.0684077
SPBC27B12.12c		T	205	0.935106	7.37866e-08	68.41	0.95378	-0.0682716
SPBC119.13c	prp31	T	504	1	8.74021e-06	115.57	0.95382	-0.0682111
SPBC11C11.02	imp2	S	490	1	1.03126e-08	90.793	0.95441	-0.0673189
SPBC3F6.05	rga1	S	742	0.999639	0.00146122	57.106	0.95479	-0.0667446
SPBC2G2.14	csi1	S	234	1	0.000896284	125.98	0.95503	-0.066382
SPCC1795.08c	vid21	S	298	1	5.92229e-08	62.278	0.95506	-0.0663367
SPAC4F10.13c	mpd2	S	505	0.99924	9.28958e-253	240.43	0.9552	-0.0661253
SPAPJ760.02c	abp1	S	382	0.985178	0.00310594	44.829	0.95576	-0.0652797
SPAC13G7.02c;SPCC1739.13		S	546;546	0.999346	1.44789e-84	165.47	0.95591	-0.0650533
SPBC1861.09	ppk22	S	94	0.999956	8.44472e-05	71.781	0.95635	-0.0643894
SPCC1259.01c;SPBC16D10.11c		S	81;81	1	0.00585115	59.908	0.95669	-0.0638766
SPCC1450.11c	cek1	S	567	0.999407	0.0233948	42.347	0.95676	-0.063771
SPCC1450.11c	cek1	S	569	0.99982	0.0233948	42.347	0.95676	-0.063771
SPCC1322.12c	bub1	S	558	0.996614	1.2005e-71	113.35	0.95702	-0.063379
SPCC1322.12c	bub1	Y	548	0.795385	1.2005e-71	113.35	0.95702	-0.063379
SPAC23H4.10c	thi4	S	376	0.993945	1.34637e-12	87.388	0.9571	-0.0632584
SPCC23B6.04c		S	559	0.999936	1.61298e-05	80.96	0.9576	-0.0625049
SPAPB1A10.13		S	59	0.695564	2.0646e-26	164.9	0.95775	-0.062279
SPAC23C11.15	pst2	S	643	0.999887	2.64637e-45	170.42	0.95784	-0.0621434
SPAC4F10.13c	mpd2	S	498	0.59789	1.08253e-28	85.881	0.95784	-0.0621434
SPCC63.14	eis1	S	628	1	2.69395e-22	144.3	0.95791	-0.062038
SPAC23H3.06	apl6	S	729	0.701645	0.000286383	44.341	0.958	-0.0619024
SPAPB1A10.13		S	251	0.812087	2.80264e-79	128.89	0.95805	-0.0618271
SPBC11C11.02	imp2	S	518	0.669536	0.000229364	43.848	0.95873	-0.0608035
SPBC4C3.06	syp1	S	422	0.832257	1.88626e-05	57.692	0.95874	-0.0607885
SPAC227.06	yip5	S	44	0.999047	3.23057e-14	109.07	0.95875	-0.0607734
SPAC1B3.05	not3	T	369	0.997242	2.90415e-27	94.707	0.95888	-0.0605778
SPBC4F6.09	str1	S	20	0.846642	0.00130531	61.821	0.95891	-0.0605327
SPBC1703.12	ubp9	S	515	0.877042	2.2947e-13	104.21	0.95915	-0.0601716
SPAC22F8.08	sec24	S	745	0.681906	0.000560379	56.29	0.95958	-0.059525
SPBC1773.07c	sbp1	S	70	1	2.56667e-111	178.11	0.96024	-0.0585331
SPAC6F6.08c	cdc16	S	16	0.994563	0.000827969	47.037	0.96025	-0.058518
SPBC106.03		S	281	0.519414	4.27655e-26	91.565	0.96029	-0.0584579
SPBC16H5.10c	prp43	S	445	0.999934	0.000218801	44.44	0.96039	-0.0583077
SPBC16H5.10c	prp43	S	446	0.999945	0.000218801	44.44	0.96039	-0.0583077
SPBC16H5.10c	prp43	T	447	0.999944	0.000218801	44.44	0.96039	-0.0583077
SPBC56F2.08c		S	486	0.992184	1.84882e-91	144.45	0.96044	-0.0582326
SPAC26A3.09c	rga2	S	981	0.970121	4.6148e-26	90.397	0.96048	-0.0581725
SPBC146.07	prp2	S	98	0.605777	0.00916091	48.948	0.96051	-0.0581275
SPAC1F3.09	mug161	S	317	0.80037	0.000395545	50.305	0.96053	-0.0580974
SPBC17G9.08c	cnt5	S	639	0.659069	3.48195e-05	77.867	0.9609	-0.0575418
SPAPB1E7.14	iec5	S	116	0.999942	2.26295e-154	188.26	0.96092	-0.0575118
SPBC12C2.10c	pst1	S	904	0.889077	1.03743e-12	76.586	0.96125	-0.0570164
SPAC2C4.11c	rbp28	T	52	0.5	0.0463722	46.069	0.96141	-0.0567763
SPBC28E12.03	rga4	S	638	0.762449	4.9706e-05	62.94	0.96155	-0.0565662
SPBC28E12.03	rga4	S	639	0.5	0.0372188	54.768	0.96155	-0.0565662
SPBC1105.06	pmc4	S	204	0.934011	2.61928e-30	102.39	0.96173	-0.0562962
SPBC2F12.03c	ebs1	T	73	0.871336	3.09528e-05	61.444	0.96195	-0.0559662
SPACUNK4.11c	mpp6	S	164	0.786478	9.79033e-20	96.391	0.96215	-0.0556663
SPBC13E7.01	cwf22	S	682	1	0.00441681	70.056	0.9624	-0.0552915
SPBC1773.09c	mug184	T	362	0.995186	9.61545e-07	48.597	0.96253	-0.0550966
SPAC4F10.13c	mpd2	S	180	1	1.26019e-46	95.551	0.96295	-0.0544672
SPAC24B11.07c		S	467	0.999869	0.00188334	84.882	0.9632	-0.0540927
SPAC222.03c	tim10	S	29	1	3.12679e-37	88.976	0.96346	-0.0537033
SPBC17G9.08c	cnt5	T	2	1	1.25504e-08	77.42	0.96348	-0.0536734
SPAC4F10.15c	wsp1	S	386	1	0.00243693	50.178	0.96349	-0.0536584
SPAC1327.01c		S	220	1	2.50599e-05	71.879	0.96352	-0.0536135
SPAC12B10.14c	tea5	S	154	0.999737	0.00715184	102.07	0.96362	-0.0534638
SPBC18H10.02	lcf1	S	16	0.999498	0.00142007	77.744	0.96371	-0.053329
SPAC1687.22c	puf3	T	310	0.556206	1.42439e-64	118.57	0.9648	-0.0516982
SPCC16C4.07	scw1	T	393	0.730974	5.93703e-95	127.4	0.96487	-0.0515935
SPACUNK4.16c		T	189	1	1.01054e-08	87.184	0.96569	-0.050368
SPAC3C7.06c	pit1	S	347	0.999043	0.000332791	41.615	0.96573	-0.0503082
SPCC962.01		S	93	0.733096	1.03702e-07	61.522	0.96601	-0.04989
SPAC11E3.05	sea3	S	1133	0.827517	2.58333e-18	78.098	0.96608	-0.0497854
SPAC11E3.05	sea3	S	1136	0.827488	2.58333e-18	78.098	0.96608	-0.0497854
SPBC1604.08c	imp1	S	43	1	0.00183272	61.344	0.96626	-0.0495167
SPCC1739.01		S	377	0.500093	2.18036e-24	86.519	0.96658	-0.049039
SPAC27F1.06c		S	69	1	4.58167e-109	182.02	0.9666	-0.0490091
SPBP4H10.14c		S	22	0.941801	1.61196e-38	98.519	0.96693	-0.0485166
SPCC1739.14	npp106	S	111	0.998161	0.0050957	61.235	0.96695	-0.0484868
SPBP23A10.13	orc4	T	405	0.5	0.00367324	40.689	0.96741	-0.0478006
SPBC25B2.07c	mmb1	T	129	0.820258	0.000356136	77.062	0.96797	-0.0469658
SPBC146.13c	myo1	S	361	0.998579	9.87467e-15	75.945	0.96798	-0.0469509
SPAC23A1.17	bbc1	S	1330	1	3.92647e-10	133.04	0.9682	-0.046623
SPBC1861.01c	cnp3	S	173	1	0.00874788	51.252	0.9684	-0.046325
SPCC126.09	zip2	S	192	0.556501	9.33899e-15	101.3	0.96854	-0.0461165
SPAC3C7.12	tip1	S	305	0.897534	8.61779e-08	57.735	0.96873	-0.0458335
SPCC70.05c	nnk1	S	27	0.999998	1.37966e-14	102.5	0.96884	-0.0456697
SPBC146.03c	cut3	S	36	0.790281	0.0314635	42.083	0.9691	-0.0452826
SPAC1071.10c	pma1	T	910	0.680212	1.55836e-14	76.889	0.96952	-0.0446574
SPBC11G11.05	rpa34	S	186	1	5.13536e-68	136.3	0.9698	-0.0442408
SPCC1223.05c;SPAPB17E12.05		T	2;2	0.999949	0.00131173	59.116	0.96981	-0.044226
SPAC22E12.11c	set3	S	716	0.998572	5.95068e-29	123.68	0.97013	-0.04375
SPAC3A11.06	mvp1	S	178	1	3.41936e-18	109.48	0.9704	-0.0433485
SPCC550.15c		S	152	0.999244	5.97386e-22	143.88	0.97044	-0.0432891
SPAC22E12.18		S	220	1	0	261.21	0.97054	-0.0431404
SPBC649.05	cut12	S	518	0.999999	4.33205e-08	82.651	0.97081	-0.0427391
SPAC227.18	lys3	T	310	0.99179	8.41768e-53	105.35	0.97097	-0.0425014
SPBC3F6.05	rga1	S	60	0.524732	1.71222e-13	76.492	0.97145	-0.0417884
SPCC825.01		S	21	0.999868	1.11391e-73	146.53	0.97149	-0.0417289
SPCC162.12	tco89	S	439	0.999998	4.55117e-11	136.01	0.97154	-0.0416547
SPBC19G7.06	mbx1	S	106	0.901813	3.98855e-51	126.02	0.97163	-0.0415211
SPBC776.12c	hsk1	S	486	0.525344	1.74056e-08	59.163	0.9718	-0.0412687
SPAPB1E7.09	ogm2	S	19	0.77549	2.88589e-14	73.675	0.97183	-0.0412241
SPAC31G5.13	rpn11	S	265	0.997423	1.26596e-19	105.19	0.97204	-0.0409124
SPCP1E11.02	ppk38	T	470	0.999996	4.68382e-24	89.507	0.97252	-0.0402002
SPBC530.04	mod5	S	301	0.951989	5.67098e-14	96.673	0.97256	-0.0401408
SPAC890.02c	alp7	S	15	0.791965	9.92031e-29	88.176	0.97272	-0.0399035
SPAP7G5.02c	gua2	T	370	1	0.00598345	49.333	0.97296	-0.0395476
SPAC23D3.06c	nup146	S	1020	0.718358	0.000402544	55.353	0.97305	-0.0394142
SPCC70.05c	nnk1	S	94	0.978525	1.82639e-65	108.86	0.97336	-0.0389546
SPAC10F6.16	mug134	S	128	0.825049	1.14907e-25	93.226	0.9735	-0.0387471
SPCP25A2.03		S	661	0.999997	7.61022e-30	132.79	0.9736	-0.0385989
SPBC1815.01	eno101	S	304	0.919577	1.88786e-12	65.517	0.97401	-0.0379915
SPAC3F10.11c	abc2	S	839	0.971071	5.1739e-32	139.9	0.97411	-0.0378434
SPAC9.09	met26	S	86	0.772754	3.86615e-09	69.525	0.97424	-0.0376509
SPBC12D12.04c	pck2	S	649	0.999341	7.49172e-48	86.631	0.97428	-0.0375916
SPBC56F2.12	ilv5	S	291	0.999992	4.33271e-94	153.1	0.97442	-0.0373843
SPAC17A5.12	ucp7	S	127	0.999625	0.00452853	40.798	0.97456	-0.0371771
SPAC26A3.14c		S	28	0.816959	9.36604e-11	78.95	0.97477	-0.0368662
SPCC23B6.04c		T	288	0.952	2.50839e-17	83.758	0.97494	-0.0366147
SPCC645.05c	myo2	S	1444	0.999984	9.08766e-59	107.95	0.97553	-0.0357419
SPCC1235.09	hif2	S	177	0.596347	6.13103e-06	51.473	0.97575	-0.0354165
SPBC13E7.03c		S	150	0.660436	3.51093e-70	105.9	0.97589	-0.0352096
SPCC594.02c		S	27	0.999607	2.12282e-21	141.55	0.97596	-0.0351061
SPAC24B11.11c	sid2	S	60	0.995952	1.09116e-10	63.701	0.97604	-0.0349878
SPBC19C7.11		S	20	1	0.00714061	44.882	0.97688	-0.0337467
SPCC31H12.03c	tho1	S	139	0.805647	9.98229e-28	103.66	0.97691	-0.0337024
SPCC4B3.07	nro1	S	36	0.504824	2.60541e-11	70.986	0.97728	-0.0331561
SPBC19C2.07	fba1	S	38	0.77568	9.00375e-103	163.18	0.97728	-0.0331561
SPAC17C9.03	tif471	S	7	0.604175	0.000599005	61.235	0.97788	-0.0322707
SPBC119.07	ppk19	S	1117	0.788008	5.48935e-05	77.124	0.97794	-0.0321821
SPAPB1A10.13		S	60	0.966829	3.51681e-05	86.463	0.9781	-0.0319461
SPAC20G8.05c	cdc15	S	632	0.999863	2.21635e-05	101.89	0.97821	-0.0317839
SPBC12C2.10c	pst1	S	1443	1	7.79692e-64	177.58	0.97838	-0.0315332
SPBC15D4.08c		S	4	0.998072	0.000785365	42.633	0.97882	-0.0308845
SPAC30D11.09	cwf19	S	398	0.98751	1.08594e-13	77.087	0.97888	-0.0307961
SPAPB17E12.14c		S	151	0.998763	1.1031e-09	61.738	0.97914	-0.0304129
SPAPB17E12.14c		T	147	0.758176	2.59854e-06	43.155	0.97914	-0.0304129
SPAC16E8.01	shd1	S	609	1	0.00258117	64.224	0.97923	-0.0302803
SPBC3E7.01	fab1	S	870	0.766234	3.58554e-05	64.298	0.97952	-0.0298531
SPBC146.13c	myo1	S	1211	0.83892	2.52725e-20	115.8	0.97954	-0.0298237
SPAC1834.08	mak1	S	14	0.679323	2.11396e-14	72.899	0.97969	-0.0296028
SPAC13G7.02c;SPCC1739.13		T	416;416	0.78027	0.00287586	56.654	0.9807	-0.0281162
SPAC1B1.01	deb1	S	235	0.775548	0.000378362	41.513	0.98082	-0.0279397
SPBC3E7.01	fab1	S	866	0.977819	3.58554e-05	64.298	0.98084	-0.0279103
SPAC4F10.13c	mpd2	T	555	1	1.11108e-70	168.81	0.98107	-0.027572
SPCC1281.02c	spf30	S	311	0.999304	0.000595649	49.988	0.9811	-0.0275279
SPCC63.14	eis1	S	933	0.9927	0.00477479	51.445	0.98148	-0.0269692
SPAC1B1.01	deb1	S	314	0.998156	5.79483e-19	74.287	0.98198	-0.0262345
SPAC1687.09	tax4	S	874	0.99989	0.00197782	65.695	0.98203	-0.026161
SPBC3E7.01	fab1	T	868	0.594002	9.78636e-05	54.292	0.98217	-0.0259553
SPCC4G3.18	rix1	S	587	0.993611	2.47121e-29	128.74	0.98272	-0.0251477
SPAC23G3.12c		T	20	0.999974	0.000194396	51.643	0.98278	-0.0250596
SPAC56E4.03		S	22	0.999404	3.4601e-66	156.88	0.98279	-0.0250449
SPBC1289.01c	chr4	S	38	0.580331	4.05412e-112	167.51	0.98281	-0.0250156
SPAC1F12.07	ser1	S	356	0.99971	0.000100902	71.806	0.98311	-0.0245752
SPCC576.15c	ksg1	S	584	0.599077	4.20386e-14	75.912	0.98345	-0.0240764
SPAC23C11.05	ipp1	T	26	0.998128	9.15212e-49	109.19	0.98362	-0.023827
SPAC23H4.01c	osh3	S	147	1	0.000247261	54.412	0.98365	-0.023783
SPBP8B7.11	nxt3	S	423	1	0.0172212	40.496	0.98369	-0.0237244
SPAC29A4.16	hal4	S	155	0.962262	6.11703e-13	123.76	0.98378	-0.0235924
SPAC23G3.08c	ubp7	S	493	1	0.00434928	58.511	0.98404	-0.0232111
SPAC32A11.04c	tif212	S	27	0.999991	2.15359e-05	59.372	0.98417	-0.0230206
SPAC26F1.01	sec74	S	9	0.757498	2.47862e-11	63.869	0.98457	-0.0224343
SPAP8A3.04c	hsp9	S	32	0.996324	2.89596e-13	91.657	0.98521	-0.0214968
SPAC1F8.07c		S	257	0.99975	0.012397	56.548	0.98536	-0.0212772
SPAPB8E5.07c	rrp12	S	1080	1	1.34378e-117	158.67	0.98568	-0.0208087
SPCC2H8.05c	dbl1	S	208	0.999821	6.47724e-06	60.541	0.9862	-0.0200478
SPAC23D3.06c	nup146	S	1041	0.996792	1.25028e-37	98.3	0.98639	-0.0197699
SPAC23D3.06c	nup146	S	1044	0.98646	1.25028e-37	98.3	0.98639	-0.0197699
SPBC36.11		S	323	0.781834	1.19913e-10	71.685	0.9866	-0.0194628
SPAC4F8.13c	rng2	S	23	0.669982	1.77913e-38	102.29	0.98677	-0.0192142
SPCC18B5.07c	nup61	S	346	0.948512	4.1249e-13	116.06	0.9869	-0.0190242
SPAPB17E12.14c		S	111	0.802433	7.31756e-15	97.767	0.98735	-0.0183665
SPCC4B3.03c		S	592	1	3.2162e-38	107.36	0.98736	-0.0183519
SPAC3C7.08c	elf1	S	461	0.956045	9.42627e-15	101.2	0.98752	-0.0181181
SPCC1322.12c	bub1	S	381	0.9996	3.33579e-21	107.62	0.98768	-0.0178844
SPAC1687.22c	puf3	S	237	0.786891	4.41262e-12	71.842	0.98801	-0.0174025
SPCC594.02c		S	263	0.93743	8.91561e-09	74.296	0.98802	-0.0173878
SPAC1071.12c	stp1	S	78	0.748753	0.000534179	105.83	0.98814	-0.0172126
SPCC576.15c	ksg1	S	582	0.907929	5.29797e-41	106.11	0.98843	-0.0167893
SPCC576.15c	ksg1	T	581	0.649328	5.29797e-41	106.11	0.98843	-0.0167893
SPAC12G12.03	cip2	S	498	0.999873	7.5835e-05	50.722	0.98843	-0.0167893
SPBC4C3.12		S	446	0.781064	1.38882e-14	97.904	0.98909	-0.0158263
SPBC1105.02c	lys4	S	360	1	7.61338e-27	92.8	0.98933	-0.0154763
SPCC962.01		T	91	0.993259	3.74899e-59	145.77	0.98956	-0.0151409
SPBP4H10.07		S	94	0.863231	0.00188518	47.537	0.98999	-0.0145141
SPBC106.04	ada1	S	79	0.992633	1.24194e-05	98.902	0.99002	-0.0144704
SPBC28E12.03	rga4	S	631	0.632325	4.9706e-05	46.399	0.99018	-0.0142373
SPAC17A2.14		S	199	0.999999	5.12143e-29	92.886	0.99026	-0.0141207
SPBC32H8.12c	act1	T	66	0.995454	4.20733e-05	49.765	0.99072	-0.0134507
SPAC30D11.04c	nup124	S	244	0.993314	0.000714398	81.017	0.99089	-0.0132032
SPAC2F7.14c	rrp4	S	245	0.930106	1.29224e-19	87.676	0.991	-0.013043
SPCC16C4.03	pin1	T	57	0.967486	6.85321e-14	62.847	0.99109	-0.012912
SPCC1919.03c	amk2	S	191	0.902407	2.51482e-07	56.688	0.99115	-0.0128247
SPCC23B6.04c		T	449	0.779201	3.0142e-07	60.472	0.99128	-0.0126355
SPBC23G7.16	ctr6	S	77	0.587148	1.28817e-08	68.411	0.99149	-0.0123299
SPAC3F10.19	spd2	S	2	0.816303	6.5697e-95	133.28	0.99157	-0.0122135
SPAC167.05		S	247	0.622401	0.000772953	46.249	0.99177	-0.0119225
SPCC1672.03c	gud1	S	245	0.763291	4.38131e-142	202.33	0.99214	-0.0113844
SPAC56E4.04c	cut6	S	1179	0.999998	2.2713e-100	189.55	0.9924	-0.0110064
SPCC1672.06c	asp1	S	706	0.925758	3.91798e-08	89.663	0.99304	-0.0100763
SPAC31A2.07c	dbp10	S	736	0.801475	1.76983e-38	114.43	0.99327	-0.00974216
SPAC20G8.06	not1	S	838	1	0	257.66	0.99344	-0.00949526
SPCC1672.06c	asp1	S	720	0.499998	2.70914e-18	66.925	0.99365	-0.00919032
SPCC1739.01		S	327	0.987342	2.65787e-49	113.31	0.99418	-0.00842101
SPBC9B6.08	clc1	S	59	0.999665	7.84426e-71	167.51	0.99437	-0.00814532
SPAC12G12.03	cip2	S	163	0.998131	4.14813e-05	103.44	0.99511	-0.00707208
SPCC14G10.04		S	319	0.999999	9.40877e-68	139.67	0.99516	-0.0069996
SPAC30D11.04c	nup124	S	38	0.77039	6.34541e-05	45.885	0.99527	-0.00684014
SPAC30.01c	sec72	S	44	1	7.82955e-10	67.11	0.9956	-0.00636186
SPBC1734.01c	esf1	T	498	0.642369	1.57619e-05	44.6	0.99587	-0.00597067
SPAC3G6.06c	rad2	S	351	0.938646	3.08901e-25	125.86	0.99588	-0.00595618
SPAPYUG7.02c	sin1	S	133	1	4.21006e-05	54.237	0.99609	-0.00565199
SPBC16A3.18	cip1	S	401	0.999997	1.37932e-100	194.19	0.9966	-0.00491352
SPCC1795.08c	vid21	S	667	1	0.0397977	40.278	0.99676	-0.00468192
SPCC1795.08c	vid21	S	671	1	0.0397977	40.278	0.99676	-0.00468192
SPBP35G2.16c	ecl2	S	43	0.999995	2.29967e-26	90.464	0.99677	-0.00466745
SPCC584.04	sup35	S	492	0.999968	2.79562e-06	59.339	0.99678	-0.00465297
SPAC17C9.10	stm1	S	119	1	1.11137e-13	106.3	0.99723	-0.00400181
SPAC167.05		S	154	0.875434	2.2487e-07	66.536	0.9973	-0.00390054
SPBC1289.01c	chr4	S	24	0.980506	1.81814e-52	101.75	0.99752	-0.00358233
SPAC869.11	cat1	S	30	0.824147	3.41612e-13	104.55	0.99763	-0.00342325
SPBC13E7.03c		S	147	0.669902	3.51093e-70	105.9	0.99778	-0.00320634
SPAC3C7.12	tip1	S	81	0.546209	2.43502e-11	81.448	0.99806	-0.00280155
SPAC30D11.04c	nup124	S	124	0.994267	2.39834e-24	140.46	0.99888	-0.00161672
SPCC970.08		S	57	0.700972	0.0241861	45.911	0.99915	-0.00122681
SPCC1739.13	ssa2	S	233	0.984008	4.51493e-08	45.748	0.99925	-0.00108243
SPAC31A2.07c	dbp10	S	40	1	0	266	0.9995	-0.000721528
SPBC106.08c	mug2	S	153	0.999849	1.1552e-28	109.5	0.99953	-0.000678226
SPBC1289.01c	chr4	S	11	0.999596	1.7061e-06	58.035	0.99958	-0.000606059
SPAC2C4.15c	ubx2	S	371	0.95175	1.02136e-08	92.039	1.0001	0.000144262
SPAC23H4.01c	osh3	S	290	0.814505	4.01708e-14	82.877	1.0003	0.000432744
SPAC17C9.03	tif471	S	299	1	4.32947e-05	92.19	1.0004	0.000576963
SPCC1223.13	cbf12	S	11	0.626897	0.00041003	79.659	1.0009	0.00129784
SPAC1420.01c		S	278	0.984875	8.51324e-07	70.654	1.001	0.00144197
SPBC1A4.05	blt1	S	493	0.94705	0.000232909	40.137	1.0011	0.00158609
SPAC17C9.03	tif471	S	83	0.992898	2.44297e-07	77.633	1.0012	0.0017302
SPBC28E12.05	esf2	S	54	0.975988	2.22726e-07	57.692	1.0013	0.00187429
SPBC16A3.18	cip1	S	397	0.946515	2.53803e-29	126.26	1.0014	0.00201836
SPAC1093.05		S	545	1	2.56707e-84	170.11	1.0016	0.00230647
SPBC25B2.07c	mmb1	T	375	0.907978	0.0238211	46.387	1.0019	0.00273852
SPCC10H11.01	prp11	S	99	0.689778	4.35954e-05	49.768	1.002	0.00288251
SPAC3H1.09c	avt3	S	37	0.999998	1.47223e-28	125.61	1.0021	0.00302648
SPBC18H10.08c	ubp4	S	343	0.767875	6.05907e-94	149.52	1.0024	0.00345832
SPAC1486.05	nup189	S	975	0.999827	8.64995e-49	106.12	1.0024	0.00345832
SPBC4F6.06	kin1	S	28	0.534573	1.35945e-21	76.823	1.0027	0.00389003
SPBC56F2.05c		S	236	0.866811	4.67612e-38	114.37	1.0031	0.00446544
SPBC609.01		S	18	0.948687	7.26823e-10	64.327	1.0031	0.00446544
SPBC609.01		S	22	0.969763	7.26823e-10	64.327	1.0031	0.00446544
SPAC29A4.16	hal4	S	215	0.996457	0.000651644	68.676	1.0032	0.00460925
SPAC343.05	vma1	S	162	0.9993	1.75684e-20	76.804	1.0034	0.00489684
SPAC1F3.09	mug161	S	321	0.586374	3.72404e-14	117.7	1.0034	0.00489684
SPAC3F10.08c	faf1	S	127	1	7.32095e-28	108.14	1.0034	0.00489684
SPBC19F5.04		T	328	0.999839	5.17832e-47	160.46	1.0034	0.00489684
SPAC1486.10	thi1	S	220	0.960338	3.77388e-85	170.53	1.0036	0.00518438
SPBC19F8.02	nud3	S	116	0.744719	6.24268e-46	88.241	1.0038	0.00547185
SPAC2F3.14c	saf2	S	173	0.789634	3.80191e-58	105.72	1.004	0.00575927
SPBC18E5.01		T	126	0.776877	2.3728e-19	105.39	1.004	0.00575927
SPCC1259.12c	gid1	S	263	1	0.00696397	53.237	1.0041	0.00590296
SPCC1682.04	cdc31	S	128	0.991009	3.4019e-05	50.891	1.0043	0.00619029
SPAC8C9.04		T	622	0.997049	2.25197e-08	68.845	1.0043	0.00619029
SPBC11C11.02	imp2	T	531	1	2.33001e-37	104.45	1.0044	0.00633393
SPAC4H3.11c	ppc89	T	168	0.999434	0.000131013	53.924	1.0051	0.00733905
SPBC12D12.04c	pck2	S	399	1	7.14989e-14	124.2	1.0052	0.00748258
SPAC7D4.14c	iss10	S	434	0.990957	1.1704e-20	129.36	1.0053	0.00762609
SPAC3A11.09	sod22	S	735	0.930436	1.54973e-37	89.684	1.0055	0.00791308
SPBC1289.04c	pob1	S	433	0.786946	1.10732e-24	92.939	1.0056	0.00805655
SPAC1002.04c	taf11	S	6	0.813687	0.000456119	58.723	1.0057	0.00820001
SPAC13G6.02c	rps101	S	240	0.999919	1.42537e-27	121.26	1.0061	0.00877371
SPAC17A2.14		S	190	0.999714	6.31708e-39	99.954	1.0062	0.00891709
SPBC26H8.04c	iml1	S	673	0.98306	1.99208e-09	109.6	1.0063	0.00906047
SPBC3F6.05	rga1	S	297	0.999804	3.79864e-08	93.649	1.0066	0.0094905
SPAC2C4.11c	rbp28	S	53	0.776211	0.00026006	66.059	1.0066	0.0094905
SPAC17A2.09c	csx1	S	578	0.5	2.6347e-53	107.24	1.0069	0.00992041
SPBC1703.14c	top1	S	136	0.998914	0.000116445	51.798	1.007	0.0100637
SPCC1840.02c	bgs4	S	1314	0.999908	0.000235003	45.844	1.007	0.0100637
SPBC18H10.04c	sce3	S	352	0.998702	4.40399e-35	155.88	1.0071	0.0102069
SPBP23A10.14c	ell1	S	358	0.927094	1.09579e-38	126.91	1.0071	0.0102069
SPBC1289.10c	adn2	S	175	1	0.00031553	65.219	1.0077	0.0110662
SPBC23E6.09	ssn6	S	10	0.768268	2.60549e-74	145.19	1.0079	0.0113525
SPAC10F6.02c	prp22	S	402	1	5.23697e-05	109.6	1.0087	0.0124972
SPAC56E4.04c	cut6	S	2104	0.999982	1.501e-19	87.554	1.0087	0.0124972
SPBC106.04	ada1	S	758	1	1.71706e-42	160.55	1.0093	0.0133551
SPAC29B12.07	sec16	S	787	1	4.153e-57	132.72	1.0094	0.013498
SPBC1826.01c	mot1	S	249	0.989342	6.36945e-13	92.65	1.0094	0.013498
SPAC1142.01	rqc1	S	573	0.999997	1.82865e-14	107.63	1.0095	0.0136409
SPBP8B7.28c	stc1	S	146	0.999999	1.41684e-42	101.45	1.0096	0.0137838
SPBC19F5.04		S	505	1	2.71408e-64	124.82	1.0097	0.0139267
SPAC5D6.07c	pxa1	S	307	0.992615	0.000489125	66.023	1.0099	0.0142124
SPAC664.01c	swi6	S	24	0.999628	1.18382e-18	80.412	1.01	0.0143553
SPCC1827.05c		S	45	1	1.19497e-252	240.08	1.0104	0.0149265
SPAC19A8.01c	sec73	S	940	0.5	1.30123e-07	56.681	1.0107	0.0153548
SPAC1851.03	ckb1	S	224	1	0.00166493	44.511	1.011	0.015783
SPBC13G1.05		S	94	0.988486	0.000290855	69.864	1.0116	0.0166389
SPAC6G9.06c	pcp1	S	906	0.957258	0.000565806	72.2	1.0118	0.0169241
SPBC19C7.10	bqt4	T	272	1	3.00113e-14	105.89	1.0118	0.0169241
SPBC83.17		T	20	1	0.00705972	54.898	1.0118	0.0169241
SPBC1347.03	meu14	S	30	0.985207	0.0107999	103.18	1.0123	0.0176369
SPBC32F12.11;SPBC354.12		T	237;237	0.999995	1.13202e-27	101.54	1.0124	0.0177794
SPBC18E5.11c	edc3	S	135	0.999998	4.10064e-13	122.33	1.0124	0.0177794
SPBC1604.14c	shk1	S	87	0.700764	4.78118e-06	79.744	1.0126	0.0180644
SPBC31F10.07	lsb5	S	288	1	4.44064e-38	118.36	1.0126	0.0180644
SPBC106.04	ada1	S	780	0.584099	3.78046e-11	46.033	1.0126	0.0180644
SPBC32F12.10		S	113	0.999466	3.67044e-61	158.52	1.0126	0.0180644
SPAC22E12.17c	glo3	S	238	0.947454	1.3159e-05	98.368	1.0128	0.0183493
SPAC926.04c	hsp90	T	292	0.999962	3.20028e-20	103.88	1.0131	0.0187766
SPBC1734.02c	cdc27	S	163	0.644792	2.95684e-12	72.21	1.0132	0.018919
SPAC3C7.11c	cnx1	S	553	0.719796	1.54188e-37	116.85	1.0134	0.0192037
SPBP35G2.05c	cki2	S	350	0.814567	0.00549305	56.548	1.0134	0.0192037
SPBC215.08c	arg4	Y	72	0.549214	0.000591766	46.324	1.0136	0.0194884
SPAC13A11.01c	rga8	S	663	0.999988	1.35111e-28	108.45	1.0139	0.0199154
SPBC11C11.06c		S	7	0.942829	0.000134925	55.546	1.0139	0.0199154
SPAC18G6.15	mal3	S	286	0.999991	3.12021e-47	142.43	1.014	0.0200577
SPBC16H5.02	pfk1	S	171	0.999989	1.34346e-102	161.05	1.0141	0.0201999
SPBC3E7.15c	lac1	S	366	0.777928	2.1227e-06	53.578	1.0141	0.0201999
SPCC1183.11	msy1	S	90	1	7.53511e-06	72.705	1.0142	0.0203422
SPBC19F8.03c	yap18	S	417	0.838214	2.13202e-82	174.91	1.0143	0.0204844
SPBC16G5.15c	fkh2	S	321	0.582558	8.3852e-09	75.376	1.0149	0.0213376
SPAC20G4.08	pdc1	S	40	0.927344	3.34653e-38	116.43	1.0151	0.0216219
SPAC2F3.15	lsk1	S	53	0.5679	1.468e-19	106.19	1.0156	0.0223323
SPCC737.05		S	257	0.544812	0.00263308	43.502	1.0161	0.0230424
SPAC17G6.11c		S	81	0.593281	7.73503e-06	61.409	1.0163	0.0233263
SPCC777.06c		S	245	0.980148	9.6018e-05	57.414	1.0163	0.0233263
SPBC1A4.05	blt1	S	674	0.611226	6.61361e-18	89.468	1.0165	0.0236102
SPCC14G10.04		S	125	0.877603	4.2945e-54	139.95	1.0165	0.0236102
SPCC4G3.12c		T	258	0.535044	6.54144e-07	55.051	1.0166	0.0237521
SPAC29A4.11	rga3	S	252	0.941282	2.95082e-18	78.758	1.0171	0.0244615
SPAC29A4.11	rga3	S	256	0.895919	2.95082e-18	78.758	1.0171	0.0244615
SPCC1183.03c	fxn1	S	119	0.999769	0.0101369	68.846	1.0171	0.0244615
SPBC336.07	sfc3	S	596	0.950253	1.62018e-12	111.72	1.0172	0.0246034
SPBC4.04c	mcm2	S	162	0.998632	4.34634e-93	119.7	1.0172	0.0246034
SPAC23C4.19	spt5	S	27	0.999856	1.70195e-05	54.521	1.0173	0.0247452
SPAC3G9.05	spa2	S	182	0.996099	4.37344e-15	127.03	1.0178	0.0254541
SPCC18B5.01c	bfr1	S	475	0.956875	1.52169e-29	127.01	1.0182	0.026021
SPBC25B2.03		S	116	0.78873	1.48997e-08	71.98	1.0184	0.0263043
SPCC1183.08c;SPBC30D10.18c		S	85;85	1	0.000224996	44.998	1.0185	0.026446
SPBC354.05c	sre2	S	110	0.999999	2.15415e-109	152.77	1.0185	0.026446
SPCC1739.01		S	170	0.830625	7.76334e-36	96.016	1.0185	0.026446
SPAC10F6.01c	sir1	S	220	1	5.69505e-26	93.215	1.0187	0.0267293
SPCC594.01		T	376	0.790166	4.60399e-18	65.171	1.019	0.0271541
SPBC947.13	rba50	S	253	0.828963	4.86616e-24	76.161	1.0197	0.0281448
SPAC1006.06	rgf2	S	178	0.935902	0.00180609	43.841	1.02	0.0285692
SPBC19F5.04		S	508	1	2.71408e-64	124.82	1.02	0.0285692
SPAC23G3.06	nop58	S	491	0.926716	0.000262037	44.391	1.0201	0.0287106
SPCC1739.10	mug33	S	276	0.98353	0.00172722	45.992	1.0203	0.0289934
SPAC22G7.05	kri1	S	352	0.999958	5.1879e-14	70.994	1.0208	0.0297002
SPBC19C7.06	prs1	S	715	0.997943	1.79118e-05	88.021	1.0209	0.0298416
SPBC83.08	rvb2	S	2	0.809501	6.57511e-06	62.055	1.0213	0.0304067
SPBC887.10	mcs4	S	238	0.999975	1.10717e-05	77.185	1.0213	0.0304067
SPAPJ698.02c	rps002	S	30	0.995908	6.96478e-14	92.439	1.0214	0.030548
SPAP7G5.04c	lys1	T	828	0.699975	9.27749e-05	46.415	1.0215	0.0306892
SPAC20G8.05c	cdc15	S	605	0.930675	3.03657e-36	99.11	1.0216	0.0308304
SPAC10F6.16	mug134	S	102	0.999516	2.14891e-39	126.84	1.0218	0.0311128
SPAC688.07c		S	309	0.600784	8.97945e-40	102.29	1.0229	0.0326651
SPAC26A3.09c	rga2	S	865	0.997021	6.39669e-13	119.96	1.0235	0.0335111
SPAC1F3.09	mug161	S	319	0.999284	2.05098e-46	172.43	1.0236	0.0336521
SPAC30D11.04c	nup124	S	241	0.990621	0.00737039	52.495	1.0237	0.033793
SPBC25B2.09c	mrs1	S	13	0.987437	2.6741e-201	233.49	1.0237	0.033793
SPBC365.15	alp4	S	4	0.96646	1.72243e-08	90.689	1.0237	0.033793
SPAC24H6.07;SPBC29A3.12		S	21;21	1	6.52199e-05	52.172	1.0238	0.0339339
SPAPB1E7.09	ogm2	S	2	0.999991	3.61273e-20	97.502	1.0243	0.0346383
SPCC1840.02c	bgs4	S	971	0.986698	4.4114e-42	136.99	1.0244	0.0347792
SPAC23A1.12c	frs1	S	374	0.997176	4.1873e-20	78.976	1.0245	0.03492
SPBC25B2.07c	mmb1	S	409	0.592794	1.89284e-20	123.02	1.0246	0.0350608
SPBC428.03c	pho4	S	71	0.612785	1.18817e-08	52.97	1.0247	0.0352016
SPBC1709.18	tif452	S	33	1	7.57668e-100	225.79	1.0249	0.0354832
SPAC9G1.13c	swc4	T	311	0.508052	4.61571e-17	54.899	1.025	0.0356239
SPCC126.07c	pbr1	S	442	0.98994	5.89443e-18	50.873	1.025	0.0356239
SPAC18G6.05c	gcn1	S	2	1	6.52391e-20	104.95	1.025	0.0356239
SPAC24H6.04	hxk1	S	11	1	3.01532e-29	108.97	1.0252	0.0359054
SPBC365.20c	pnc1	S	61	0.695881	0.000173308	51.089	1.0259	0.0368901
SPAC10F6.01c	sir1	S	1414	0.625147	0.0023552	57.567	1.0262	0.0373119
SPAC23G3.04	ies4	S	32	0.766647	5.52136e-05	40.208	1.0264	0.0375931
SPAC22G7.09c	nup45	S	381	0.993893	3.84453e-20	54.514	1.0266	0.0378742
SPAC3H8.02	csr102	S	62	0.918295	0.0331919	46.796	1.0268	0.0381552
SPAC23C11.12	hcn1	T	45	0.504512	0.0259943	49.188	1.0269	0.0382957
SPAC12B10.03	bun62	S	126	1	0.0200238	44.753	1.0273	0.0388576
SPAC31G5.19	abo1	S	1047	1	3.16662e-13	111.83	1.0274	0.038998
SPBC25B2.07c	mmb1	S	383	0.989513	1.3208e-05	57.315	1.0276	0.0392788
SPAC26F1.06	gpm1	T	37	0.77178	5.38827e-14	71.428	1.0277	0.0394192
SPCC1393.02c	spt2	S	359	1	7.15253e-38	99.044	1.0278	0.0395596
SPCC613.07		S	294	0.990656	3.29423e-18	82.709	1.0278	0.0395596
SPBC3B9.10	vti1	S	147	0.997608	0.000102586	40.086	1.0283	0.0402612
SPAC16C9.07	pom2	S	681	0.689081	0.0147159	54.157	1.0284	0.0404015
SPBC12C2.06	dbp5	S	63	1	1.16815e-19	87.088	1.0285	0.0405418
SPBP35G2.05c	cki2	S	388	0.846047	1.51296e-05	78.342	1.0286	0.0406821
SPCP1E11.04c	pal1	S	108	0.982273	2.37274e-13	117.8	1.0293	0.0416635
SPCC594.02c		T	262	0.499935	0.0104225	45.614	1.0295	0.0419438
SPCC663.04	rpl39	T	31	0.999952	9.39758e-08	98.337	1.0297	0.0422241
SPCC1902.01	gaf1	S	150	0.988899	4.00544e-12	81.526	1.0298	0.0423642
SPBC2G2.14	csi1	S	230	0.731439	5.0128e-33	93.633	1.0299	0.0425043
SPBC31A8.01c	rtn1	S	14	0.884388	5.29777e-42	94.927	1.0305	0.0433445
SPCC1902.01	gaf1	S	193	0.936188	1.38916e-10	83.061	1.0309	0.0439044
SPCC576.15c	ksg1	S	579	0.900515	4.20386e-14	75.912	1.0312	0.0443242
SPAC521.03		T	125	0.868531	4.87185e-79	130.43	1.0315	0.0447438
SPAC1952.06c		S	460	0.984978	0.002062	58.539	1.0319	0.0453032
SPBC800.10c		T	410	0.58959	2.51628e-111	131.99	1.0319	0.0453032
SPCC4B3.04c	nte1	S	514	0.790229	0.00419427	43.502	1.032	0.045443
SPAC20G8.05c	cdc15	S	736	0.812284	1.96694e-17	133.95	1.0322	0.0457225
SPAC17A5.09c	glc8	S	10	0.999992	0.00931162	55.806	1.0327	0.0464212
SPCC736.15	pil1	S	163	1	0.000832722	84.821	1.0332	0.0471195
SPAC1F5.10		S	144	0.499966	0.000173231	40.968	1.0332	0.0471195
SPAC1F5.10		T	146	0.499966	0.000173231	40.968	1.0332	0.0471195
SPAC12G12.03	cip2	S	492	0.999948	8.51955e-05	50.178	1.0333	0.0472592
SPAC30.01c	sec72	S	1109	0.577187	1.12637e-08	68.972	1.0336	0.047678
SPAC17G6.11c		S	14	0.802516	4.18392e-10	66.152	1.0339	0.0480967
SPBC1734.07c	trs8502	S	19	0.991021	1.50874e-72	117.23	1.0341	0.0483757
SPBP8B7.19	spt16	S	1014	1	3.31648e-08	78.888	1.0343	0.0486547
SPAC9G1.02	wis4	S	1329	0.564426	2.00838e-06	61.649	1.0345	0.0489336
[truncated: 2,790 more rows]

## Sheet: Orb6_inhibition_Replic2_E150710
Gene ID	Protein name	Phospho-amino acid	Position of phosphosite within protein	Localization probability of phosphosite within phosphopeptide	Posterior error probability (PEP) for phosphopeptide identification	MaxQuant score	Ratio H/L normalized	Log2(fold-change) after Orb6 inhibition
SPBC2F12.05c		S	695	1	4.82629e-17	117.48	0.040032	-4.6427
SPBC2F12.05c		S	775	0.994855	0.000188528	54.15	0.070191	-3.83257
SPCC1183.11	msy1	S	19	0.999485	0.000246594	89.913	0.070969	-3.81667
SPBC32C12.03c	ppk25	S	404	1	5.42628e-78	169.58	0.078948	-3.66295
SPAC30.01c	sec72	S	1597	0.999994	7.30188e-05	73.927	0.079061	-3.66089
SPAC1F3.09	mug161	S	297	0.957424	2.70865e-08	103.13	0.086297	-3.53455
SPBC2F12.05c		S	679	0.999946	6.98829e-30	124.43	0.096043	-3.38018
SPBC2F12.05c		S	727	0.688578	3.7529e-11	68.046	0.097151	-3.36363
SPAC12B10.01c		T	50	0.53484	0.00489517	51.567	0.11091	-3.17254
SPAC9G1.06c	cyk3	S	310	0.870177	3.90146e-115	177.99	0.12227	-3.03186
SPAC1527.03		S	271	0.996462	1.37755e-43	148.62	0.12534	-2.99608
SPAC9G1.06c	cyk3	T	311	0.5	1.32606e-67	149.74	0.12937	-2.95042
SPCC63.14	eis1	S	1095	0.999992	7.57023e-101	169.83	0.13922	-2.84456
SPAC19E9.01c	nup40	S	59	0.788223	4.88482e-15	94.45	0.14363	-2.79957
SPAC24H6.06	sld3	S	581	0.986505	0.0126802	46.844	0.14704	-2.76572
SPBC2F12.05c		S	900	0.99979	7.5035e-30	123.55	0.15525	-2.68733
SPBPB10D8.01		S	42	0.956399	1.66964e-17	114.63	0.16468	-2.60226
SPCC622.10c	sec5	S	50	1	4.58898e-07	100.93	0.16992	-2.55707
SPAC32A11.04c	tif212	S	124	0.997746	1.23546e-10	110.32	0.18173	-2.46013
SPAC22E12.11c	set3	S	856	0.887854	9.39056e-11	87.896	0.1972	-2.34227
SPBC8D2.20c	sec31	S	517	0.956232	7.12417e-125	203.71	0.19989	-2.32272
SPBC32C12.02	ste11	T	173	0.681752	9.66081e-05	52.359	0.20141	-2.31179
SPBC1921.05	ape2	S	556	0.999996	3.62175e-05	94.023	0.20589	-2.28005
SPCC1827.05c		S	247	0.900086	0.00012842	73.918	0.20777	-2.26694
SPCC4F11.02	ptc1	S	34	0.999985	1.26038e-23	114.39	0.21306	-2.23067
SPAC144.14	klp8	S	279	0.879374	2.51837e-09	102.15	0.21666	-2.2065
SPAC1006.08	etd1	S	51	0.906196	0.0117858	44.426	0.21935	-2.18869
SPAC1006.08	etd1	S	54	0.967582	0.0117858	44.426	0.21935	-2.18869
SPACUNK4.16c		S	163	1	1.41417e-06	81.703	0.23377	-2.09684
SPAC4D7.09	tif223	S	203	1	0.0124081	42.21	0.23705	-2.07674
SPAC4D7.09	tif223	T	202	1	0.0124081	42.21	0.23705	-2.07674
SPBC543.10	get1	S	65	0.711631	1.10935e-11	114.27	0.23894	-2.06528
SPCC16C4.07	scw1	S	350	0.551826	6.76936e-23	122.94	0.24102	-2.05278
SPAC9G1.06c	cyk3	S	300	1	3.90146e-115	177.99	0.24217	-2.04591
SPAC17G8.12	sec3	S	201	1	3.94807e-40	140.88	0.24911	-2.00515
SPBC23G7.04c	nif1	S	45	0.999017	3.70838e-07	76.015	0.24919	-2.00468
SPAC17G6.08	pep7	S	75	0.999902	0.00013105	58.01	0.24925	-2.00433
SPCC297.05		S	134	0.996733	0.000444938	85.576	0.24982	-2.00104
SPAC17H9.04c		S	437	1	1.09824e-12	108.31	0.25092	-1.9947
SPBC11C11.02	imp2	S	495	0.996663	0.00363861	49.265	0.25414	-1.9763
SPAPB1A10.12c	alo1	S	10	0.999955	0.000959921	43.81	0.25427	-1.97557
SPBC119.09c		S	10	0.450378	0.00214396	64.374	0.25552	-1.96849
SPBC119.09c		S	11	0.587418	0.00214396	64.374	0.25552	-1.96849
SPBC119.09c		S	12	0.819776	0.00214396	64.374	0.25552	-1.96849
SPCC63.14	eis1	S	1100	0.835189	4.82997e-10	67.367	0.25862	-1.95109
SPAC10F6.16	mug134	S	115	0.979855	0.00482933	46.543	0.26012	-1.94275
SPBC16D10.04c	dna2	S	71	0.557676	0.000680122	73.346	0.26751	-1.90234
SPBC25B2.07c	mmb1	S	455	0.999088	2.57988e-17	121.82	0.2691	-1.89379
SPAC17A2.01	bsu1	T	14	0.747259	7.93542e-17	113.54	0.26924	-1.89304
SPAC823.03	ppk15	S	33	0.999545	9.00271e-123	191.73	0.27598	-1.85736
SPAC23A1.17	bbc1	S	678	0.999547	4.45808e-16	104.05	0.27749	-1.84949
SPAC23A1.17	bbc1	S	682	0.969414	4.45808e-16	104.05	0.27749	-1.84949
SPCC16C4.07	scw1	S	344	0.999994	3.02833e-140	196.98	0.27788	-1.84747
SPBC4C3.06	syp1	T	287	1	0.00400614	56.916	0.27855	-1.84399
SPAC17A2.01	bsu1	S	12	0.950931	1.1655e-39	137.13	0.27862	-1.84363
SPCC1795.08c	vid21	T	175	0.790641	0.00162186	67.252	0.27909	-1.8412
SPBC23E6.07c	rfc1	S	22	0.977661	0.00348635	54.281	0.2807	-1.8329
SPAC9.10	thi9	S	585	0.999418	8.66519e-32	132.64	0.28137	-1.82946
SPBC8D2.20c	sec31	S	516	0.713088	4.32724e-37	136.68	0.28305	-1.82087
SPBC28F2.11	hmo1	S	234	0.505881	1.53504e-08	60.95	0.28467	-1.81264
SPAC17G6.08	pep7	S	78	0.999413	0.00146953	58.01	0.28795	-1.79611
SPBC32C12.03c	ppk25	S	38	0.999497	2.19459e-08	106.82	0.2914	-1.77893
SPAC1A6.09c	lag1	S	15	0.786189	8.9544e-07	74.296	0.29563	-1.75814
SPCC16C4.07	scw1	S	390	0.998306	3.83131e-204	221.77	0.30476	-1.71425
SPBC27.04	uds1	S	678	0.87286	3.84438e-07	75.539	0.31006	-1.68938
SPAC23H4.15	tsr1	S	629	0.726074	0.000319051	48.616	0.31231	-1.67895
SPAC1782.09c	clp1	S	396	0.999998	2.45772e-06	81.632	0.31533	-1.66507
SPCC330.07c		S	12	0.829126	0.00222109	54.402	0.31594	-1.66228
SPBC359.03c	aat1	S	38	0.997836	1.07472e-81	156.7	0.31599	-1.66205
SPBC16G5.15c	fkh2	S	321	0.556167	0.000574559	46.249	0.32126	-1.63819
SPAC1F3.06c	spo15	T	102	0.86716	0.000275949	46.033	0.32258	-1.63227
SPCC4B3.03c		S	429	1	3.26229e-07	62.648	0.32276	-1.63147
SPAC17A2.01	bsu1	S	16	0.747283	1.1655e-39	137.13	0.32291	-1.6308
SPAC1A6.09c	lag1	S	16	0.752928	8.9544e-07	74.296	0.32309	-1.62999
SPBC21D10.10	bdc1	T	153	1	1.66029e-14	79.304	0.3235	-1.62816
SPAC23A1.17	bbc1	S	802	0.605264	0.000581332	43.557	0.32617	-1.6163
SPAC24H6.13		T	263	0.652333	5.36777e-05	60.764	0.3284	-1.60647
SPAP8A3.04c	hsp9	S	24	0.518871	0.00498322	50.305	0.32992	-1.59981
SPAC29A4.09		S	157	1	1.0073e-10	88.278	0.33037	-1.59785
SPCC16C4.07	scw1	S	385	0.958142	4.67721e-15	77.69	0.33261	-1.5881
SPBC25B2.10		S	93	0.808581	3.78229e-05	51.827	0.33531	-1.57643
SPBC4C3.06	syp1	T	497	0.99364	0.024121	46.457	0.33585	-1.57411
SPBC725.16	res1	S	182	0.718189	8.14987e-11	64	0.33999	-1.55644
SPBC28F2.11	hmo1	T	237	0.653196	2.90133e-21	105.79	0.34409	-1.53914
SPAC14C4.12c	laf1	S	32	0.99948	8.19613e-08	60.951	0.34743	-1.52521
SPAC14C4.12c	laf1	S	36	0.999985	8.19613e-08	60.951	0.34743	-1.52521
SPCC663.02	wtf14	S	11	1	1.39103e-09	85.571	0.35299	-1.5023
SPAC29A4.11	rga3	S	186	0.642498	0.000252227	42.057	0.35509	-1.49374
SPBC32H8.02c	nep2	S	373	0.942979	1.89445e-05	58.952	0.35637	-1.48855
SPAC144.14	klp8	S	278	0.808406	0.000111628	65.808	0.35678	-1.48689
SPBC16G5.15c	fkh2	S	319	0.957072	8.20207e-07	78.69	0.35786	-1.48253
SPBC211.03c	gea1	S	411	0.984647	2.23399e-54	138.55	0.358	-1.48197
SPBC839.08c	its8	S	100	0.665713	6.78817e-08	58.515	0.35821	-1.48112
SPAC1687.09	tax4	S	597	0.989114	0.000298569	48.528	0.35944	-1.47618
SPAC1687.09	tax4	S	600	0.886368	0.000298569	48.528	0.35944	-1.47618
SPAC1687.09	tax4	S	601	0.586981	0.000298569	48.528	0.35944	-1.47618
SPAC22G7.06c	ura1	S	1894	0.704917	1.35213e-06	72.725	0.36157	-1.46765
SPAC11D3.18c		S	16	0.997565	1.82251e-09	103.03	0.3628	-1.46275
SPCC4F11.02	ptc1	S	37	0.996714	1.99464e-24	116.7	0.36475	-1.45502
SPAC1B3.16c	vht1	S	47	0.951819	1.10261e-73	154.23	0.36533	-1.45273
SPAC1B3.16c	vht1	S	48	0.971808	1.10261e-73	154.23	0.36533	-1.45273
SPAC22G7.06c	ura1	S	1881	0.999999	6.61999e-159	201.49	0.36744	-1.44442
SPAC32A11.03c	phx1	S	261	0.731083	9.96702e-15	77.493	0.36833	-1.44093
SPAC32A11.03c	phx1	S	264	0.867404	9.96702e-15	77.493	0.36833	-1.44093
SPAC26A3.09c	rga2	S	155	1	5.76741e-07	99.283	0.37028	-1.43331
SPAC29A4.11	rga3	S	344	0.999992	1.25309e-09	85.17	0.37121	-1.42969
SPBC2F12.05c		S	607	0.9837	0.00287126	44.788	0.37382	-1.41958
SPCC70.05c	nnk1	S	253	0.999733	5.85187e-13	102.69	0.37436	-1.4175
SPCC330.07c		S	22	0.848177	0.0552829	42.941	0.37811	-1.40312
SPAC16.02c	srp2	S	294	0.982459	0.0400322	48.527	0.38053	-1.39392
SPAC16.02c	srp2	S	296	0.982459	0.0400322	48.527	0.38053	-1.39392
SPBC8D2.15;SPBC31E1.01c		S	72;5	1	1.06286e-05	96.665	0.38121	-1.39134
SPCC63.14	eis1	S	118	0.990066	6.78997e-34	126.02	0.38362	-1.38225
SPBC32H8.02c	nep2	S	366	0.692747	1.1143e-06	70.837	0.38392	-1.38112
SPBC32H8.02c	nep2	S	367	0.692747	1.1143e-06	70.837	0.38392	-1.38112
SPBC685.06	rps001	S	45	1	5.92667e-06	82.925	0.38559	-1.37486
SPBC887.10	mcs4	S	152	0.985208	6.43568e-11	91.67	0.38828	-1.36483
SPBC11C11.02	imp2	S	416	1	1.23766e-06	100.73	0.39039	-1.35701
SPBP8B7.05c	nce103	T	134	1	3.73656e-10	107.65	0.39158	-1.35262
SPBC1709.01	chs2	S	15	1	0.000487943	79.659	0.39161	-1.35251
SPCC16A11.12c	ubp1	S	183	0.957549	0.027384	43.502	0.39164	-1.3524
SPCC16A11.12c	ubp1	T	180	0.609544	0.027384	43.502	0.39164	-1.3524
SPBP8B7.18c		S	551	1	0.00714711	62.528	0.39341	-1.34589
SPAC1B3.16c	vht1	S	30	0.979794	4.14621e-182	215.46	0.39341	-1.34589
SPAC2F7.11	nrd1	S	309	0.909034	1.7033e-11	80.184	0.3939	-1.3441
SPAC15A10.16	bud6	S	520	0.999999	1.16482e-98	176.7	0.39545	-1.33843
SPAC11E3.11c	syt22	S	593	0.5	0.00781358	53.237	0.39621	-1.33566
SPCC794.03		S	533	0.923969	7.69587e-65	163.18	0.39655	-1.33443
SPBC27.04	uds1	S	1033	1	0.0024526	74.841	0.39662	-1.33417
SPAC1B3.16c	vht1	S	28	0.999946	4.14621e-182	215.46	0.39673	-1.33377
SPAC57A7.08	pzh1	S	505	0.989401	8.91663e-08	62.831	0.39899	-1.32558
SPBC19F5.04		T	320	0.514105	3.06511e-07	84.561	0.39933	-1.32435
SPAC3G9.05	spa2	S	513	0.942661	1.12763e-06	69.98	0.39963	-1.32326
SPAC30D11.10	rad52	T	331	0.585726	0.000577276	52.359	0.40378	-1.30836
SPAC30D11.10	rad52	S	335	0.986295	7.26586e-15	92.38	0.40405	-1.30739
SPAC30D11.10	rad52	T	333	0.713377	7.26586e-15	92.38	0.40432	-1.30643
SPCC330.07c		S	9	0.996565	0.000728856	67.879	0.40668	-1.29803
SPAC2F3.10	vps54	S	483	0.998185	2.86503e-18	102.29	0.40981	-1.28697
SPAC2F3.10	vps54	S	486	0.997876	2.86503e-18	102.29	0.40981	-1.28697
SPBC1734.16c	pst3	S	325	0.836399	2.61136e-09	74.123	0.41125	-1.28191
SPBC1734.16c	pst3	T	330	0.664766	2.61136e-09	74.123	0.41125	-1.28191
SPAC926.03	rlc1	S	35	0.587086	8.41498e-23	94.087	0.41252	-1.27746
SPAC3H8.10	spo20	S	2	0.763977	4.22776e-13	65.757	0.41443	-1.2708
SPCC736.15	pil1	Y	6	0.789534	3.05714e-07	78.552	0.4149	-1.26916
SPBC359.05	abc3	S	832	0.820309	5.67855e-10	48.46	0.41506	-1.26861
SPBC609.01		S	145	0.606383	2.55733e-19	80.116	0.41665	-1.26309
SPBC1A4.05	blt1	S	636	0.641095	0.00174655	42.218	0.41757	-1.25991
SPAC24B11.10c	cfh1	S	156	1	6.12574e-27	129.82	0.41788	-1.25884
SPAC24B11.10c	cfh1	S	161	0.958962	6.12574e-27	129.82	0.41788	-1.25884
SPCC794.11c	ent3	S	457	0.553383	0.00114624	45.436	0.41893	-1.25522
SPBC2G2.02	syj1	S	963	0.673049	1.5743e-56	139.31	0.41924	-1.25415
SPBC3F6.05	rga1	T	100	0.727274	0.00791524	62.088	0.41994	-1.25174
SPAC1B3.16c	vht1	S	13	0.999985	6.64026e-259	252.24	0.42094	-1.24831
SPAC1B3.16c	vht1	S	35	0.999786	1.90691e-141	203.51	0.42113	-1.24766
SPACUNK4.14	mdb1	S	278	1	0.000790112	57.045	0.42332	-1.24018
SPAC110.01	ppk1	S	59	1	2.40451e-19	102.03	0.42358	-1.23929
SPCP1E11.04c	pal1	S	66	0.999917	7.78517e-15	88.945	0.4237	-1.23888
SPBC16D10.04c	dna2	T	79	0.999999	2.01595e-43	131.41	0.42404	-1.23773
SPBC1685.13	fhn1	S	170	1	2.04312e-09	79.69	0.42461	-1.23579
SPAC14C4.12c	laf1	S	142	0.576147	2.01906e-05	61.942	0.4248	-1.23514
SPCC794.03		S	538	0.805061	1.16075e-06	68.207	0.42685	-1.2282
SPCC188.02	par1	S	99	0.999964	6.95672e-05	62.94	0.42863	-1.2222
SPBC13A2.02	nup82	T	565	0.611674	2.33332e-14	90.729	0.42946	-1.2194
SPAC19G12.08	scs7	S	140	0.795456	9.58271e-55	143.19	0.43041	-1.21622
SPCC794.11c	ent3	S	458	0.701429	3.90123e-10	88.335	0.43043	-1.21615
SPBC25B2.03		S	490	0.992277	4.78499e-31	94.185	0.43231	-1.20986
SPBC1709.11c	png2	S	196	0.892616	0.000413107	49.188	0.43234	-1.20976
SPBC1709.11c	png2	S	197	0.580164	0.000413107	49.188	0.43234	-1.20976
SPCC1739.01		S	296	0.999157	1.82641e-14	75.103	0.43263	-1.20879
SPAC1B3.05	not3	S	290	0.999921	1.15041e-10	74.277	0.4332	-1.20689
SPBC359.03c	aat1	S	12	1	2.76602e-103	190.55	0.43401	-1.2042
SPAC29A4.11	rga3	S	231	0.62151	0.000502146	44.585	0.43536	-1.19972
SPAC8C9.04		S	519	0.999997	1.30512e-23	113.3	0.4368	-1.19496
SPAC23A1.17	bbc1	S	805	0.611259	7.59138e-05	57.148	0.44123	-1.1804
SPCC297.05		S	60	0.501337	0.000604822	46.925	0.44147	-1.17961
SPCC297.05		S	61	0.756346	0.000604822	46.925	0.44147	-1.17961
SPCC320.08		S	115	0.998585	1.0907e-10	53.56	0.44148	-1.17958
SPCC1840.02c	bgs4	S	884	0.88723	9.58847e-12	65.624	0.44353	-1.1729
SPCC794.03		S	534	0.997054	1.57073e-78	171.64	0.44486	-1.16858
SPBC1685.01	pmp1	S	252	0.76812	8.08796e-20	79.382	0.44695	-1.16181
SPCC306.03c	cnd2	S	5	1	1.49752e-31	117.51	0.44768	-1.15946
SPCC285.13c	nup60	S	125	0.999882	2.38291e-13	95.459	0.44812	-1.15804
SPAC1F3.02c	mkh1	S	519	0.672147	0.00570784	40.456	0.45081	-1.14941
SPAC6G10.02c	tea3	S	460	1	3.22872e-52	153.72	0.45256	-1.14382
SPAC110.01	ppk1	S	224	0.999298	0.000128538	61.444	0.45271	-1.14334
SPAC2F7.11	nrd1	S	93	0.573434	0.000257096	64.718	0.45295	-1.14258
SPCC162.07	ent1	T	525	0.990979	0.0018199	56.799	0.45299	-1.14245
SPAC24B11.11c	sid2	T	578	1	0.00385999	76.073	0.45399	-1.13927
SPAC2F3.10	vps54	S	488	0.581431	4.77387e-07	75.054	0.45402	-1.13917
SPAC6F12.08c	exo84	S	59	1	0.00051992	53.768	0.45419	-1.13863
SPBC25B2.10		S	102	1	8.99291e-23	113.63	0.45428	-1.13835
SPAC14C4.12c	laf1	S	136	0.998492	3.06755e-05	58.339	0.45456	-1.13746
SPCC1223.02	nmt1	T	67	1	0.000688442	45.992	0.45549	-1.13451
SPBC2G2.14	csi1	S	230	0.693652	2.485e-18	78.098	0.45584	-1.1334
SPBC25D12.02c	dnt1	S	590	1	0.00278985	53.395	0.45604	-1.13277
SPBC146.13c	myo1	T	39	0.998593	0.00221922	49.188	0.45618	-1.13232
SPAC637.13c	slm1	S	174	0.782467	0.000463291	51.566	0.45764	-1.12771
SPAC24B11.07c		S	455	1	0.00216696	70.363	0.45901	-1.1234
SPAC1006.08	etd1	S	103	1	4.36579e-07	104.16	0.45919	-1.12284
SPAC25B8.08		T	590	0.763635	0.000615111	69.333	0.45937	-1.12227
SPBC1921.02	rad60	S	195	0.999425	3.94532e-11	113.95	0.45943	-1.12208
SPAC4F10.15c	wsp1	S	386	1	4.47235e-05	62.658	0.46165	-1.11513
SPBC354.10	def1	S	204	0.680146	3.32415e-05	61.707	0.46356	-1.10917
SPBC354.10	def1	S	207	0.621826	3.32415e-05	61.707	0.46356	-1.10917
SPAC23D3.06c	nup146	S	628	0.800741	4.42873e-07	90.397	0.46631	-1.10064
SPCC757.13		S	30	0.999866	3.3931e-08	77.576	0.46812	-1.09505
SPAC3G6.01	hrp3	S	1250	0.919748	2.98173e-05	64.538	0.46864	-1.09345
SPAC3G6.01	hrp3	T	1248	0.549358	2.98173e-05	64.538	0.46864	-1.09345
SPCC794.11c	ent3	S	456	0.992348	4.02175e-13	105.01	0.46868	-1.09332
SPBC1685.08	cti6	S	187	0.999955	1.53198e-05	57.41	0.46875	-1.09311
SPBC1685.08	cti6	S	189	0.999954	1.53198e-05	57.41	0.46875	-1.09311
SPBC3E7.12c	cfh4	S	236	0.989161	7.41303e-30	123.58	0.46884	-1.09283
SPBC3E7.12c	cfh4	S	239	0.990684	7.41303e-30	123.58	0.46884	-1.09283
SPCC794.03		S	528	0.999965	1.57073e-78	171.64	0.46996	-1.08939
SPCC297.05		S	78	0.779588	1.69753e-14	97.5	0.47041	-1.08801
SPAC688.07c		S	216	0.800674	1.39578e-08	76.492	0.47055	-1.08758
SPAC4F10.11	spn1	S	66	1	2.12674e-23	115.06	0.4708	-1.08681
SPCC16A11.17	mcm4	S	111	0.536827	0.000140251	51.566	0.47153	-1.08458
SPBC18H10.04c	sce3	S	172	0.999998	1.24247e-05	61.657	0.47602	-1.07091
SPAPJ760.02c	abp1	S	364	0.999978	5.6287e-24	112.08	0.47659	-1.06918
SPAC6F6.09	eaf6	S	134	0.930012	0.0486529	44.425	0.47787	-1.06531
SPCC594.01		S	511	0.831554	1.57123e-05	66.436	0.47797	-1.06501
SPAC1783.07c	pap1	S	30	0.633485	4.11158e-05	64.422	0.47812	-1.06456
SPCC70.05c	nnk1	S	256	0.520831	0.000470576	54.103	0.47823	-1.06422
SPCC16C4.07	scw1	S	354	0.99999	1.44526e-160	210.64	0.479	-1.0619
SPCC16A11.17	mcm4	T	112	0.68284	5.29378e-05	62.861	0.48159	-1.05412
SPAC15A10.16	bud6	T	349	0.636532	0.00200568	51.771	0.48436	-1.04585
SPCC736.15	pil1	S	7	0.806173	1.64061e-06	69.625	0.48446	-1.04555
SPCC1494.10	adn3	S	674	0.564498	2.33104e-20	91.437	0.48646	-1.03961
SPCC1919.10c	myo52	T	812	0.973478	0.000490899	41.53	0.48672	-1.03884
SPBC13E7.01	cwf22	S	7	0.999851	2.13575e-05	45.042	0.48765	-1.03608
SPCC1739.11c	cdc11	S	521	0.998453	9.27768e-05	61.096	0.48903	-1.03201
SPAC17G8.11c	imt3	S	307	0.982172	4.71509e-07	100.38	0.4893	-1.03121
SPAC19G12.17	erh1	S	2	0.999226	4.78682e-23	111.56	0.48971	-1.03
SPCC794.11c	ent3	S	459	0.951511	4.02175e-13	105.01	0.49038	-1.02803
SPBC660.07	ntp1	S	71	1	0.00950667	59.935	0.49058	-1.02744
SPCC550.14	vgl1	S	115	1	0.010927	49.418	0.49151	-1.02471
SPBC16G5.15c	fkh2	S	626	1	1.27986e-57	150.13	0.49153	-1.02465
SPBC2F12.05c		S	871	0.903187	5.69252e-14	100.95	0.49223	-1.0226
SPAC17A2.01	bsu1	S	7	0.999998	2.26349e-30	127.59	0.49231	-1.02236
SPAC13G7.04c	mac1	S	211	0.540315	0.00028141	47.155	0.49282	-1.02087
SPAC15A10.16	bud6	T	347	0.983885	7.86361e-06	80.488	0.49382	-1.01794
SPBC3B8.04c		S	140	0.652594	1.15006e-14	83.343	0.49445	-1.0161
SPAC3C7.08c	elf1	S	1041	1	5.68626e-09	97.904	0.49589	-1.01191
SPAC1486.04c	alm1	S	1712	0.528821	0.000153231	50.005	0.49613	-1.01121
SPBC428.17c	wpl1	S	56	0.999533	0.000627523	50.752	0.49617	-1.01109
SPBC1347.06c	cki1	S	144	1	0.000494464	50.237	0.49682	-1.0092
SPAC18G6.07c	mra1	S	12	0.882122	0.00125747	55.415	0.49699	-1.00871
SPAC1F3.06c	spo15	S	105	0.991292	1.30945e-17	99.954	0.49766	-1.00677
SPBC16G5.05c	scs2	S	303	0.580188	1.12833e-05	66.845	0.49798	-1.00584
SPBC19C7.02	ubr1	S	1110	0.980557	6.47973e-08	68.458	0.49846	-1.00445
SPAPB8E5.07c	rrp12	S	980	0.5	0.00810393	40.941	0.49911	-1.00257
SPAPB8E5.07c	rrp12	S	981	0.5	0.00810393	40.941	0.49911	-1.00257
SPBC3E7.12c	cfh4	S	167	1	1.2158e-06	84.753	0.49996	-1.00012
SPCC23B6.01c		S	408	0.608613	1.36376e-69	160.55	0.50008	-0.999769
SPBC12C2.10c	pst1	S	442	0.977172	0.000153794	50.226	0.50044	-0.998731
SPBC12C2.10c	pst1	S	444	0.904466	0.000153794	50.226	0.50044	-0.998731
SPAC1006.08	etd1	S	118	0.999721	1.13777e-10	89.297	0.50095	-0.997261
SPBC119.12	rud3	S	382	0.603916	2.04554e-163	203.12	0.50113	-0.996743
SPBC3H7.14	mug176	S	395	0.998795	0.00116889	47.68	0.50159	-0.99542
SPCC736.15	pil1	T	233	0.997889	7.28582e-09	87.357	0.50256	-0.992632
SPAPYUG7.03c	mid2	S	379	0.999737	3.0074e-09	106.73	0.50309	-0.991112
SPAC13G7.04c	mac1	S	233	0.776753	1.35259e-107	147.41	0.50338	-0.99028
SPAC15A10.16	bud6	S	350	0.659416	7.86361e-06	80.488	0.50346	-0.990051
SPCC962.02c	bir1	S	937	0.772867	2.59739e-09	62.57	0.50352	-0.989879
SPAPB17E12.13;SPBC11C11.07		T	56;56	0.995583	0.0128941	50.897	0.50415	-0.988075
SPBC3E7.12c	cfh4	S	227	1	8.89591e-52	149.18	0.50474	-0.986388
SPBC3E7.12c	cfh4	S	230	1	8.89591e-52	149.18	0.50474	-0.986388
SPAC13G7.04c	mac1	S	596	0.616338	0.000208525	45.305	0.50486	-0.986045
SPAC13G7.04c	mac1	T	595	0.641512	0.000208525	45.305	0.50486	-0.986045
SPAC1782.09c	clp1	S	408	0.618153	0.0177632	40.224	0.50502	-0.985588
SPAC1782.09c	clp1	S	410	0.763694	0.0177632	40.224	0.50502	-0.985588
SPAC1782.09c	clp1	S	411	0.618153	0.0177632	40.224	0.50502	-0.985588
SPAC926.03	rlc1	S	36	0.5	8.41498e-23	94.087	0.50561	-0.983903
SPAC222.10c	byr4	S	79	0.907163	9.24879e-44	136.34	0.506	-0.982791
SPCC338.12	pbi2	S	47	0.79244	2.56699e-09	56.313	0.5063	-0.981936
SPAC1B3.05	not3	T	369	0.999999	1.54363e-35	128.67	0.50648	-0.981423
SPBC800.02	whi5	S	103	0.978338	0.000156656	49.141	0.50649	-0.981394
SPAC1B3.16c	vht1	S	41	0.796678	1.00727e-41	127.95	0.50709	-0.979686
SPBC725.16	res1	S	430	0.994669	0.00342713	46.873	0.50736	-0.978918
SPAC1A6.01c		S	163	0.898408	4.59718e-19	85.881	0.50782	-0.977611
SPAC32A11.03c	phx1	T	260	0.606237	5.69773e-06	44.757	0.50833	-0.976163
SPCC962.02c	bir1	S	518	1	5.95378e-19	106.61	0.50858	-0.975453
SPAC3H5.08c		S	276	0.996665	1.22158e-31	120.3	0.50883	-0.974744
SPBC16A3.08c	oga1	S	35	1	0.000967786	60.901	0.50885	-0.974688
SPCC364.06	nap1	T	20	0.999641	8.94216e-16	104.83	0.50924	-0.973582
SPAC694.06c	mrc1	S	797	0.99523	1.33413e-07	62.589	0.50979	-0.972025
SPAC57A10.02	cdr2	S	616	0.5972	0.000554503	57.434	0.51005	-0.971289
SPBC16A3.18	cip1	S	57	0.922652	7.15252e-14	100.45	0.51011	-0.97112
SPAC22H12.05c	fsc1	S	723	0.75123	0.000328131	77.185	0.51052	-0.969961
SPBC28F2.11	hmo1	S	295	0.976186	7.25927e-23	113.33	0.51198	-0.965841
SPAC1B3.16c	vht1	S	288	0.975806	1.13969e-25	134.98	0.51199	-0.965812
SPAC6F12.10c	ade3	S	317	0.700676	2.30685e-14	66.974	0.51363	-0.961199
SPAC20G8.05c	cdc15	S	511	0.903506	3.60254e-06	80.031	0.51365	-0.961142
SPAC1B2.03c		S	325	0.692471	6.56169e-84	157.55	0.51408	-0.959935
SPCC576.05	sac3	S	469	0.858986	5.13551e-05	55.119	0.51424	-0.959486
SPAC12G12.09	eti1	S	60	0.997859	0.00496073	50.94	0.51481	-0.957888
SPAC30D11.10	rad52	S	372	0.998375	0.000130915	83.087	0.51482	-0.95786
SPBC16H5.05c	cyp7	S	304	1	0.00200518	64.244	0.51492	-0.95758
SPAC3A11.02	cps3	S	353	0.748992	3.08503e-07	79.731	0.51501	-0.957328
SPAC24B11.11c	sid2	S	585	0.600305	3.53263e-28	105.7	0.51549	-0.955984
SPCC297.05		S	696	0.984717	4.70148e-05	65.118	0.51555	-0.955816
SPAC29E6.10c	nst1	T	892	0.989187	4.62835e-13	95.153	0.51557	-0.95576
SPAC9.11		T	169	0.553628	1.21329e-24	110.17	0.51589	-0.954865
SPCC16C4.07	scw1	S	302	0.990094	9.92751e-25	125.92	0.5161	-0.954277
SPAC1834.11c	sec18	S	256	0.881514	2.94206e-18	104.95	0.51723	-0.951122
SPAC56F8.10	met9	S	355	0.932932	7.90243e-05	60.621	0.51956	-0.944638
SPCC364.06	nap1	T	24	0.983476	8.94216e-16	104.83	0.51965	-0.944388
SPAC13G7.13c	msa1	S	448	0.895556	5.4292e-06	48.647	0.51976	-0.944082
SPCP1E11.02	ppk38	S	438	0.999014	7.6319e-05	81.904	0.52071	-0.941448
SPBC28E12.05	esf2	S	54	0.998126	2.87906e-09	80.277	0.52106	-0.940479
SPAC10F6.16	mug134	S	99	0.999869	1.85551e-17	104.26	0.52122	-0.940036
SPAC1399.03	fur4	S	573	0.915148	1.53027e-12	98.429	0.52285	-0.935531
SPAC1687.09	tax4	S	916	0.542704	5.77992e-06	70.837	0.52288	-0.935448
SPCC285.13c	nup60	T	264	0.899931	4.34072e-68	152.13	0.52346	-0.933849
SPCC1795.04c	pre10	S	68	0.984323	8.82988e-06	49.623	0.52393	-0.932554
SPAC30.01c	sec72	S	1606	0.861192	2.2996e-06	56.774	0.52412	-0.932031
SPBC29B5.01	atf1	S	226	0.972236	2.61348e-41	102.34	0.52587	-0.927222
SPAC140.02	gar2	S	62	0.697501	0.00222231	56.205	0.52689	-0.924426
SPAC139.01c		S	224	0.855492	1.12554e-05	61.437	0.52702	-0.92407
SPBC557.04	ppk29	S	595	0.732203	0.000881323	63.662	0.52702	-0.92407
SPAC1B3.16c	vht1	S	32	0.999465	1.90691e-141	203.51	0.52801	-0.921363
SPBC557.04	ppk29	S	657	0.793459	1.08305e-06	75.316	0.52839	-0.920325
SPBC27B12.11c	pho7	T	417	0.875243	9.56748e-28	97.012	0.52865	-0.919615
SPCC23B6.01c		S	409	0.915032	9.81088e-115	193.71	0.52896	-0.918769
SPCC306.03c	cnd2	S	52	0.999897	1.14387e-83	163.29	0.52929	-0.91787
SPAC30.01c	sec72	S	1609	0.524049	1.85278e-05	55.097	0.52947	-0.917379
SPBC29A3.04	rpl8	S	33	1	0.000433716	81.703	0.52989	-0.916235
SPBC215.06c		S	85	0.999491	2.44825e-06	73.675	0.53007	-0.915745
SPBC16H5.10c	prp43	S	445	0.999992	0.000572963	52.527	0.5305	-0.914575
SPBC16H5.10c	prp43	S	446	0.999991	0.000572963	52.527	0.5305	-0.914575
SPBC16H5.10c	prp43	T	447	0.999991	0.000572963	52.527	0.5305	-0.914575
SPAC6G9.06c	pcp1	S	865	1	0.000566424	65.565	0.53106	-0.913053
SPAC6G9.06c	pcp1	S	867	1	0.000566424	65.565	0.53106	-0.913053
SPCC162.06c		S	16	0.948056	1.69147e-07	60.472	0.53115	-0.912809
SPAC30.01c	sec72	S	1608	0.567133	2.2996e-06	56.774	0.53125	-0.912537
SPAC22F8.04	pet1	S	12	0.504281	1.79351e-15	70.71	0.5315	-0.911858
SPAC8C9.04		S	489	0.988608	2.92495e-64	151.89	0.53161	-0.91156
SPCC777.08c	bit61	S	201	1	0.000886653	69.721	0.53189	-0.9108
SPAC1851.04c	ric1	S	769	1	7.01582e-10	80.786	0.5321	-0.910231
SPAPB18E9.02c	ppk18	S	1183	0.507617	0.000430094	50.202	0.5333	-0.906981
SPAC1805.01c	ppk6	S	137	0.999981	4.88089e-11	95.205	0.53368	-0.905953
SPAC3F10.02c	trk1	S	409	0.731947	0.000151607	63.937	0.5343	-0.904278
SPAC3F10.02c	trk1	T	403	0.999941	0.000151607	63.937	0.5343	-0.904278
SPBC23G7.08c	rga7	S	496	0.55811	4.66706e-05	47.803	0.53443	-0.903927
SPAC1687.09	tax4	S	887	0.819403	9.16931e-37	107.3	0.53466	-0.903306
SPAC1B3.16c	vht1	S	12	0.999553	6.64026e-259	252.24	0.5348	-0.902929
SPAC57A7.11	mip1	T	836	0.546818	1.11954e-08	65.171	0.53483	-0.902848
SPBC13E7.01	cwf22	S	850	1	6.05892e-79	174.22	0.53668	-0.897866
SPAC1687.09	tax4	S	914	0.999942	2.10494e-70	162.72	0.53671	-0.897785
SPBC1604.12		S	81	0.545476	1.08058e-05	63.272	0.53842	-0.893196
SPCC736.15	pil1	S	11	0.998912	3.05714e-07	78.552	0.53843	-0.893169
SPBC1711.08	aha1	S	169	0.5	0.000363195	83.045	0.53878	-0.892232
SPCC320.08		S	83	1	0.0117519	52.071	0.53901	-0.891616
SPCC297.03	ssp1	T	22	0.998875	3.52717e-12	97.312	0.53983	-0.889423
SPCC290.04	ams2	S	442	1	0.0187819	44.252	0.54118	-0.88582
SPAP8A3.04c	hsp9	T	45	0.999697	0.000537206	56.397	0.54152	-0.884913
SPBC1D7.02c	scr1	S	449	0.967531	0.000196501	47.499	0.54171	-0.884407
SPAC30D11.04c	nup124	S	38	0.808729	5.45366e-15	97.5	0.54194	-0.883795
SPBC83.01	ucp8	S	112	0.966389	2.31416e-11	96.351	0.54254	-0.882199
SPAC821.13c	dnf1	T	153	0.564596	1.84687e-12	70.145	0.54367	-0.879197
SPCC1739.14	npp106	S	179	0.745971	2.3385e-18	106.37	0.5438	-0.878852
SPCC63.14	eis1	S	596	0.776622	3.41505e-18	102.67	0.54395	-0.878454
SPBC1711.08	aha1	S	170	0.753696	0.000363195	83.045	0.54412	-0.878003
SPAC31F12.01	zds1	S	340	0.957673	0.000180969	49.655	0.54492	-0.875884
SPBC23G7.08c	rga7	S	490	0.566398	3.64792e-23	108.96	0.54598	-0.87308
SPBC3E7.08c	rad13	S	467	1	1.6873e-40	142.92	0.54682	-0.870862
SPBC3E7.08c	rad13	S	470	1	1.6873e-40	142.92	0.54682	-0.870862
SPAPYUG7.03c	mid2	S	163	0.896156	2.88679e-05	63.225	0.54686	-0.870757
SPAPYUG7.03c	mid2	S	165	0.61656	2.88679e-05	63.225	0.54686	-0.870757
SPCP1E11.04c	pal1	S	126	0.950828	7.8128e-13	93.804	0.54697	-0.870466
SPAC29B12.08	clr5	S	662	1	1.53401e-26	99.705	0.54721	-0.869833
SPAC1399.03	fur4	S	570	0.998783	1.53027e-12	98.429	0.54727	-0.869675
SPAC23C4.19	spt5	S	59	0.571148	1.18952e-05	59.339	0.54733	-0.869517
SPCC794.03		S	7	1	0.000855505	74.841	0.54769	-0.868569
SPBC4F6.12	pxl1	S	135	0.753443	4.12513e-22	79.209	0.54946	-0.863914
SPBC4F6.12	pxl1	S	136	0.753443	4.12513e-22	79.209	0.54946	-0.863914
SPBC4F6.12	pxl1	Y	127	0.569753	9.39823e-10	45.852	0.54946	-0.863914
SPCC23B6.04c		S	430	0.577371	0.000219219	74.524	0.54948	-0.863861
SPBC30B4.03c	adn1	S	363	0.93795	4.91222e-101	170.11	0.55062	-0.860871
SPAC57A7.08	pzh1	S	80	0.674808	0.000605004	40.121	0.55086	-0.860242
SPAC29A4.09		T	153	1	1.0073e-10	88.278	0.55109	-0.85964
SPAC18G6.07c	mra1	S	82	1	3.903e-42	131.95	0.55133	-0.859012
SPAC23G3.08c	ubp7	S	458	0.732386	1.06135e-05	43.103	0.55156	-0.85841
SPBC13E7.03c		S	383	0.999993	3.15703e-05	61.889	0.55297	-0.854727
SPBC26H8.01	thi2	S	48	0.919356	1.68484e-106	181.77	0.55369	-0.85285
SPAC607.02c		S	156	0.998843	5.0453e-07	58.122	0.55428	-0.851313
SPAPJ760.02c	abp1	T	297	0.770672	3.76671e-06	78.917	0.55446	-0.850845
SPAC222.09	seb1	S	364	0.57514	2.14199e-06	60.527	0.55452	-0.850689
SPCC4B3.15	mid1	S	227	1	6.03716e-32	123.72	0.55462	-0.850428
SPAC1F3.02c	mkh1	S	387	0.790476	9.45875e-11	93.172	0.555	-0.84944
SPBC16A3.07c	nrm1	S	266	0.999995	1.15383e-10	113.44	0.55524	-0.848817
SPAC3G6.01	hrp3	S	1231	1	0.020252	42.976	0.55581	-0.847336
SPAC23E2.01	fep1	S	109	0.999999	2.07289e-20	106.93	0.55583	-0.847284
SPAC23E2.01	fep1	S	111	0.999997	2.07289e-20	106.93	0.55583	-0.847284
SPBC902.02c	ctf18	S	240	0.999626	5.36691e-07	75.376	0.55644	-0.845702
SPBC18H10.04c	sce3	S	19	0.894147	0.000133927	69.492	0.55646	-0.84565
SPBC18H10.04c	sce3	S	22	0.552473	0.000133927	69.492	0.55646	-0.84565
SPBC18H10.04c	sce3	T	23	0.552473	0.000133927	69.492	0.55646	-0.84565
SPAC2C4.14c	ppk11	S	218	0.954281	0.00102827	48.371	0.55678	-0.844821
SPAC9G1.07		S	269	0.999866	0.00836071	47.977	0.55718	-0.843785
SPAC22H12.05c	fsc1	S	727	0.999785	0.000328131	77.185	0.55746	-0.84306
SPAC30C2.07		S	10	0.554126	3.05649e-10	85.51	0.55802	-0.841611
SPAC29B12.07	sec16	S	1071	0.625501	1.02627e-14	49.732	0.55934	-0.838203
SPBC28F2.11	hmo1	S	271	0.976212	5.96616e-05	70.761	0.55978	-0.837068
SPAC12B10.14c	tea5	S	71	0.999969	1.95498e-07	73.831	0.56053	-0.835137
SPBC1D7.02c	scr1	S	300	0.91415	4.83967e-51	152.13	0.56069	-0.834725
SPCC736.15	pil1	T	15	0.999898	5.5498e-122	192.57	0.56173	-0.832051
SPAC15A10.16	bud6	T	320	0.999029	2.59598e-05	61.409	0.5624	-0.830332
SPAC1B3.05	not3	S	398	0.95889	1.49263e-21	99.302	0.56292	-0.828998
SPCC16C4.07	scw1	S	298	0.999901	1.82694e-108	188.58	0.564	-0.826233
SPCC16C4.07	scw1	T	375	0.867574	1.58339e-17	82.169	0.56408	-0.826028
SPCC63.14	eis1	S	1059	0.936603	3.91855e-15	95.834	0.56422	-0.82567
SPBC15C4.03		S	65	0.499961	0.00150282	42.716	0.56526	-0.823013
SPBC15C4.03		S	66	0.499961	0.00150282	42.716	0.56526	-0.823013
SPBC4F6.09	str1	S	41	1	1.19072e-77	174.69	0.56551	-0.822376
SPCC1183.08c	rpl101	S	11	0.968929	3.545e-06	91.317	0.56686	-0.818936
SPCP1E11.04c	pal1	S	119	0.970565	1.18047e-12	91.883	0.56725	-0.817943
SPBC1A4.03c	top2	T	44	0.990392	1.62721e-06	105.2	0.56796	-0.816139
SPBC2F12.05c		S	868	0.930693	5.69252e-14	100.95	0.56797	-0.816113
SPBC2F12.05c		T	869	0.53051	3.80706e-10	87.352	0.56797	-0.816113
SPCC1450.02	bdf1	S	52	0.688434	0.000912902	49.216	0.5682	-0.815529
SPBC1604.12		S	173	0.999658	1.33704e-20	86.076	0.56847	-0.814844
SPBC29B5.01	atf1	T	216	0.962735	2.61348e-41	102.34	0.56958	-0.81203
SPAC1B3.16c	vht1	S	9	0.562831	1.6842e-09	82.885	0.57013	-0.810637
SPAC26H5.07c		T	465	0.516978	1.02417e-10	50.493	0.57045	-0.809828
SPCC1672.02c	sap1	S	17	1	6.87012e-14	111.77	0.57061	-0.809423
SPCC297.05		S	55	0.987745	0.00014914	54.237	0.57101	-0.808412
SPCC297.05		T	57	0.771491	0.00014914	54.237	0.57101	-0.808412
SPBP35G2.08c	air1	S	284	0.971523	1.72421e-05	50.803	0.57235	-0.80503
SPCC162.07	ent1	S	653	0.884232	7.91556e-184	214.76	0.57259	-0.804426
SPBC1289.04c	pob1	S	236	0.820424	0.000108608	51.268	0.57272	-0.804098
SPBC1289.04c	pob1	S	237	0.805841	1.66101e-05	51.268	0.57272	-0.804098
SPBC16H5.08c		S	50	1	2.40914e-53	156.08	0.57312	-0.803091
SPBC17A3.05c		T	64	0.999991	9.12999e-07	74.029	0.57328	-0.802688
SPBC557.04	ppk29	S	758	1	0.0098503	61.344	0.57343	-0.802311
SPAC1687.05	pli1	S	600	0.5486	0.000122905	63.436	0.57405	-0.800752
SPAC29B12.10c	pgt1	S	79	0.500473	6.26257e-06	71.67	0.5741	-0.800626
SPAC29B12.10c	pgt1	S	91	0.581875	6.26257e-06	71.67	0.5741	-0.800626
SPAC22F8.04	pet1	Y	11	0.543612	1.66666e-74	148.12	0.57431	-0.800098
SPAC17A5.16	ftp105	S	711	0.712688	0.000536517	73.666	0.5744	-0.799872
SPBC2F12.03c	ebs1	S	859	0.966398	1.92516e-10	60.641	0.57495	-0.798492
SPAC4H3.11c	ppc89	T	58	0.883092	0.000759936	45.469	0.57515	-0.79799
SPAP14E8.02	tos4	S	344	0.996083	8.35375e-05	41.601	0.57529	-0.797639
SPBC1A4.03c	top2	S	43	0.5	0.000550774	77.062	0.57588	-0.79616
SPBC1A4.05	blt1	T	32	0.97135	1.75916e-34	120.92	0.57774	-0.791508
SPAC56F8.10	met9	S	353	0.5	0.00013142	55.546	0.57823	-0.790285
SPCC1235.14	ght5	S	536	0.999993	4.8193e-83	168.05	0.57824	-0.79026
SPBC83.01	ucp8	S	281	0.511099	0.00156327	46.494	0.57886	-0.788714
SPCC24B10.15	swt1	S	31	0.553906	8.08541e-17	81.729	0.58008	-0.785676
SPCC1450.11c	cek1	S	748	0.991921	2.40441e-19	118.31	0.58021	-0.785353
SPBC3B8.06		S	147	1	7.16772e-36	142.19	0.58126	-0.782744
SPAC16C9.06c	upf1	T	842	0.998269	2.46342e-05	68.481	0.58241	-0.779893
SPCC1450.02	bdf1	S	239	1	1.51074e-06	71.286	0.58336	-0.777542
SPBC2D10.17	clr1	S	760	0.753238	1.23088e-06	42.038	0.58362	-0.776899
SPBC2D10.17	clr1	S	765	0.895607	1.23088e-06	42.038	0.58362	-0.776899
SPBC29A10.12		S	87	0.5	8.80802e-12	72.99	0.58428	-0.775268
SPBC29A10.12		S	88	0.5	8.80802e-12	72.99	0.58428	-0.775268
SPAC2E12.02	hsf1	S	314	0.965527	2.50652e-29	119.01	0.58432	-0.775169
SPBC15D4.08c		S	39	0.637505	1.52711e-15	88.056	0.58458	-0.774528
SPCC1902.01	gaf1	S	598	0.970723	9.13129e-17	119.62	0.58477	-0.774059
SPCC63.14	eis1	S	997	0.736288	1.16404e-15	77.802	0.58493	-0.773664
SPAC26A3.05	chc1	S	393	0.5	2.25939e-08	79.393	0.58558	-0.772062
SPAC26A3.05	chc1	T	392	0.595436	2.25939e-08	79.393	0.58558	-0.772062
SPCC1902.01	gaf1	S	527	0.999998	1.58951e-14	101.86	0.58609	-0.770806
SPBC582.05c	brc1	S	567	0.999942	4.1464e-05	75.483	0.58638	-0.770092
SPBC8D2.06	irs1	S	795	0.999988	0.000498671	54.09	0.58692	-0.768764
SPBC1289.10c	adn2	S	89	1	0.00224203	60.255	0.58884	-0.764052
SPAC13G6.07c;SPAPB1E7.12		S	148;148	1	1.76008e-24	100.02	0.58918	-0.76322
SPCC584.04	sup35	T	182	0.798138	1.22517e-06	77.324	0.5894	-0.762681
SPAC2E12.02	hsf1	S	310	0.542439	0.000301845	40.968	0.58949	-0.762461
SPAC2E12.02	hsf1	S	311	0.508726	0.000301845	40.968	0.58949	-0.762461
SPCC970.08		S	86	0.705114	0.000322147	50.87	0.58956	-0.762289
SPCC970.08		T	84	0.987964	0.000322147	50.87	0.58956	-0.762289
SPBC460.01c		S	2	1	9.303e-14	107.73	0.58992	-0.761409
SPAC23D3.13c		T	661	0.623447	9.59668e-11	93.278	0.58997	-0.761286
SPCC24B10.08c	ada2	S	330	0.999997	5.37675e-05	93.738	0.59017	-0.760798
SPCC1739.11c	cdc11	S	485	0.922776	4.24682e-18	101.53	0.59044	-0.760138
SPCC320.05		T	14	0.802333	2.4577e-06	73.87	0.5906	-0.759747
SPAC57A10.02	cdr2	S	604	0.99942	1.79178e-05	58.658	0.59333	-0.753093
SPCC4G3.09c	gyp3	T	193	0.509968	0.000919759	56.514	0.59336	-0.75302
SPCC63.14	eis1	S	996	0.499995	1.16404e-15	77.802	0.59361	-0.752413
SPAC222.09	seb1	S	362	0.96084	1.23382e-28	95.557	0.59413	-0.751149
SPAC22F8.04	pet1	S	36	0.753346	7.74822e-61	136.94	0.59435	-0.750615
SPAC8C9.04		S	490	0.927557	8.72073e-25	111.38	0.59479	-0.749548
SPCC4G3.09c	gyp3	S	191	0.801895	1.16049e-13	109.36	0.59493	-0.749208
SPCC1259.08		S	379	0.999431	5.6377e-07	74.141	0.59527	-0.748384
SPCC23B6.01c		S	328	1	0.000282775	48.216	0.59567	-0.747415
SPAC1B3.05	not3	Y	403	0.643123	1.49263e-21	99.302	0.5957	-0.747342
SPAC1486.05	nup189	S	750	0.998913	0.000978668	63.908	0.59725	-0.743593
SPBC16H5.02	pfk1	S	187	0.965209	7.59058e-19	118.2	0.59793	-0.741951
SPBC1703.14c	top1	T	138	0.999874	1.38146e-18	126.25	0.5989	-0.739613
SPBC13A2.03		S	12	1	2.75457e-09	79.293	0.59945	-0.738289
SPCC1183.09c	pmp31	S	108	0.954872	2.56033e-09	61.241	0.59984	-0.73735
SPCC895.08c		S	402	0.770019	0.00033874	60.561	0.60048	-0.735812
SPBC460.01c		S	24	1	1.23521e-09	79.652	0.60071	-0.735259
SPAC12G12.03	cip2	S	28	0.741184	2.42162e-14	56.355	0.60075	-0.735163
SPBC4F6.09	str1	S	36	0.979385	9.00323e-44	155.48	0.60078	-0.735091
SPAC1687.15	gsk3	S	335	0.99999	4.5028e-09	60.645	0.60086	-0.734899
SPBC409.07c	wis1	S	129	0.909282	1.18488e-15	72.553	0.60091	-0.734779
SPBC2F12.03c	ebs1	S	261	0.624355	0.000157665	54.225	0.6017	-0.732884
SPAC6F12.10c	ade3	S	331	0.785025	5.31876e-66	143.24	0.60177	-0.732716
SPAC22H10.02		S	110	0.891446	0.000351338	48.214	0.60197	-0.732237
SPBC530.04	mod5	S	276	0.936438	8.53394e-06	48.865	0.6021	-0.731925
SPAC26A3.09c	rga2	S	341	0.998037	1.35997e-23	120.32	0.60221	-0.731661
SPBC1289.01c	chr4	S	139	0.981965	0.000217367	47.499	0.60229	-0.73147
SPBC1604.14c	shk1	S	187	0.99999	4.29902e-06	65.059	0.60238	-0.731254
SPAC869.11	cat1	S	22	1	2.91487e-26	132.61	0.60272	-0.73044
SPAC23D3.12		S	299	0.640356	2.1737e-64	147.11	0.60305	-0.72965
SPBC28F2.03	ppi1	S	108	0.724646	1.38237e-09	56.903	0.60328	-0.7291
SPBC16A3.19	eaf7	S	193	0.999933	1.02139e-39	138.28	0.60348	-0.728622
SPAC17A5.12	ucp7	S	346	0.89485	0.000835068	48.616	0.6035	-0.728574
SPBC557.04	ppk29	S	596	0.939988	0.00140878	59.294	0.60352	-0.728527
SPBC244.01c	sid4	S	115	1	1.79712e-06	71.286	0.60393	-0.727547
SPAC17A5.09c	glc8	T	83	0.999957	0.000991938	82.705	0.60472	-0.725661
SPAC24H6.11c		S	21	0.998557	7.64423e-07	79.209	0.60533	-0.724206
SPAC13G7.04c	mac1	S	691	0.999938	4.72772e-12	96.467	0.60556	-0.723658
SPAC3F10.02c	trk1	S	185	0.999972	8.11424e-08	63.701	0.60563	-0.723491
SPBC36.11		S	243	0.993414	1.52956e-05	53.905	0.60595	-0.722729
SPBC887.17		S	602	0.640919	4.31716e-05	70.833	0.6068	-0.720707
SPCC1183.09c	pmp31	S	86	0.920263	2.03538e-07	49.043	0.60702	-0.720184
SPCC1672.02c	sap1	S	19	0.998477	1.2623e-46	150.05	0.60785	-0.718213
SPBC29B5.01	atf1	T	249	0.769658	1.93065e-26	84.858	0.6091	-0.715249
SPAC26H5.11	mug56	S	112	0.979345	0.00211637	66.056	0.6102	-0.712646
SPAC4F10.13c	mpd2	S	829	0.997813	3.19782e-51	148.36	0.61042	-0.712126
SPBC365.07c		S	367	0.810941	4.22845e-77	163.91	0.61047	-0.712008
SPBC16G5.06		S	211	0.976115	2.84202e-05	61.537	0.61095	-0.710874
SPBC1604.12		S	602	0.592034	6.56156e-14	53.984	0.61099	-0.710779
SPCC1259.08		S	150	1	0.000779075	54.276	0.61285	-0.706394
SPAC26A3.09c	rga2	S	343	0.827107	2.34422e-06	70.944	0.61316	-0.705665
SPBC23G7.08c	rga7	S	492	0.973526	1.85606e-10	68.93	0.61333	-0.705265
SPBC1A4.03c	top2	S	1363	0.809643	8.23559e-06	45.536	0.61362	-0.704583
SPBC1A4.03c	top2	S	1364	0.789702	8.23559e-06	45.536	0.61362	-0.704583
SPAC890.04c		S	185	0.58771	5.31713e-05	69.188	0.61363	-0.704559
SPBC1685.02c	rps1202	S	2	0.499951	5.7887e-26	83.753	0.61384	-0.704065
SPBC1685.02c	rps1202	T	3	0.499951	5.7887e-26	83.753	0.61384	-0.704065
SPBC17D11.07c	rpn2	S	784	0.946925	0.000245683	48.567	0.61401	-0.703666
SPAC31F12.01	zds1	T	922	0.769383	2.33025e-10	86.453	0.61417	-0.70329
SPAC57A7.08	pzh1	T	64	0.900808	4.67108e-28	90.724	0.61447	-0.702586
SPAC23D3.06c	nup146	S	877	0.568461	7.19509e-05	52.654	0.61456	-0.702374
SPBC1604.12		S	603	0.590337	1.05157e-13	56.387	0.6153	-0.700638
SPBC1709.12	rid1	S	67	1	2.80331e-11	109.83	0.61532	-0.700591
SPBC1709.12	rid1	S	70	1	2.80331e-11	109.83	0.61532	-0.700591
SPBP35G2.14		S	450	0.947772	6.75529e-85	162.19	0.61643	-0.697991
SPAC15A10.16	bud6	S	428	0.980859	6.3301e-20	82.261	0.61661	-0.69757
SPAC23C4.19	spt5	S	989	1	8.73555e-09	73.039	0.61661	-0.69757
SPAC9.10	thi9	S	22	0.573069	2.19169e-134	189.79	0.61716	-0.696284
SPBC29A10.16c		S	17	1	5.55632e-13	116.13	0.61773	-0.694952
SPBC2F12.13	klp5	S	829	0.971311	1.13049e-05	49.094	0.61878	-0.692502
SPAC3A12.05c	taf2	T	1168	0.87098	0.00115158	57.279	0.61887	-0.692292
SPBC26H8.01	thi2	S	69	1	2.06157e-05	95.094	0.61894	-0.692129
SPCC188.11	prp45	S	228	1	1.76462e-06	69.704	0.61934	-0.691196
SPCC188.11	prp45	S	236	1	1.76462e-06	69.704	0.61934	-0.691196
SPCC1450.04	tef5	S	8	0.65704	0.0495343	46.701	0.61939	-0.69108
SPBC609.01		S	22	0.899099	1.92007e-08	78.736	0.61967	-0.690428
SPAC869.11	cat1	S	29	0.838947	2.91487e-26	132.61	0.61975	-0.690242
SPAC821.03c	slf1	S	280	0.999913	2.31793e-68	153.83	0.62075	-0.687916
SPBC1711.06	rpl401	S	19	0.64215	3.67999e-05	59.372	0.62105	-0.687219
SPBC29B5.01	atf1	S	140	0.985777	1.01639e-28	111.3	0.62148	-0.68622
SPBC29B5.01	atf1	S	152	0.996583	1.01639e-28	111.3	0.62148	-0.68622
SPAC1B3.16c	vht1	T	8	0.514997	2.10102e-07	74.364	0.62152	-0.686127
SPAC1F3.06c	spo15	S	79	0.998609	3.28666e-44	151.22	0.62222	-0.684503
SPBC106.09	cut4	S	213	0.948573	7.0798e-13	90.475	0.62245	-0.68397
SPCC285.13c	nup60	T	38	0.999215	8.8311e-17	115.83	0.62246	-0.683947
SPAC4F8.15	itr1	S	37	0.999334	3.32164e-06	97.081	0.62251	-0.683831
SPAC664.05	rpl13	S	91	0.951308	9.48136e-11	90.706	0.62252	-0.683808
SPAC9.09	met26	S	182	0.908951	0.0187453	45.084	0.62324	-0.68214
SPAPB18E9.02c	ppk18	S	1180	0.99948	6.29085e-10	84.108	0.62327	-0.682071
SPAC926.06c		S	620	1	0.0347678	43.297	0.62345	-0.681654
SPBC4F6.09	str1	S	48	1	2.34203e-145	205.87	0.62408	-0.680197
SPBC17D1.05		S	61	0.9825	1.39582e-109	167.03	0.62436	-0.67955
SPAC227.18	lys3	S	85	1	0.000595073	68.171	0.62571	-0.676434
SPBC405.02c		S	165	0.999659	0.00107727	54.343	0.62575	-0.676342
SPCC1393.08		S	143	0.988627	1.85904e-17	114.3	0.62578	-0.676273
SPCC297.05		S	76	0.63459	1.08067e-25	116.74	0.62602	-0.675719
SPAC1F5.04c	cdc12	S	1600	0.672357	0.00021321	48.376	0.62708	-0.673279
SPCC1919.10c	myo52	S	798	0.999925	0.00013782	66.982	0.62787	-0.671462
SPCC162.12	tco89	S	253	0.971338	2.85578e-06	65.962	0.628	-0.671164
SPCC162.08c	nup211	S	1558	0.99888	8.07308e-10	77.959	0.62816	-0.670796
SPAPJ760.02c	abp1	S	278	0.541955	3.03533e-22	92.545	0.62818	-0.67075
SPAC31G5.10	eta2	S	91	0.885968	0.000123948	59.252	0.62835	-0.67036
SPBC1718.07c	zfs1	S	246	0.581308	1.98659e-16	103.94	0.62902	-0.668822
SPCC594.01		S	447	0.998602	5.07718e-13	101.23	0.62919	-0.668432
SPAC6G9.06c	pcp1	S	389	0.660939	5.54026e-09	58.435	0.62931	-0.668157
SPCC1494.05c	ubp12	S	750	0.979892	5.28694e-06	67.646	0.62983	-0.666966
SPCC1494.10	adn3	S	713	0.901196	8.54933e-09	82.988	0.63066	-0.665066
SPCC23B6.04c		S	269	1	1.97717e-08	83.395	0.63177	-0.662529
SPBC3D6.13c	pdi3	S	708	0.992974	2.71623e-14	114.27	0.6325	-0.660863
SPAC869.11	cat1	S	2	0.935588	5.02012e-25	110.75	0.63284	-0.660087
SPCC70.05c	nnk1	S	257	0.783845	5.88886e-13	102.69	0.63316	-0.659358
SPAC13G7.04c	mac1	S	523	0.996045	1.36442e-12	95.666	0.63338	-0.658857
SPCC1322.08	srk1	S	39	0.890624	2.46528e-10	60.363	0.63435	-0.656649
SPAC637.04	ypp1	S	853	1	0.00622785	53.08	0.63437	-0.656604
SPAC637.04	ypp1	S	637	0.830286	8.40669e-31	133.32	0.63496	-0.655262
SPCC1393.08		S	514	0.961393	5.614e-09	100.76	0.6354	-0.654263
SPBC646.10c	nop56	S	87	1	0.000219875	66.201	0.63584	-0.653264
SPAC20G8.05c	cdc15	T	472	0.883783	1.52905e-130	188.07	0.63652	-0.651722
SPAC17G8.14c	pck1	S	315	0.602452	1.36384e-05	60.419	0.63665	-0.651428
SPBC32H8.05		S	34	1	1.11903e-18	103.41	0.63738	-0.649774
SPAC23C4.19	spt5	T	872	0.739568	2.04531e-05	58.373	0.63784	-0.648734
SPAPJ696.01c	vps17	S	476	1	2.04005e-44	153.14	0.63787	-0.648666
SPCC613.01		S	295	0.999828	4.61188e-43	149.49	0.63798	-0.648417
SPAC20G8.05c	cdc15	S	721	0.983635	0.00012578	86.288	0.6381	-0.648146
SPAC20G8.05c	cdc15	S	724	0.994299	0.00012578	86.288	0.6381	-0.648146
SPCC162.12	tco89	S	425	1	0.0126394	42.718	0.63813	-0.648078
SPAP8A3.07c		S	2	0.998019	4.38342e-05	46.862	0.63817	-0.647987
SPBC25H2.05	egd2	S	2	1	9.46693e-05	83.615	0.63832	-0.647648
SPBC25H2.05	egd2	S	5	1	9.46693e-05	83.615	0.63832	-0.647648
SPBC13E7.03c		S	153	0.669099	8.46174e-09	57.144	0.639	-0.646112
SPBC13E7.03c		T	149	0.549174	1.26811e-10	64.213	0.639	-0.646112
SPBC1706.01	tea4	S	604	0.98894	1.52598e-42	132.28	0.63917	-0.645728
SPBC1652.02		T	578	0.499995	4.47843e-05	66.022	0.63929	-0.645458
SPAC19A8.05c	sst4	S	502	0.954582	3.63153e-06	77.401	0.63986	-0.644172
SPAC23D3.12		S	297	0.599141	1.05021e-52	136.71	0.64008	-0.643676
SPBC1652.02		S	576	0.929903	4.54315e-18	111.62	0.64024	-0.643315
SPBC1604.12		S	70	0.897032	1.98667e-16	101.04	0.64068	-0.642324
SPBC947.12	kms2	S	134	0.999333	1.25665e-18	102.67	0.64144	-0.640614
SPAC18G6.10	lem2	S	106	0.999194	3.63645e-05	60.288	0.64172	-0.639984
SPBC409.07c	wis1	S	226	0.5	1.02384e-07	91.969	0.64177	-0.639872
SPBC409.07c	wis1	T	225	0.595499	1.02384e-07	91.969	0.64177	-0.639872
SPAP32A8.03c	bop1	S	493	0.557203	4.08155e-16	104.14	0.6425	-0.638232
SPCC1393.08		S	234	0.737386	0.000140251	51.566	0.64301	-0.637087
SPBC29A3.04	rpl8	S	11	1	1.69934e-06	84.759	0.64308	-0.63693
SPBC887.09c	sog2	T	823	0.999999	1.06867e-130	191.09	0.6432	-0.636661
SPCC594.01		T	575	0.814241	0.0153188	52.247	0.64352	-0.635943
SPBC2F12.05c		S	365	0.723728	3.00999e-14	63.397	0.64379	-0.635338
SPAC644.06c	cdr1	S	532	0.999126	6.31733e-06	65.741	0.64408	-0.634688
SPBC8D2.20c	sec31	S	964	0.99985	8.02334e-44	121.79	0.64431	-0.634173
SPBC1A4.03c	top2	S	1310	0.999827	3.07584e-06	72.21	0.64501	-0.632607
SPAC806.06c		S	24	0.927157	3.35866e-52	129.68	0.64505	-0.632517
SPBC12C2.10c	pst1	S	1474	1	2.94185e-07	92.633	0.64561	-0.631265
SPBC12C2.10c	pst1	S	1476	0.999992	2.94185e-07	92.633	0.64561	-0.631265
SPAC17G6.11c		T	32	0.525905	0.00518242	51.469	0.64602	-0.630349
SPAC20G4.06c	adf1	S	2	0.706739	0.0201297	51.736	0.64627	-0.629791
SPAC3F10.19	spd2	S	2	0.842803	2.8655e-84	165.87	0.64675	-0.62872
SPCC162.12	tco89	S	75	0.60221	8.29638e-23	110.89	0.64748	-0.627092
SPCC594.01		S	450	0.742936	5.07718e-13	101.23	0.6487	-0.624377
SPCC16C4.07	scw1	S	191	0.937778	8.03794e-23	108.09	0.64951	-0.622576
SPAC22F8.05		S	100	0.987821	0.000782401	40.753	0.65007	-0.621333
SPAC31F12.01	zds1	S	921	0.965189	6.06434e-52	152.13	0.65013	-0.6212
SPAC24H6.07	rps901	S	179	1	6.28328e-05	67.227	0.65017	-0.621111
SPBC1604.12		S	657	0.870909	0.00206959	79.809	0.65025	-0.620934
SPCC1494.10	adn3	S	836	0.999948	1.01084e-24	129.05	0.65087	-0.619559
SPBC28F2.11	hmo1	S	283	0.992469	0.000607318	40.798	0.65116	-0.618916
SPCC297.03	ssp1	S	59	0.746311	0.000169376	41.703	0.65199	-0.617078
SPCC1322.12c	bub1	S	403	0.5	2.17347e-05	54.521	0.65238	-0.616216
SPCC1322.12c	bub1	S	405	0.5	2.17347e-05	54.521	0.65238	-0.616216
SPAC17G6.11c		S	31	0.602385	0.000291366	42.863	0.65256	-0.615818
SPAC2F7.03c	pom1	T	1006	1	0.0012411	87.184	0.65279	-0.615309
SPCC4F11.02	ptc1	S	4	0.923669	1.16275e-06	68.952	0.65335	-0.614072
SPBC1289.16c	cao2	S	765	0.984283	7.51386e-10	88.768	0.6535	-0.613741
SPBC1683.08	ght4	S	549	0.999269	1.71219e-24	126.91	0.65354	-0.613653
SPCC14G10.04		S	298	0.5	9.35261e-08	97.2	0.65362	-0.613476
SPBC3H7.14	mug176	S	402	1	0.0109873	60.255	0.65369	-0.613321
SPAC22A12.01c	pso2	S	8	0.535095	0.00252164	49.298	0.65378	-0.613123
SPACUNK4.14	mdb1	S	296	0.994848	1.3819e-11	91.276	0.65479	-0.610896
SPACUNK4.14	mdb1	S	298	0.70806	1.3819e-11	91.276	0.65479	-0.610896
SPAC23C4.19	spt5	S	982	1	3.34357e-257	235.16	0.655	-0.610433
SPAC8C9.04		S	523	0.925143	1.30512e-23	113.3	0.65558	-0.609156
SPCC2H8.05c	dbl1	T	92	0.810635	7.05018e-09	77.969	0.65659	-0.606935
SPAC24H6.09	gef1	T	97	0.847777	0.000119814	41.047	0.65682	-0.60643
SPBC1703.12	ubp9	T	573	0.942482	1.07963e-05	67.095	0.65706	-0.605903
SPBC409.07c	wis1	S	71	0.893842	0.000228108	42.348	0.65709	-0.605837
SPBC800.10c		S	402	0.73719	2.45875e-09	61.458	0.65869	-0.602328
SPCC794.08	efr3	S	697	0.818876	2.98183e-44	129.13	0.65906	-0.601518
SPAC3H5.08c		S	138	0.803119	0.000741544	42.73	0.65941	-0.600752
SPAC1952.02	tma23	S	121	0.948371	0.000124262	91.355	0.65964	-0.600249
SPBC16D10.06	zrt1	T	237	0.679994	1.50485e-05	81.48	0.65975	-0.600009
SPAC13G7.04c	mac1	S	438	0.5	4.22265e-32	124.62	0.66107	-0.597125
SPAC821.03c	slf1	S	268	0.660349	2.13721e-05	47.167	0.66128	-0.596667
SPAC3F10.02c	trk1	S	155	0.773242	3.20486e-05	66.636	0.66137	-0.59647
SPAC4F8.10c	stg1	S	132	1	0.0023471	68.49	0.66152	-0.596143
SPBC2F12.04	rpl1701	S	7	0.997051	1.04195e-07	91.657	0.66153	-0.596122
SPAC144.14	klp8	S	456	0.999978	6.6162e-05	64.121	0.6618	-0.595533
SPAC1783.08c;SPCC576.11		S	16;16	1	5.92651e-07	80.411	0.66199	-0.595119
SPCP31B10.07;SPAC513.01c		S	557;557	0.98465	1.90084e-06	77.51	0.66207	-0.594944
SPCC594.01		S	495	0.999955	1.16525e-09	93.21	0.66233	-0.594378
SPCP1E11.04c	pal1	S	121	0.805629	2.4014e-10	87.319	0.66249	-0.594029
SPBC19G7.15	nup44	S	401	1	3.50443e-35	141.06	0.66287	-0.593202
SPBC1706.01	tea4	S	565	0.986397	4.08364e-11	88.565	0.66322	-0.592441
SPBC17D11.07c	rpn2	S	869	0.861476	0.0101182	41.695	0.66341	-0.592027
SPAC57A7.04c	pabp	S	447	1	1.53544e-09	79.837	0.66353	-0.591766
SPCC23B6.04c		S	525	1	3.17498e-05	90.614	0.66373	-0.591332
SPBC29A10.15	orc1	T	305	1	2.75533e-05	73.928	0.66462	-0.589398
SPBC342.05	crb2	S	108	0.637004	0.00127432	60.196	0.66468	-0.589268
SPBC342.05	crb2	S	111	0.982232	0.00127432	60.196	0.66468	-0.589268
SPBC2F12.04	rpl1701	S	5	0.679491	7.85313e-07	74.141	0.66473	-0.58916
SPCC23B6.04c		S	362	0.588968	2.75379e-09	80.752	0.66501	-0.588552
SPCC23B6.04c		T	365	0.990454	2.75379e-09	80.752	0.66501	-0.588552
SPBC1271.10c		S	25	0.977206	1.54125e-79	175.59	0.66553	-0.587424
SPAC12G12.03	cip2	T	520	0.986132	4.511e-12	90.177	0.66646	-0.58541
SPAC821.03c	slf1	T	269	0.711886	1.38374e-09	64.221	0.66657	-0.585172
SPBC1683.09c	frp1	S	357	0.999946	9.47115e-05	76.492	0.6668	-0.584674
SPBC1683.09c	frp1	S	362	1	9.47115e-05	76.492	0.6668	-0.584674
SPAC22A12.16		S	22	0.718194	5.74111e-05	62.589	0.66712	-0.583982
SPAC23D3.13c		S	660	0.999434	9.86295e-23	111.5	0.66756	-0.583031
SPCC622.14		S	223	0.999879	2.8693e-07	103.67	0.66788	-0.582339
SPAC1834.08	mak1	S	52	0.928991	3.70574e-20	79.382	0.66792	-0.582253
SPAC4F10.13c	mpd2	S	625	0.993267	5.9373e-10	82.885	0.66844	-0.58113
SPAC4F10.14c	btf3	S	97	0.89373	3.85654e-15	98.491	0.66871	-0.580547
SPCC23B6.04c		S	556	1	0.00229102	61.409	0.66884	-0.580267
SPCC576.15c	ksg1	S	393	0.978266	6.85525e-17	106.28	0.66898	-0.579965
SPAC57A7.08	pzh1	S	73	0.999993	2.12384e-110	168.52	0.66902	-0.579879
SPAP32A8.03c	bop1	S	482	0.999983	1.5533e-05	74.287	0.66904	-0.579836
SPCC297.05		T	74	0.611226	2.3287e-12	91.733	0.66925	-0.579383
SPCC794.11c	ent3	S	189	0.984075	0.00213459	46.66	0.66937	-0.579124
SPAC23C4.19	spt5	T	863	0.999994	9.06883e-05	52.579	0.67016	-0.577423
SPAC13G7.04c	mac1	S	694	0.995812	2.1628e-32	123.02	0.67063	-0.576411
SPCC1739.14	npp106	S	237	0.762536	6.0982e-55	139.59	0.6708	-0.576045
SPBC4C3.06	syp1	S	321	0.979978	1.39976e-05	60.218	0.67146	-0.574627
SPAC1805.01c	ppk6	S	134	0.9997	3.77208e-91	176.23	0.67156	-0.574412
SPCC1223.01		S	629	0.515684	5.57688e-11	52.379	0.67169	-0.574133
SPAC12G12.03	cip2	S	516	0.939738	4.511e-12	90.177	0.67174	-0.574025
SPBC23G7.04c	nif1	T	312	0.823483	8.4673e-18	109.36	0.67185	-0.573789
SPAC17A5.07c	ulp2	S	29	0.5	6.40209e-16	110.55	0.67189	-0.573703
SPAC17A5.07c	ulp2	T	28	0.5	6.40209e-16	110.55	0.67189	-0.573703
SPAC11H11.01	sst6	S	311	0.768901	1.73149e-05	65.118	0.67191	-0.57366
SPAC9.10	thi9	S	18	0.697417	1.34148e-40	100.14	0.67229	-0.572844
SPAC9.10	thi9	S	20	0.737093	1.1095e-97	168.98	0.67229	-0.572844
SPAC9.10	thi9	S	21	0.683057	1.7217e-10	91.603	0.67229	-0.572844
SPAC9.10	thi9	S	53	0.998536	1.30336e-82	159.42	0.6723	-0.572823
SPBC16G5.15c	fkh2	S	334	0.978993	2.64303e-10	87.356	0.67231	-0.572801
SPBP19A11.01	gcv3	S	145	0.646033	3.36634e-05	90.476	0.67255	-0.572287
SPCC1494.05c	ubp12	S	39	0.999999	2.56108e-07	87.006	0.67257	-0.572244
SPBC83.07	jmj3	S	407	0.927273	5.12343e-10	48.226	0.67274	-0.571879
SPBC31F10.13c	hip1	S	456	0.999928	2.51893e-23	115.01	0.67278	-0.571793
SPAC4H3.11c	ppc89	S	182	0.907673	4.09266e-20	82.726	0.67348	-0.570293
SPBC29A3.04	rpl8	S	29	1	0.00286089	54.343	0.67362	-0.569993
SPAC3C7.12	tip1	T	367	0.772698	0.00014516	67.645	0.67365	-0.569929
SPCC736.12c	mmi1	S	261	0.520201	5.08372e-14	70.004	0.67366	-0.569907
SPBC1604.12		S	309	0.992617	7.17868e-68	146.63	0.6745	-0.56811
SPAC140.02	gar2	S	63	0.887744	2.04248e-33	129.54	0.67465	-0.567789
SPAC23D3.12		S	303	0.646244	3.07123e-41	107.65	0.67475	-0.567575
SPAC26H5.07c		S	490	0.981587	6.49205e-19	71.904	0.67492	-0.567212
SPCC10H11.01	prp11	S	66	1	0.00187113	65.695	0.67496	-0.567126
SPBC13E7.07		T	65	0.991645	4.28158e-07	72.321	0.675	-0.567041
SPBC1D7.02c	scr1	S	445	0.940576	3.26172e-05	65.374	0.67658	-0.563668
SPCC320.08		S	466	1	1.62752e-52	154.42	0.67671	-0.56339
SPBC530.04	mod5	S	63	0.999994	1.02792e-05	70.438	0.67691	-0.562964
SPAC2C4.16c;SPAC521.05		S	62;62	1	3.26393e-24	115.5	0.67712	-0.562517
SPAC4F10.13c	mpd2	S	127	0.693258	1.21383e-279	249.41	0.67716	-0.562431
SPCC16C4.07	scw1	S	55	0.992708	1.94417e-09	58.122	0.67758	-0.561537
SPCC162.07	ent1	T	543	0.866565	2.96152e-13	86.08	0.67766	-0.561366
SPCC4F11.02	ptc1	S	25	0.70235	0.000878318	54.253	0.67794	-0.56077
SPCC63.14	eis1	T	380	0.886919	0.0398046	50.354	0.67805	-0.560536
SPAC688.10	rev3	Y	860	1	0.0129723	44.318	0.67856	-0.559452
SPAC30D11.04c	nup124	S	237	0.994967	0.000544815	70.685	0.67905	-0.55841
SPAC328.06	ubp2	S	113	0.905057	8.20525e-16	99.774	0.67905	-0.55841
SPAC9.10	thi9	S	583	0.890622	0.000496118	42.068	0.67959	-0.557263
SPACUNK4.14	mdb1	T	319	0.735739	2.5398e-05	50.986	0.68	-0.556393
SPAC1F7.01c	spt6	S	454	0.927744	0.00495676	66.706	0.68011	-0.55616
SPAC6G10.02c	tea3	S	984	0.959567	4.12345e-05	62.582	0.68052	-0.555291
SPAC20G8.03	itr2	S	30	0.742097	0.000221392	59.585	0.68086	-0.55457
SPBC1289.04c	pob1	S	225	0.651925	1.66101e-05	41.491	0.68099	-0.554294
SPCP1E11.02	ppk38	T	440	0.615477	0.00023005	72.891	0.68115	-0.553956
SPAC6G10.02c	tea3	S	982	0.704369	1.31085e-07	80.082	0.6812	-0.55385
SPAC6G10.02c	tea3	S	983	0.907921	1.31085e-07	80.082	0.6812	-0.55385
SPAC29B12.10c	pgt1	S	6	0.95548	0.00103377	45.458	0.68122	-0.553807
SPAC14C4.11		T	529	0.999998	4.0267e-14	91.067	0.68162	-0.55296
SPAC25G10.09c	pan1	T	261	0.999825	3.30985e-05	68.044	0.68173	-0.552728
SPAPB1A10.09	ase1	S	476	0.996703	0.000534358	58.398	0.6829	-0.550254
SPBC19C7.03	cyr1	S	253	0.883193	1.85858e-06	69.019	0.68291	-0.550233
SPBC19C7.03	cyr1	S	256	0.900179	1.85858e-06	69.019	0.68291	-0.550233
SPBC1105.14	rsv2	S	464	0.737969	8.64778e-13	44.721	0.68424	-0.547426
SPBP19A11.01	gcv3	S	144	0.800484	6.16014e-05	85.837	0.68444	-0.547004
SPBC3B9.11c	ctf1	S	298	0.795309	6.07195e-18	103.4	0.68469	-0.546477
SPAC4A8.05c	myp2	S	1421	0.797014	1.28556e-09	81.907	0.68526	-0.545277
SPAC3A11.02	cps3	S	263	0.97855	7.76748e-18	100.09	0.68567	-0.544414
SPAC3A11.02	cps3	S	267	0.913322	7.76748e-18	100.09	0.68567	-0.544414
SPAC4G8.13c	prz1	S	80	0.5	5.71754e-16	97.352	0.68627	-0.543152
SPAC4G8.13c	prz1	T	79	0.5	5.71754e-16	97.352	0.68627	-0.543152
SPAC29B12.10c	pgt1	S	17	0.528767	3.90027e-05	55.977	0.68695	-0.541723
SPAC29B12.10c	pgt1	S	22	0.938186	3.90027e-05	55.977	0.68695	-0.541723
SPBP8B7.26		S	197	0.870676	2.9829e-16	100.33	0.68726	-0.541072
SPAC13G7.04c	mac1	T	436	0.631376	1.82883e-115	183.58	0.68751	-0.540547
SPAC926.09c	fas1	S	417	0.999893	2.5058e-53	144.17	0.68788	-0.539771
SPBC1718.07c	zfs1	S	248	0.995224	1.98659e-16	103.94	0.68825	-0.538995
SPCC162.07	ent1	S	564	0.5	2.03985e-260	237.97	0.68826	-0.538974
SPCC162.07	ent1	T	562	0.5	2.03985e-260	237.97	0.68826	-0.538974
SPACUNK4.14	mdb1	S	152	1	3.26539e-11	112.63	0.6883	-0.538891
SPAC4F8.11	sea2	S	534	0.872408	1.52714e-08	59.048	0.68866	-0.538136
SPCC613.01		S	64	0.99919	1.23394e-09	104.2	0.68876	-0.537927
SPBC1604.12		S	299	0.957258	9.10134e-08	75.897	0.68888	-0.537675
SPCC613.01		T	297	0.662839	1.91497e-06	104.82	0.68954	-0.536294
SPCC1450.02	bdf1	S	220	0.855717	7.78233e-08	81.016	0.68989	-0.535562
SPCC1450.02	bdf1	S	223	0.775717	9.72666e-06	57.845	0.68989	-0.535562
SPCC297.05		S	91	0.963788	5.2413e-10	81.144	0.69001	-0.535311
SPCC594.01		S	294	0.732975	1.81422e-05	48.533	0.69056	-0.534161
SPCC594.01		S	298	0.881744	1.81422e-05	48.533	0.69056	-0.534161
SPAC4G8.04		T	395	0.586428	0.000345878	45.207	0.69071	-0.533848
SPAC3H1.09c	avt3	S	156	0.984327	0.0240566	46.406	0.69144	-0.532324
SPAC24H6.09	gef1	T	100	0.966781	4.01833e-19	107.21	0.69163	-0.531928
SPAPJ760.02c	abp1	S	270	0.650917	2.07041e-16	105.63	0.69178	-0.531615
SPCC1322.12c	bub1	S	372	0.997923	2.32394e-16	101.34	0.69208	-0.530989
SPAC22F8.05		S	45	0.999985	4.35347e-33	138.01	0.69215	-0.530843
SPBC4F6.09	str1	S	62	1	1.47751e-54	143.85	0.69217	-0.530802
SPBC4C3.06	syp1	S	319	0.892117	1.09717e-10	92.463	0.69285	-0.529385
SPAPJ698.02c	rps002	S	46	1	5.56372e-07	74.428	0.69353	-0.52797
SPAC2F7.13c	wrs1	S	2	0.999999	1.10555e-17	114.96	0.69369	-0.527637
SPBC1734.02c	cdc27	T	161	0.559638	1.41917e-06	72.21	0.69375	-0.527512
SPAC10F6.01c	sir1	S	86	0.781401	2.07993e-28	93.125	0.6938	-0.527408
SPBC36.08c	cog2	S	34	0.997596	0.00288225	41.695	0.69393	-0.527138
SPCC188.06c	srp54	S	12	0.999971	0.0051002	52.372	0.6942	-0.526577
SPBC25B2.03		S	127	0.989519	1.90664e-18	105.22	0.69433	-0.526307
SPAC17A5.16	ftp105	S	715	0.998344	2.33967e-23	114.35	0.69548	-0.523919
SPAC20G8.05c	cdc15	S	710	0.767167	0.00018671	51.771	0.69556	-0.523753
SPAC23H4.21		S	48	0.669353	0.00319521	61.235	0.69596	-0.522924
SPAC31A2.16	gef2	S	736	0.954331	3.21918e-05	62.813	0.69628	-0.522261
SPAC1527.03		S	259	0.591188	4.60105e-08	62.822	0.69638	-0.522053
SPACUNK4.14	mdb1	S	195	1	0.0019101	60.489	0.69646	-0.521888
SPBC651.09c	prf1	S	502	0.999924	6.06706e-42	129.61	0.69678	-0.521225
SPAC13G7.04c	mac1	S	549	0.999844	4.46066e-98	172.8	0.69684	-0.521101
SPCC2H8.02		S	269	1	1.65829e-23	112.26	0.69737	-0.520004
SPBC23E6.01c	cxr1	S	18	0.991653	2.3762e-29	123.44	0.6975	-0.519735
SPAC13G7.13c	msa1	S	246	0.997476	1.32316e-09	78.78	0.69756	-0.519611
SPCC18.06c	caf1	S	306	0.863244	5.47642e-20	82.336	0.69764	-0.519445
SPBC56F2.08c		S	488	0.994804	7.74494e-24	101.2	0.69775	-0.519218
SPCC24B10.21	tpi1	S	235	0.999966	1.59593e-06	69.639	0.69814	-0.518412
SPBC1604.12		S	303	0.943457	7.17868e-68	146.63	0.69827	-0.518143
SPAC3F10.02c	trk1	S	828	1	0.00236568	64.121	0.69939	-0.515831
SPAC13G7.04c	mac1	S	468	0.879534	2.5096e-06	74.382	0.69955	-0.515501
SPBC16G5.15c	fkh2	S	73	0.999998	1.36663e-10	87.088	0.69976	-0.515068
SPCC622.08c	hta1	T	121	0.97442	5.56433e-99	169.35	0.69978	-0.515027
SPAC12G12.03	cip2	T	176	0.575915	8.95935e-24	80.173	0.69995	-0.514676
SPAC31G5.17c	rps1001	S	130	0.999754	2.04227e-18	103.31	0.70007	-0.514429
SPBC4F6.06	kin1	S	91	0.972914	0.000855877	64.121	0.70009	-0.514388
SPCC622.18	rpl6	S	185	0.78319	1.44643e-05	63.559	0.70018	-0.514202
SPCC1281.02c	spf30	S	197	0.995979	5.46773e-09	73.361	0.70021	-0.51414
SPAC664.01c	swi6	S	246	1	0.00444175	72.29	0.70034	-0.513873
SPAC343.19	lsb6	S	579	0.935086	4.52637e-115	184.53	0.70048	-0.513584
SPAC23C11.16	plo1	S	402	0.609435	2.61677e-07	60.8	0.70159	-0.5113
SPBC28E12.03	rga4	S	218	0.951311	0.000169081	55.621	0.70168	-0.511115
SPCC550.14	vgl1	S	95	1	1.93893e-43	130.27	0.70197	-0.510519
SPBC19C7.11		T	746	0.776178	1.83306e-05	54.092	0.70235	-0.509738
SPAC19G12.14	its3	S	545	0.999951	1.43826e-18	105.79	0.7027	-0.509019
SPAPB8E5.06c;SPAC17A5.03		S	65;65	1	0.00080338	71.896	0.70321	-0.507973
SPBC106.04	ada1	S	776	0.878618	6.95914e-05	56.684	0.70325	-0.50789
SPBC28E12.03	rga4	S	629	0.577447	2.31754e-07	73.672	0.70359	-0.507193
SPCC569.07		S	59	0.556839	9.6104e-05	47.058	0.70389	-0.506578
SPAC19A8.01c	sec73	S	229	1	0.00560137	44.829	0.70418	-0.505984
SPAC13G6.15c		S	156	0.998675	2.78456e-24	132.14	0.70463	-0.505062
SPBC8D2.20c	sec31	S	899	0.999892	1.47475e-09	95.195	0.70479	-0.504735
SPBC1289.01c	chr4	S	111	0.88425	4.53913e-68	149.99	0.70501	-0.504284
SPBC1289.01c	chr4	S	113	0.757021	4.53913e-68	149.99	0.70501	-0.504284
SPAC3C7.06c	pit1	S	503	0.891251	8.83995e-23	117.4	0.70511	-0.50408
SPAC22H12.05c	fsc1	S	724	0.549696	0.00416064	51.286	0.70634	-0.501565
SPCC2H8.02		S	267	1	1.65829e-23	112.26	0.70641	-0.501422
SPAC17A5.14	exo2	S	1245	0.975887	2.63562e-31	117.23	0.70648	-0.501279
SPBC16A3.08c	oga1	T	128	0.666567	1.88395e-05	66.826	0.70657	-0.501096
SPCPB1C11.03		S	50	1	3.2436e-135	193.05	0.70677	-0.500687
SPACUNK4.16c		S	141	0.999982	1.6364e-84	166	0.70689	-0.500442
SPBC839.13c	rpl1601	S	186	1	0.00960795	65.313	0.70699	-0.500238
SPAC328.06	ubp2	T	112	0.62543	5.18395e-23	112.39	0.70737	-0.499463
SPAC1687.09	tax4	S	1186	0.963324	0.000197897	49.223	0.70788	-0.498423
SPCC895.05	for3	S	652	0.998851	0.00584208	48.998	0.7082	-0.497771
SPBC26H8.09c	snf59	S	466	0.775799	0.0189095	44.44	0.70843	-0.497303
SPCC126.04c	sgf73	S	274	0.97785	2.87856e-10	67.827	0.70877	-0.496611
SPAC22H10.11c		S	332	0.82399	0.0374855	42.348	0.70896	-0.496224
SPAC664.01c	swi6	S	159	1	1.70868e-11	115.91	0.70943	-0.495268
SPCC417.05c	cfh2	S	496	1	0.00675026	42.797	0.70978	-0.494556
SPCC417.05c	cfh2	S	499	1	0.00675026	42.797	0.70978	-0.494556
SPBC83.08	rvb2	S	2	0.9472	0.000410919	78.69	0.70993	-0.494251
SPBC16D10.06	zrt1	T	234	0.817017	1.50485e-05	81.48	0.71022	-0.493662
SPCC14G10.04		T	258	0.976066	8.49056e-06	48.872	0.71059	-0.492911
SPAC2C4.16c	rps801	T	131	0.676314	0.0670867	44.511	0.71059	-0.492911
SPBC29B5.01	atf1	S	172	0.989451	3.02936e-09	72.553	0.71076	-0.492566
SPAC222.07c	hri2	T	487	0.997123	1.25261e-28	114.76	0.71077	-0.492545
SPBC1289.01c	chr4	S	112	0.685488	2.75935e-42	131.38	0.71091	-0.492261
SPCC23B6.04c		S	448	0.552227	7.86027e-06	61.345	0.71094	-0.4922
SPCC23B6.04c		T	445	0.775581	7.86027e-06	61.437	0.71094	-0.4922
SPBC19F5.04		S	326	0.830358	3.06511e-07	95.417	0.711	-0.492079
SPAC7D4.04	atg11	S	548	0.968629	1.17316e-26	131.66	0.71123	-0.491612
SPAC824.09c		S	295	0.999278	0.00167384	40.983	0.71188	-0.490294
SPCC364.02c	bis1	S	97	1	8.32615e-14	107.51	0.7119	-0.490253
SPAPYUG7.03c	mid2	S	380	0.89151	3.0074e-09	106.73	0.71196	-0.490132
SPAC25B8.05	deg1	S	62	0.999999	2.61677e-15	91.151	0.71215	-0.489747
SPAC631.02	bdf2	S	211	0.953786	2.25719e-06	79.886	0.71221	-0.489625
SPAC1783.05	hrp1	S	116	0.990578	0.000501125	56.347	0.71234	-0.489362
SPCC162.12	tco89	S	76	0.822663	3.06313e-82	163.39	0.71279	-0.488451
SPBC365.06	pmt3	S	2	1	6.89838e-24	125.61	0.71286	-0.488309
SPAC664.01c	swi6	T	240	0.967675	1.05955e-53	143.63	0.71294	-0.488147
SPCC962.06c	bpb1	S	396	0.551077	3.28899e-17	86.204	0.71295	-0.488127
SPBC3B9.11c	ctf1	T	296	0.621264	1.05165e-42	132.83	0.71296	-0.488107
SPAC26F1.01	sec74	S	260	0.955413	1.88442e-20	107.34	0.71328	-0.48746
SPBC557.04	ppk29	T	455	0.984632	1.62858e-45	144.27	0.71354	-0.486934
SPAC18G6.15	mal3	T	281	0.663047	0.00142955	42.58	0.71401	-0.485984
SPAC57A7.11	mip1	S	834	0.99964	4.29297e-99	175.21	0.71448	-0.485034
SPBC19G7.06	mbx1	S	183	0.985076	1.9394e-42	131.08	0.71464	-0.484711
SPBC20F10.10	psl1	S	239	0.625414	0.00063851	80.24	0.71486	-0.484267
SPBC4C3.06	syp1	S	322	0.967625	1.09717e-10	92.463	0.71492	-0.484146
SPCC417.07c	mto1	S	327	0.966762	1.36779e-07	56.172	0.71503	-0.483924
SPCC364.06	nap1	S	65	0.811456	5.65497e-42	127.3	0.71567	-0.482634
SPAC22E12.11c	set3	S	145	0.977846	1.63503e-16	102.21	0.7158	-0.482372
SPAC13G7.04c	mac1	S	472	0.998071	2.08418e-45	140.63	0.71637	-0.481223
SPBP8B7.16c	dbp2	T	78	1	3.58635e-16	119.47	0.71649	-0.480982
SPAC56F8.10	met9	S	381	0.992867	0.000118924	68.972	0.7165	-0.480961
SPBC428.08c	clr4	S	458	0.999998	9.24485e-05	93.345	0.71659	-0.48078
SPAC23H3.06	apl6	S	638	0.970558	1.17121e-16	106.43	0.71688	-0.480196
SPBC28F2.11	hmo1	S	103	0.541787	1.27782e-18	72.474	0.71723	-0.479492
SPBC887.17		S	592	1	4.55718e-42	128.37	0.71791	-0.478125
SPCC584.04	sup35	S	71	0.64011	4.4613e-20	51.577	0.71832	-0.477301
SPCC330.14c;SPAC6G9.09c		S	50;50	0.998044	3.3021e-11	113.99	0.71858	-0.476779
SPBC30D10.17c	smi1	S	60	0.916413	9.58463e-70	152	0.71864	-0.476659
SPBC26H8.07c	nda3	S	221	0.723746	5.17272e-06	56.131	0.71867	-0.476599
SPAC14C4.05c	man1	S	312	1	2.29533e-52	108.55	0.7189	-0.476137
SPCP1E11.02	ppk38	T	441	0.840303	0.000170677	81.904	0.71901	-0.475916
SPCC5E4.05c	mgl1	S	303	0.926369	8.24031e-38	124.17	0.71946	-0.475014
SPBC16A3.08c	oga1	S	262	0.998842	7.03267e-06	96.745	0.71994	-0.474051
SPBC4F6.09	str1	S	64	1	1.47751e-54	143.85	0.72055	-0.47283
SPCC23B6.04c		S	383	0.999498	1.56076e-36	133.98	0.72114	-0.471649
SPBC16A3.01	spn3	S	342	1	3.78108e-07	75.316	0.72115	-0.471629
SPCC63.14	eis1	S	2	0.718899	1.16951e-05	73.166	0.72159	-0.470749
SPAC3H1.07	aru1	S	7	0.999822	0.00377189	42.785	0.72161	-0.470709
SPCC1795.12c		S	51	1	8.56235e-86	135.15	0.72216	-0.46961
SPCC1795.12c		S	53	1	8.56235e-86	135.15	0.72216	-0.46961
SPAC13G7.04c	mac1	S	498	0.997748	7.86106e-44	133.65	0.72264	-0.468651
SPBC28E12.03	rga4	S	622	0.646366	0.0102101	42.031	0.72267	-0.468591
SPBC28E12.03	rga4	S	625	0.953719	0.0102101	42.031	0.72267	-0.468591
SPCC1235.14	ght5	S	537	0.99998	4.10684e-38	136.67	0.72268	-0.468571
SPAC12B10.14c	tea5	S	131	0.999997	0.000241792	74.78	0.72407	-0.465799
SPAC1B3.05	not3	S	366	1	1.6392e-45	144.17	0.72414	-0.465659
SPBC776.18c	pmh1	S	229	0.824619	3.0904e-06	75.686	0.72426	-0.46542
SPBC17F3.02	nak1	S	501	0.772079	1.67534e-10	89.979	0.72438	-0.465181
SPBC16A3.08c	oga1	S	126	0.987441	0.000139607	56.569	0.72439	-0.465161
SPBC16G5.14c	rps3	S	46	0.989646	4.35285e-05	69.92	0.72442	-0.465102
SPAC22E12.11c	set3	S	530	1	2.22471e-10	89.684	0.72444	-0.465062
SPAC22E12.11c	set3	S	533	0.999827	4.43005e-11	89.684	0.72444	-0.465062
SPCC1919.03c	amk2	S	231	1	0.00153031	50.178	0.7248	-0.464345
SPBC8D2.20c	sec31	S	1042	0.899381	2.23063e-09	80.693	0.725	-0.463947
SPBC20F10.10	psl1	S	241	0.999557	0.00063851	80.24	0.72518	-0.463589
SPCC61.01c	str2	S	14	1	0.000231391	41.813	0.72564	-0.462674
SPAC15A10.15	sgo2	S	7	0.999994	5.86945e-20	123.29	0.72593	-0.462098
SPAC3A11.02	cps3	S	252	0.694239	9.04912e-13	94.352	0.72595	-0.462058
SPBC16A3.07c	nrm1	S	203	0.949708	0.000368931	65.842	0.72606	-0.461839
SPAC10F6.06	vip1	S	177	0.999998	4.49594e-87	183.06	0.72628	-0.461402
SPBC1D7.04	mlo3	S	147	0.973747	1.88525e-05	72.231	0.72657	-0.460826
SPAC1639.01c		S	338	1	0.00469882	45.084	0.72669	-0.460588
SPAC23D3.06c	nup146	T	946	0.641559	0.0153792	49.715	0.72685	-0.46027
SPCC1259.04	iec3	S	131	0.999937	0.0044797	45.614	0.72688	-0.460211
SPAC24H6.07;SPBC29A3.12		S	162;162	0.978045	4.23652e-13	94.911	0.72744	-0.4591
SPAC22A12.11	dak1	S	377	0.969309	0.00115404	67.095	0.72751	-0.458961
SPAPB18E9.02c	ppk18	S	1184	0.82014	6.29085e-10	84.108	0.72841	-0.457177
SPAC22E12.11c	set3	S	573	1	0.00110657	61.415	0.72894	-0.456128
SPAC22E12.11c	set3	S	575	1	0.00110657	61.415	0.72894	-0.456128
SPBC18H10.04c	sce3	S	67	0.683473	1.2495e-28	95.435	0.72902	-0.45597
SPACUNK4.16c		S	177	0.998774	7.14363e-10	108.06	0.72905	-0.45591
SPBC8D2.01	gsk31	S	2	0.999301	4.39419e-05	85.924	0.7295	-0.45502
SPAC4F10.15c	wsp1	S	526	0.911752	0.00121147	62.445	0.72952	-0.454981
SPCC622.08c	hta1	S	122	0.904009	1.59071e-115	180	0.73008	-0.453874
SPCC962.06c	bpb1	S	400	0.99934	1.53295e-45	124.73	0.73042	-0.453202
SPAC13G7.13c	msa1	S	243	0.939858	1.35256e-06	73.168	0.73096	-0.452136
SPCC14G10.04		T	297	0.67258	1.04963e-12	109.14	0.73166	-0.450755
SPBC13E7.07		T	147	0.776471	0.000857666	61.233	0.73201	-0.450065
SPAC23D3.06c	nup146	S	629	0.733494	2.5767e-46	143.35	0.73208	-0.449927
SPAC23D3.06c	nup146	T	633	0.639764	2.5767e-46	143.35	0.73208	-0.449927
SPCC613.01		S	68	0.683686	6.48657e-07	74.618	0.73231	-0.449474
SPAC26H5.11	mug56	T	252	0.999304	4.63512e-40	143.1	0.73239	-0.449316
SPCC285.13c	nup60	S	65	0.856463	3.35338e-14	109.07	0.73243	-0.449237
SPAP32A8.03c	bop1	S	492	0.769223	2.09596e-97	169.26	0.73249	-0.449119
SPAC8F11.04		S	279	0.99774	0.0010236	42.059	0.7326	-0.448902
SPBC25D12.02c	dnt1	S	276	1	6.48418e-19	118.52	0.73269	-0.448725
SPAC1B3.20		S	53	1	0.000352521	40.067	0.73273	-0.448646
SPAC4F10.13c	mpd2	S	750	1	2.39776e-28	109.7	0.73301	-0.448095
SPBP8B7.13	vac7	S	196	0.821858	5.42386e-07	95.195	0.73301	-0.448095
SPCC645.06c	rgf3	S	11	0.514925	1.36668e-06	71.545	0.73357	-0.446993
SPBC646.13	sds23	S	344	0.98754	0.000177969	61.477	0.73372	-0.446698
SPBC354.05c	sre2	S	592	1	9.51288e-24	115.89	0.73394	-0.446266
SPAC1142.06	get3	S	2	1	2.53883e-39	117.62	0.73402	-0.446109
SPAC23H4.15	tsr1	T	437	1	1.68735e-16	109.5	0.73425	-0.445657
SPAC959.08;SPBC365.03c		S	28;28	0.752382	0.000372779	48.423	0.73441	-0.445342
SPAC17G8.14c	pck1	S	20	1	8.12572e-05	65.231	0.73453	-0.445107
SPCC576.11	rpl15	S	183	1	3.45859e-87	178	0.73507	-0.444046
SPBC15C4.04c		S	41	0.999196	2.38836e-09	87.674	0.7351	-0.443988
SPCC417.07c	mto1	S	879	0.559799	0.000599247	70.373	0.73519	-0.443811
SPBC29A3.04	rpl8	S	216	0.999972	1.7419e-25	115.79	0.73521	-0.443772
SPBP4H10.07		S	576	0.799289	1.5993e-23	124.46	0.73533	-0.443536
SPBC20F10.10	psl1	S	238	0.902427	0.000817866	78.136	0.73565	-0.442909
SPBC4B4.03	rsc1	S	500	0.999923	0.000792028	49.265	0.73567	-0.442869
SPAC343.14c		T	148	0.698979	2.24559e-15	92.788	0.73582	-0.442575
SPAC10F6.02c	prp22	S	173	0.99998	2.21517e-06	74.89	0.7364	-0.441438
SPCC1739.01		S	472	0.984067	1.1878e-10	90.912	0.73649	-0.441262
SPBC18H10.03	tif35	S	160	0.998495	2.78164e-68	154.7	0.73661	-0.441027
SPAC821.03c	slf1	S	31	0.970602	0.00134556	66.758	0.73663	-0.440988
SPCC1919.12c		S	552	1	2.30153e-05	94.688	0.73675	-0.440753
SPAC8C9.04		T	500	0.776646	3.35457e-08	84.689	0.73689	-0.440479
SPCC1739.01		S	343	0.952416	9.86009e-24	114.24	0.73695	-0.440361
SPBC28F2.11	hmo1	S	278	0.993382	3.13127e-10	105.14	0.73771	-0.438874
SPAC18B11.10	tup11	S	613	1	1.78367e-27	136.3	0.73803	-0.438249
SPBC365.06	pmt3	T	18	0.861644	4.48495e-11	95.141	0.73846	-0.437408
SPBC776.03		S	325	0.530601	0.000185275	46.847	0.73866	-0.437018
SPAC2G11.13	atg22	S	3	1	0.00147632	56.205	0.73894	-0.436471
SPAC12G12.03	cip2	T	175	0.985966	5.80144e-175	199.25	0.73949	-0.435397
SPAC959.07;SPBC19F8.08		S	223;223	0.988015	7.01383e-55	144.78	0.73974	-0.43491
SPBC405.02c		S	169	0.999841	0.0003713	63.181	0.73978	-0.434832
SPBC428.02c	eca39	T	105	0.90569	0.00388469	50.102	0.7398	-0.434793
SPCC23B6.04c		S	957	0.803277	1.33005e-05	65.949	0.74073	-0.43298
SPCC23B6.04c		S	976	0.983299	3.92779e-13	108.96	0.74087	-0.432708
SPCC23B6.04c		S	979	0.997984	3.92779e-13	108.96	0.74087	-0.432708
SPBPB7E8.02		S	536	0.95412	5.76523e-116	177.1	0.74104	-0.432377
SPAC19E9.01c	nup40	S	314	0.612094	0.00712024	63.091	0.74127	-0.431929
SPBC4C3.06	syp1	S	419	0.998011	7.03785e-15	88.945	0.74177	-0.430956
SPAC869.05c		S	22	1	2.05243e-108	187.73	0.74195	-0.430606
SPAC13F5.04c	vta1	S	292	0.550149	8.61141e-08	74.876	0.74204	-0.430431
SPBC83.01	ucp8	S	259	0.80669	6.08148e-23	111.55	0.74286	-0.428838
SPCC63.14	eis1	S	910	0.988143	3.18853e-11	88.241	0.7436	-0.427401
SPAC1486.05	nup189	T	981	0.995162	1.09656e-32	117.4	0.74419	-0.426257
SPBC19G7.05c	bgs1	S	784	1	2.83854e-258	252.88	0.74456	-0.42554
SPCC757.09c	rnc1	S	18	1	4.34297e-43	119.42	0.74568	-0.423371
SPAC17C9.03	tif471	S	896	0.999988	1.50312e-05	61.725	0.74572	-0.423294
SPAC24B11.11c	sid2	S	110	0.745695	9.37937e-07	74.776	0.74621	-0.422346
SPAC22F8.10c	sap145	S	155	0.75954	5.91001e-06	54.622	0.74658	-0.421631
SPAC22F8.10c	sap145	S	161	0.993969	5.91001e-06	54.622	0.74658	-0.421631
SPAC12G12.15	sif3	S	42	0.999995	0.000170663	74.987	0.74661	-0.421573
SPAC11D3.07c	toe4	S	161	1	9.7961e-10	81.346	0.74663	-0.421535
SPCC1494.10	adn3	S	840	1	1.01084e-24	129.05	0.74692	-0.420974
SPBC1773.14	arg7	S	410	0.71769	4.18955e-05	70.833	0.74716	-0.420511
SPBC19G7.06	mbx1	S	368	0.504285	5.7146e-36	143.64	0.74735	-0.420144
SPBC725.02	mpr1	S	47	0.999358	3.28768e-47	154.65	0.74762	-0.419623
SPAC23A1.17	bbc1	S	768	1	6.47205e-20	104.53	0.74766	-0.419546
SPBC14F5.03c	kap123	S	613	0.999999	3.79485e-86	178.06	0.74785	-0.419179
SPAC23G3.04	ies4	T	150	1	1.12368e-81	162.47	0.74832	-0.418273
SPAC31A2.12	rod1	S	493	1	3.09844e-23	110.62	0.74866	-0.417617
SPAC12B10.03	bun62	S	450	0.999606	5.22485e-05	65.175	0.74878	-0.417386
SPCC364.07	ser3	S	19	1	1.48926e-181	210.59	0.74948	-0.416038
SPAC17C9.12	scs22	S	280	0.934072	1.62983e-10	91.355	0.74961	-0.415788
SPBP19A11.06	lid2	S	722	0.734758	0.000165215	54.023	0.74969	-0.415634
SPCC162.12	tco89	S	249	0.980004	7.38573e-33	123.85	0.74992	-0.415191
SPCC1393.08		S	137	0.885608	1.85904e-17	114.3	0.74995	-0.415134
SPBP4H10.13;SPAC23C11.02c		S	131;131	1	9.21462e-19	117	0.75036	-0.414345
SPAC1F5.05c	mso1	S	136	0.582023	0.0151959	59.728	0.75044	-0.414191
SPAC1F5.05c	mso1	T	134	0.774565	0.0151959	59.728	0.75044	-0.414191
SPAC821.03c	slf1	S	209	0.999999	4.07107e-09	82.01	0.75071	-0.413672
SPAC13G6.02c;SPAC22H12.04c		S	158;158	0.693295	0.00128583	44.312	0.75114	-0.412846
SPAC23C11.09	ala1	T	409	0.768798	0.000124644	60.561	0.75118	-0.412769
SPBC2G2.14	csi1	S	221	0.998623	1.99532e-22	109.37	0.75151	-0.412136
SPBC2G2.14	csi1	S	223	0.997558	1.99532e-22	109.37	0.75151	-0.412136
SPCP31B10.06	mug190	S	1005	0.999874	8.1688e-07	76.378	0.75195	-0.411291
SPCC1281.01	ags1	S	1127	1	2.60878e-17	126.1	0.75225	-0.410716
SPAC16E8.08	pos1	S	196	0.784386	6.8034e-16	99.838	0.75235	-0.410524
SPAC16E8.08	pos1	T	199	0.555511	1.93652e-11	96.504	0.75235	-0.410524
SPAPB18E9.02c	ppk18	S	1062	1	1.7164e-42	134.03	0.75277	-0.409719
SPAPB8E5.06c;SPAC17A5.03		S	13;13	1	7.30841e-07	103.44	0.75298	-0.409317
SPBC56F2.08c		S	486	0.998375	1.71198e-54	145.34	0.75308	-0.409125
SPAC20G8.05c	cdc15	S	785	0.986371	1.29336e-11	110.29	0.75313	-0.409029
SPAC13G7.10	teb1	S	93	0.842893	5.07689e-06	65.374	0.7537	-0.407938
SPAC821.03c	slf1	S	458	1	5.06231e-07	102.5	0.75373	-0.40788
SPAC17C9.03	tif471	S	886	0.912908	2.11879e-18	106.93	0.75399	-0.407383
SPCP1E11.04c	pal1	S	397	0.940473	2.97328e-07	67.758	0.75465	-0.40612
SPAP8A3.07c		S	181	0.886088	1.73446e-07	84.674	0.75466	-0.406101
SPBC17D1.05		S	338	0.627656	4.03886e-06	72.99	0.75485	-0.405738
SPAC30D11.04c	nup124	S	467	0.60487	0.00258658	52.071	0.75521	-0.40505
SPBC1683.08	ght4	S	552	0.989205	0.000106473	49.718	0.75525	-0.404974
SPBC215.07c	pdp2	S	532	1	3.34841e-09	105.14	0.75539	-0.404706
SPAC23A1.17	bbc1	S	751	1	3.97546e-68	153.02	0.75557	-0.404363
SPAC23C11.04c	pnk1	S	8	0.999432	0.000282878	46.493	0.75558	-0.404344
SPAC630.14c	tup12	S	172	0.797414	1.57733e-22	81.718	0.75567	-0.404172
SPAC23C4.19	spt5	T	908	0.993628	0.0195444	56.205	0.75642	-0.402741
SPAC959.07;SPBC19F8.08;SPBC21B10.10		S	32;32;32	0.999975	5.26475e-10	83.948	0.75702	-0.401597
SPAC23A1.17	bbc1	T	748	1	3.97546e-68	153.02	0.7571	-0.401444
SPAC57A10.02	cdr2	S	758	0.977822	0.00227168	40.242	0.7576	-0.400492
SPBC4F6.09	str1	S	22	0.997182	2.12179e-108	193.27	0.7579	-0.399921
SPBC23G7.05	sui1	S	2	0.999972	2.726e-39	104.39	0.75809	-0.399559
SPBP4H10.07		S	580	0.602919	1.5993e-23	124.46	0.75852	-0.398741
SPBC16A3.08c	oga1	T	166	0.997009	3.99052e-42	123.06	0.75872	-0.398361
SPCC1795.08c	vid21	S	151	0.999337	0.000412988	55.196	0.75872	-0.398361
SPAC7D4.07c	trx1	S	61	1	4.46154e-32	122.57	0.75917	-0.397505
SPBC660.11	tcg1	S	324	0.80563	3.37917e-67	147.35	0.75942	-0.39703
SPBP4H10.14c		S	136	0.999902	0.0245104	46.159	0.75955	-0.396783
SPBP4H10.07		S	579	0.707923	3.84903e-10	85.576	0.75971	-0.396479
SPBC887.04c	lub1	S	323	0.999992	0.000175499	56.017	0.7598	-0.396308
SPBC1734.02c	cdc27	S	160	0.795249	5.7773e-19	105.38	0.75985	-0.396213
SPAC16E8.01	shd1	S	220	0.999991	5.16347e-09	78.95	0.76007	-0.395796
SPAC17A5.14	exo2	S	1242	0.996626	2.63562e-31	117.23	0.76012	-0.395701
SPCC1393.08		S	141	0.572927	1.62222e-05	62.082	0.76013	-0.395682
SPCC794.09c;SPBC839.15c;SPAC23A1.10		S	405;405;405	0.999393	1.01212e-05	51.566	0.76016	-0.395625
SPBC839.16	thf1	S	337	0.999722	5.04476e-21	89.659	0.76024	-0.395473
SPAC959.07;SPBC19F8.08;SPBC21B10.10		S	247;247;247	0.947913	6.00201e-05	56.514	0.76069	-0.394619
SPAC26F1.06	gpm1	T	189	0.999979	0.00149844	55.189	0.76075	-0.394506
SPAC29E6.10c	nst1	S	857	0.88932	6.36921e-135	186.42	0.7608	-0.394411
SPBC1289.04c	pob1	S	839	0.999992	7.41236e-09	61.04	0.76101	-0.394013
SPBC1289.04c	pob1	T	835	0.999992	7.41236e-09	61.04	0.76101	-0.394013
SPBC1711.06;SPBP8B7.03c		S	55;55	1	0.000158611	80.69	0.76106	-0.393918
SPBC17G9.05	rct1	S	187	0.837452	3.9321e-22	95.527	0.76108	-0.39388
SPCC297.03	ssp1	S	527	0.503312	0.000816421	42.314	0.76109	-0.393861
SPBC29B5.03c	rpl26	S	23	0.5	0.0119334	40.475	0.7611	-0.393842
SPBC29B5.03c	rpl26	S	24	0.5	0.0119334	40.475	0.7611	-0.393842
SPAC1783.08c	rpl1502	S	183	1	3.22071e-19	122.75	0.76125	-0.393558
SPCPB1C11.03		S	68	1	3.09336e-161	210.58	0.76139	-0.393292
SPBC17G9.05	rct1	S	185	0.900992	3.9321e-22	95.527	0.76144	-0.393198
SPCC63.14	eis1	T	3	0.499984	1.16951e-05	59.372	0.76159	-0.392914
SPCC16C4.07	scw1	S	550	0.990398	1.39973e-53	131.58	0.7622	-0.391758
SPCC126.09	zip2	S	191	0.875723	0.00555245	41.339	0.76224	-0.391683
SPBP8B7.05c	nce103	S	145	0.863523	0.0101674	49.216	0.76244	-0.391304
SPBC1289.01c	chr4	S	11	1	5.12079e-29	121.14	0.76253	-0.391134
SPAC4D7.13	usp104	S	689	1	2.69883e-28	117.4	0.76262	-0.390964
SPAC24B11.07c		S	339	0.879921	1.37007e-09	52.717	0.7628	-0.390623
SPAC23D3.12		T	295	0.763949	6.46712e-31	119.52	0.76289	-0.390453
SPAC3A12.18	zwf1	S	498	0.995213	2.50742e-10	87.352	0.76301	-0.390226
SPBC21C3.13;SPBC649.02		S	90;90	1	0.00773329	54.486	0.76307	-0.390113
SPAC20G8.05c	cdc15	S	639	1	2.36309e-32	135.43	0.76326	-0.389754
SPBC56F2.12	ilv5	S	396	1	0.000610878	71.888	0.7637	-0.388922
SPBC1A4.09	pus7	S	505	0.999741	0.000925171	40.625	0.7637	-0.388922
SPAC959.07;SPBC19F8.08;SPBC21B10.10		S	204;204;204	1	1.99638e-24	126.71	0.76384	-0.388658
SPBC2A9.07c	hpz1	S	131	1	5.32772e-11	96.351	0.76395	-0.38845
SPBC2A9.07c	hpz1	T	130	1	5.32772e-11	96.351	0.76395	-0.38845
SPCPJ732.01	vps5	S	61	1	0.000313194	88.948	0.76448	-0.387449
SPBC16D10.06	zrt1	S	233	0.622348	0.00132246	49.768	0.76456	-0.387298
SPAC16C9.04c	mot2	S	259	0.554429	3.35369e-28	109.77	0.76492	-0.386619
SPBC23G7.08c	rga7	S	497	0.984067	1.57365e-97	168.26	0.76494	-0.386582
SPAC57A10.02	cdr2	S	755	0.595623	6.84013e-32	123.65	0.76512	-0.386242
SPBC530.04	mod5	T	55	0.998647	0.0310896	54.023	0.76537	-0.385771
SPCC1322.14c	vtc4	S	567	1	1.50733e-19	122.01	0.76545	-0.38562
SPBC16A3.08c	oga1	S	48	0.639269	8.92162e-07	97.716	0.76576	-0.385036
SPBC1289.01c	chr4	S	110	0.940069	2.75935e-42	131.38	0.76579	-0.384979
SPAC24H6.13		S	761	0.961369	4.7516e-107	185.04	0.76593	-0.384716
SPBC23E6.09	ssn6	S	1061	0.993449	1.54713e-05	62.032	0.76644	-0.383755
SPAC2E12.02	hsf1	S	318	0.917416	2.50652e-29	121.35	0.76686	-0.382965
SPBC31A8.01c	rtn1	T	299	0.982581	0.00113665	57.708	0.7669	-0.38289
SPAC13G7.04c	mac1	S	575	0.998676	7.31691e-21	102.07	0.76691	-0.382871
SPCC1902.01	gaf1	S	502	0.968812	2.01526e-75	156.11	0.76699	-0.38272
SPCC18.06c	caf1	T	304	0.811168	1.354e-20	90.867	0.76701	-0.382683
SPCPJ732.01	vps5	S	111	0.897637	6.21548e-14	77.675	0.76712	-0.382476
SPBC16E9.10c	rix7	S	120	0.999976	1.07712e-35	140.03	0.76739	-0.381968
SPAC25A8.01c	fft3	S	152	0.923929	2.38944e-34	91.786	0.76753	-0.381705
SPAC17G6.09	sec62	S	272	1	4.83218e-73	173.59	0.76778	-0.381235
SPAC3G6.10c	vps51	S	21	0.534104	1.05438e-10	91.416	0.76811	-0.380615
SPAC13G7.04c	mac1	S	576	0.5	4.572e-05	50.916	0.76842	-0.380033
SPCC18B5.01c	bfr1	T	469	0.54469	0.000250055	53.603	0.7685	-0.379883
SPAC20G8.05c	cdc15	S	496	0.999949	1.87278e-17	114.29	0.76868	-0.379545
SPBC1A4.05	blt1	S	620	1	2.17785e-06	97.081	0.76875	-0.379414
SPCC830.10	ham1	S	43	1	8.88056e-26	130.47	0.76901	-0.378926
SPBC26H8.07c	nda3	S	230	0.610001	5.40056e-05	56.131	0.76903	-0.378888
SPCC1393.08		S	506	0.999999	3.7968e-22	112.55	0.76916	-0.378644
SPAC23C4.19	spt5	T	899	1	0.00640235	64.918	0.76941	-0.378176
SPAC959.07;SPBC19F8.08		T	220;220	0.568048	3.78504e-05	73.072	0.77003	-0.377013
SPAC1527.03		S	2	0.999837	2.60216e-42	130.29	0.77017	-0.376751
SPAC24H6.05	cdc25	S	113	0.997238	2.11631e-07	79.949	0.77025	-0.376601
SPAC24H6.05	cdc25	S	118	0.828255	2.11631e-07	79.949	0.77025	-0.376601
SPCC757.07c	ctt1	S	460	0.732659	4.87792e-05	63.869	0.77042	-0.376283
SPBC1921.07c	sgf29	S	105	0.66029	3.47377e-25	115.74	0.77064	-0.375871
SPAC1F3.02c	mkh1	S	702	0.980253	6.07013e-05	81.565	0.77078	-0.375609
SPCC757.04		S	51	0.620957	0.000162704	48.053	0.77092	-0.375347
SPBC2G2.11	myr1	S	17	0.914794	1.97395e-51	151.39	0.77108	-0.375048
SPBC28E12.03	rga4	S	639	0.5	7.58514e-06	67.646	0.77124	-0.374748
SPCC736.14	dis1	S	285	0.999773	3.46575e-06	70.826	0.77151	-0.374243
SPAC1F7.05	cdc22	S	630	1	5.12031e-37	129.85	0.77159	-0.374094
SPAC1805.05	cki3	S	360	1	1.04406e-18	101.04	0.7716	-0.374075
SPAC30D11.04c	nup124	S	380	1	4.19397e-05	94.09	0.77177	-0.373757
SPCC63.14	eis1	S	1128	1	0.0001809	64.407	0.77201	-0.373309
SPAC57A7.11	mip1	S	878	0.551583	8.4295e-09	43.994	0.77251	-0.372374
SPBC11C11.09c;SPAC3H5.12c		S	176;176	0.999999	7.39081e-75	155.23	0.77261	-0.372188
SPBC1347.02	fkbp39	S	249	0.760768	4.74277e-19	120.77	0.77266	-0.372094
SPBC106.04	ada1	S	795	1	1.13296e-85	161.3	0.77333	-0.370844
SPAC4F10.15c	wsp1	S	524	0.995919	2.06589e-06	81.632	0.7735	-0.370527
SPBC887.12		S	74	0.999356	3.38406e-05	75.91	0.77365	-0.370247
SPBC1685.09	rps29	S	42	1	9.55139e-70	156.2	0.77397	-0.36965
SPCC1739.11c	cdc11	T	466	0.999733	5.08388e-42	131.62	0.77402	-0.369557
SPBC1D7.02c	scr1	S	303	0.916882	4.83967e-51	152.13	0.77418	-0.369259
SPAC10F6.06	vip1	S	180	0.831276	3.26351e-13	110.55	0.77427	-0.369091
SPCC1235.06	sif1	S	93	0.948197	6.5099e-84	164.65	0.7743	-0.369035
SPCC1322.12c	bub1	S	600	1	6.59894e-53	138.03	0.77438	-0.368886
SPCC70.05c	nnk1	S	22	0.822579	7.78454e-05	71.904	0.77492	-0.367881
SPAC1071.10c	pma1	S	593	0.991431	6.82313e-48	131.81	0.77538	-0.367025
SPCC4G3.12c		S	256	0.647914	8.33498e-11	88.504	0.77567	-0.366485
SPCC18B5.01c	bfr1	T	472	0.985825	1.84354e-12	97.352	0.77576	-0.366318
SPAC17G6.14c	uap56	S	44	0.999977	4.78369e-11	94.124	0.77601	-0.365853
SPAC23D3.06c	nup146	T	463	1	1.61796e-06	90.379	0.77614	-0.365611
SPBP8B7.11	nxt3	S	145	1	5.89447e-05	50.77	0.77639	-0.365147
SPCC285.13c	nup60	T	419	0.942348	0.0252634	53.013	0.77664	-0.364682
SPBC28E12.03	rga4	S	638	0.813246	5.26509e-13	102.64	0.77708	-0.363865
SPAC3A11.02	cps3	S	300	0.97857	1.79461e-07	82.726	0.77745	-0.363178
SPBC8D2.20c	sec31	T	958	0.961379	1.92091e-32	121.79	0.77769	-0.362733
SPAC32A11.03c	phx1	S	749	0.890945	8.87978e-06	70.051	0.77774	-0.36264
SPBC1271.10c		S	28	0.995619	1.72447e-109	193.63	0.77781	-0.36251
SPAC23A1.17	bbc1	S	777	1	6.47205e-20	102.55	0.77819	-0.361806
SPBC336.15	pic1	S	190	0.705067	2.17365e-28	91.603	0.77894	-0.360416
SPAC23C4.19	spt5	T	881	1	0.0106466	59.975	0.77934	-0.359675
SPAC17G6.09	sec62	S	241	0.866139	1.92972e-10	89.468	0.77952	-0.359342
SPBC17D1.05		S	157	0.776126	5.95516e-18	116.87	0.77959	-0.359213
SPAC13G6.02c	rps101	S	80	1	4.80521e-05	91.701	0.77959	-0.359213
SPAC19D5.03	cid1	S	404	1	0.000656056	85.53	0.78004	-0.35838
SPAC22E12.17c	glo3	S	328	0.739153	0.000289714	51.611	0.78007	-0.358325
SPAC9E9.15		T	191	0.604898	1.16969e-05	66.059	0.78012	-0.358232
SPAC3H1.01c	orc3	S	632	1	1.64299e-17	107.03	0.78013	-0.358214
SPBC1706.01	tea4	S	227	0.999998	0.0451573	62.088	0.78013	-0.358214
SPBC4B4.03	rsc1	S	334	0.997238	3.49135e-98	169.05	0.78017	-0.35814
SPCC1494.10	adn3	S	715	0.515145	1.43499e-06	57.484	0.78021	-0.358066
SPAC6F6.07c	rps13	S	32	1	1.03427e-13	114.63	0.78059	-0.357363
SPBC21D10.12	hob1	T	271	0.996313	0.0191424	47.774	0.7807	-0.35716
SPAC631.02	bdf2	S	210	0.555759	0.00184169	60.657	0.78075	-0.357067
SPCC320.05		S	15	0.821441	1.95343e-68	151.06	0.78108	-0.356458
SPAC23A1.06c	cmk2	S	436	0.999995	1.5093e-14	104.84	0.7812	-0.356236
SPCC1450.11c	cek1	S	525	0.999994	4.01842e-05	91.62	0.78129	-0.35607
SPCC1450.11c	cek1	S	528	0.646312	4.01842e-05	91.62	0.78129	-0.35607
SPCC1450.11c	cek1	S	529	0.500029	7.54617e-05	86.803	0.78129	-0.35607
SPAC13A11.01c	rga8	S	701	0.981533	3.70457e-13	55.634	0.78136	-0.355941
SPAC13A11.01c	rga8	S	702	0.980942	3.70457e-13	55.634	0.78136	-0.355941
SPBC887.10	mcs4	S	268	0.992258	7.51237e-05	91.28	0.78175	-0.355221
SPBC18E5.07		S	219	0.917518	1.66699e-07	76.82	0.78186	-0.355018
SPAC23C11.14	zhf1	S	317	0.998591	6.73694e-07	74.874	0.78193	-0.354889
SPBP8B7.13	vac7	S	193	0.996663	2.30654e-09	103.14	0.78196	-0.354833
SPAC22F8.09	rrp16	S	418	1	0.000212477	74.537	0.782	-0.354759
SPAC1B3.13	nan1	S	748	0.566639	2.38673e-05	69.248	0.78215	-0.354483
SPCC1739.14	npp106	S	111	0.999999	2.03724e-16	124.6	0.78237	-0.354077
SPAC23D3.13c		S	662	0.909883	2.18512e-42	133.76	0.7828	-0.353284
SPCC1235.09	hif2	S	135	0.852126	1.08654e-05	61.039	0.78292	-0.353063
SPCC1235.09	hif2	S	139	0.560648	1.08654e-05	61.039	0.78292	-0.353063
SPAC20G8.05c	cdc15	S	490	0.990583	1.87278e-17	114.29	0.78299	-0.352934
SPAC4D7.13	usp104	S	688	1	5.79188e-58	156.15	0.78304	-0.352842
SPCC162.07	ent1	T	624	0.732243	1.55553e-74	148.78	0.78342	-0.352142
SPCC364.07	ser3	S	28	0.73325	7.3405e-06	52.97	0.78356	-0.351884
SPAC17G8.14c	pck1	S	88	0.775865	1.37956e-06	75.564	0.78417	-0.350762
SPAC1783.05	hrp1	S	158	0.999644	0.000909805	40.622	0.78447	-0.35021
SPAC1783.05	hrp1	S	161	0.991432	0.000909805	40.622	0.78447	-0.35021
SPAC16C9.04c	mot2	S	261	0.761529	2.35105e-15	90.271	0.78449	-0.350173
SPBC17D11.01	nep1	S	340	0.952252	5.37297e-06	83.751	0.78471	-0.349769
SPBC1A4.05	blt1	S	495	0.821272	0.000608533	66.387	0.78477	-0.349658
SPAC24B11.12c		S	619	0.999998	1.95343e-140	199.15	0.78495	-0.349327
SPBC4F6.04	rpl2502	S	49	0.999993	9.41075e-07	79.837	0.78514	-0.348978
SPAC57A7.06	utp14	S	83	0.999929	0.000286513	50.305	0.78555	-0.348225
SPCC70.05c	nnk1	S	86	0.999999	9.86438e-44	136.49	0.78582	-0.347729
SPBC14F5.07	doa10	S	387	1	2.12908e-07	55.484	0.78591	-0.347564
SPCC663.01c	ekc1	S	494	0.85814	1.61956e-11	94.185	0.78592	-0.347546
SPAC22G7.10	iss1	S	323	1	0.032866	50.353	0.78603	-0.347344
SPCC1223.06	tea1	S	503	0.838354	5.35568e-23	110.83	0.78608	-0.347252
SPCC23B6.04c		S	441	0.514974	8.76068e-06	62.781	0.78659	-0.346316
SPBC23G7.04c	nif1	S	305	0.53796	0.000475328	44.925	0.78664	-0.346225
SPBC428.10		T	504	1	4.51342e-05	65.627	0.78678	-0.345968
SPAC7D4.02c	sfp47	T	231	0.999979	4.85269e-150	197.44	0.78681	-0.345913
SPBC1683.08	ght4	S	546	0.999967	2.38857e-10	100.23	0.78683	-0.345876
SPAC4H3.11c	ppc89	T	168	0.99959	2.29945e-05	83.633	0.7869	-0.345748
SPBC16C6.11	rpl3201	S	19	1	2.19073e-07	102.53	0.78695	-0.345656
SPCC162.07	ent1	T	426	1	9.54195e-19	105.32	0.78705	-0.345473
SPCC162.07	ent1	T	434	1	9.54195e-19	105.32	0.78705	-0.345473
SPAC227.15	reg1	S	703	0.986064	1.30521e-09	86.488	0.7871	-0.345381
SPBC18H10.03	tif35	S	6	1	6.04295e-116	179.97	0.7872	-0.345198
SPCC297.03	ssp1	S	526	0.940618	0.000172578	60.307	0.78732	-0.344978
SPBC4C3.12		S	426	0.914611	8.006e-25	97.469	0.78752	-0.344612
SPAC24B11.10c	cfh1	S	301	0.999554	2.89893e-06	70.094	0.78769	-0.3443
SPBC31A8.01c	rtn1	S	2	0.999672	9.15017e-83	164.64	0.78796	-0.343806
SPAC24H6.13		S	760	0.605213	5.31986e-06	73.76	0.78816	-0.34344
SPCC1739.06c		T	183	0.528398	0.0104512	41.218	0.78839	-0.343019
SPAC13G6.15c		S	101	1	1.0461e-28	114.14	0.78899	-0.341921
SPBC32F12.11;SPBC354.12		S	203;203	1	8.40778e-19	106.75	0.78902	-0.341866
SPCC285.13c	nup60	S	347	0.999895	0.00180116	71.513	0.78908	-0.341757
SPBC19F8.01c	spn7	S	350	0.998649	0.000361463	46.133	0.78924	-0.341464
SPBP8B7.26		S	50	0.976048	0.000953184	85.362	0.78939	-0.34119
SPCC74.02c	ppn1	S	68	0.712183	1.16776e-13	73.361	0.78956	-0.340879
SPAC24B11.12c		S	1373	0.994716	7.32193e-16	102.47	0.79016	-0.339783
SPAC24B11.12c		S	1377	0.999979	7.32193e-16	102.47	0.79016	-0.339783
SPBC530.04	mod5	S	97	0.983501	0.000245495	41.475	0.79032	-0.339491
SPBC31E1.06	bms1	S	562	0.996359	7.32754e-07	77.698	0.79072	-0.338761
SPBC31E1.06	bms1	S	565	0.711276	7.32754e-07	77.698	0.79072	-0.338761
SPCC825.01		S	51	0.999884	1.00145e-24	108.28	0.79074	-0.338725
SPBC29A3.04	rpl8	S	213	1	1.7419e-25	115.79	0.79117	-0.33794
SPBC887.12		S	78	0.981293	3.38406e-05	75.91	0.7915	-0.337339
SPAC222.10c	byr4	T	262	0.817554	5.77809e-150	201.61	0.79154	-0.337266
SPCC285.13c	nup60	T	338	0.990373	0.00512234	60.157	0.79156	-0.337229
SPCC645.08c	snd1	S	496	0.999984	0.000198849	57.366	0.79161	-0.337138
SPBC887.09c	sog2	S	449	1	5.71196e-07	98.902	0.79172	-0.336938
SPAC12G12.03	cip2	S	44	1	0.00278641	68.107	0.79183	-0.336737
SPCC576.03c	tpx1	S	2	1	7.18545e-05	63.681	0.79184	-0.336719
SPCC736.12c	mmi1	S	273	0.772048	9.2228e-09	62.405	0.79201	-0.336409
SPAC23C11.03	mpp1	S	269	0.788277	8.04587e-66	151.37	0.79203	-0.336373
SPAC8E11.02c	rad24	S	212	0.89437	2.54925e-45	137.24	0.79223	-0.336009
SPBC25H2.05	egd2	S	108	0.980774	4.42308e-10	68.916	0.79254	-0.335444
SPBC530.11c		S	136	0.999999	3.97346e-08	65.357	0.79263	-0.335281
SPAC3C7.06c	pit1	S	482	0.5	1.63651e-05	62.739	0.79298	-0.334644
SPAC3C7.06c	pit1	T	483	0.5	1.63651e-05	62.739	0.79298	-0.334644
SPBC18H10.16	can1	T	64	0.982124	1.53442e-11	85.054	0.79303	-0.334553
SPBC1347.02	fkbp39	S	248	0.771913	6.82164e-19	118.08	0.79303	-0.334553
SPAC17G6.09	sec62	T	247	0.985096	1.49459e-05	71.735	0.79307	-0.33448
SPAC23H4.21		S	47	0.595987	0.0080086	48.568	0.79322	-0.334207
SPAC23A1.06c	cmk2	S	493	0.995504	0.00438683	57.785	0.79325	-0.334152
SPCC364.07	ser3	S	21	0.999999	1.48926e-181	210.59	0.79353	-0.333643
SPAC227.15	reg1	S	185	0.999914	1.0141e-24	135.04	0.79361	-0.333498
SPBC1289.04c	pob1	S	17	0.815051	8.70262e-23	108.88	0.79387	-0.333025
SPAC18B11.10	tup11	T	279	0.580743	0.00149131	61.477	0.79393	-0.332916
SPBC2F12.03c	ebs1	S	263	0.987914	1.56406e-11	90.442	0.79414	-0.332535
SPBP16F5.07	apm1	T	153	0.999993	5.58111e-57	151.39	0.79434	-0.332171
SPCC18.06c	caf1	S	302	0.932178	1.59028e-26	90.867	0.79449	-0.331899
SPBC1604.12		S	626	0.981819	1.11296e-07	72.082	0.79454	-0.331808
SPAC29A4.16	hal4	S	155	0.987714	1.05168e-12	110.55	0.79466	-0.33159
SPAC22F8.05		S	150	1	0.031455	51.445	0.79494	-0.331082
SPAC1805.05	cki3	S	2	0.844038	3.44609e-83	166.6	0.79564	-0.329812
SPAC22G7.05	kri1	S	352	0.999998	1.01287e-24	112.48	0.7962	-0.328797
SPBC409.05	skp1	S	129	1	0.000259462	87.216	0.79628	-0.328652
SPCC594.01		S	507	0.999999	8.00679e-07	87.427	0.79666	-0.327964
SPBC1E8.02		S	167	0.72081	3.28996e-33	107.89	0.79691	-0.327511
SPAPYUG7.03c	mid2	S	353	0.636027	6.26051e-07	75.548	0.79725	-0.326896
SPACUNK4.16c		S	145	0.999997	1.6364e-84	166	0.79765	-0.326172
SPAC20G8.01	cdc17	S	551	1	9.828e-53	155.49	0.7978	-0.325901
SPAC20G8.01	cdc17	S	554	1	9.828e-53	155.49	0.7978	-0.325901
SPCC14G10.04		S	382	0.53874	1.80498e-07	69.492	0.79817	-0.325232
SPBC336.04	cdc6	S	25	0.999997	3.24212e-17	112.91	0.79858	-0.324491
SPAC24B11.11c	sid2	S	42	1	0.000235585	45.436	0.79864	-0.324383
SPBC25D12.03c	mcm7	S	42	0.554653	3.75331e-09	61.241	0.79899	-0.323751
SPCC306.09c	cap1	S	87	0.999777	6.22382e-23	84.437	0.79913	-0.323498
SPAC17A2.14		S	241	1	7.55489e-14	115.83	0.79939	-0.323029
SPAC869.11	cat1	S	37	1	2.05003e-07	104.59	0.79948	-0.322866
SPAC1327.01c		S	923	0.991839	1.53307e-05	82.59	0.79961	-0.322632
SPBC3E7.12c	cfh4	S	252	0.998753	2.91361e-32	120.63	0.79984	-0.322217
SPBC530.04	mod5	T	29	0.942606	1.73592e-28	118.54	0.79987	-0.322163
SPBC28F2.11	hmo1	S	70	0.993062	3.37889e-36	137.69	0.79994	-0.322036
SPAC13G7.04c	mac1	S	473	0.748609	7.16761e-06	69.27	0.80016	-0.32164
SPAC926.06c		S	290	0.999898	8.81026e-09	101.53	0.80049	-0.321045
SPBC3H7.02		S	73	0.573199	2.97277e-09	66.884	0.80053	-0.320973
SPBC3H7.02		S	75	0.748475	2.97277e-09	43.546	0.80053	-0.320973
SPAC3A11.09	sod22	T	448	0.66647	9.24867e-11	92.924	0.80102	-0.32009
SPAC3A11.09	sod22	T	450	0.66647	9.24867e-11	92.924	0.80102	-0.32009
SPCC16C4.07	scw1	S	351	0.887984	6.20997e-07	74.505	0.80124	-0.319694
SPAC21E11.06	tif224	S	102	0.999956	1.69049e-57	153.04	0.80125	-0.319676
SPBC31F10.13c	hip1	T	425	1	4.69529e-07	71.545	0.80141	-0.319388
SPBC1A4.09	pus7	S	2	1	6.41124e-07	86.497	0.80174	-0.318794
SPAC959.08;SPBC365.03c		T	29;29	0.584211	0.000137698	52.527	0.8019	-0.318506
SPAC1805.05	cki3	T	3	0.749763	6.14371e-98	178.99	0.80199	-0.318344
SPAC1486.05	nup189	S	677	1	2.7554e-05	87.419	0.80207	-0.3182
SPCC1494.05c	ubp12	S	725	0.963932	3.20382e-134	187.29	0.80208	-0.318182
SPBC1604.12		T	82	0.738675	3.53885e-06	62.582	0.80222	-0.31793
SPBC1604.12		S	78	0.910758	1.98667e-16	101.04	0.80223	-0.317912
SPAC23D3.13c		S	663	0.774731	9.86295e-23	111.5	0.80249	-0.317445
SPBC530.11c		S	155	0.572913	3.10713e-07	65.357	0.80257	-0.317301
SPAC1071.07c;SPCC1393.03		S	147;146	0.814327	0.000594992	43.37	0.80264	-0.317175
SPAC30.01c	sec72	T	654	0.499999	7.70719e-06	60.814	0.80326	-0.316061
SPBC215.05	gpd1	S	2	0.999983	8.29296e-16	103.75	0.80351	-0.315612
SPAC29B12.02c	set2	S	787	0.805596	5.47756e-16	102.16	0.80407	-0.314607
SPAC29B12.02c	set2	T	782	0.545415	5.47756e-16	102.16	0.80407	-0.314607
SPBC1734.16c	pst3	S	336	1	8.64163e-14	86.519	0.80427	-0.314248
SPCC1739.01		S	322	0.999966	2.42589e-34	109.41	0.80441	-0.313997
SPAPB17E12.14c		S	145	0.51139	6.42369e-06	45.885	0.80443	-0.313961
SPAPB17E12.14c		S	151	0.997475	1.65393e-05	41.551	0.80443	-0.313961
SPAC17C9.03	tif471	S	459	0.867227	6.00041e-54	143.14	0.80449	-0.313854
SPAC12G12.03	cip2	S	24	0.912934	3.27662e-57	130.5	0.8046	-0.313656
SPAC31G5.17c	rps1001	S	135	1	4.19134e-10	84.159	0.80474	-0.313405
SPAC6F12.10c	ade3	S	308	0.992001	3.35374e-42	118.18	0.80479	-0.313316
SPAC13G7.04c	mac1	S	276	0.999897	1.70425e-24	125.45	0.80484	-0.313226
SPAC7D4.02c	sfp47	S	235	0.996924	4.85269e-150	197.44	0.80496	-0.313011
SPAC1805.04	nup132	S	17	0.93088	0.000164927	52.52	0.80557	-0.311918
SPAC821.03c	slf1	S	416	0.963582	4.56832e-08	82.01	0.80557	-0.311918
SPAC57A7.08	pzh1	S	514	0.994902	8.91663e-08	71.678	0.80558	-0.3119
SPAC8F11.09c	nnt1	T	22	0.750309	5.03358e-06	53.987	0.80592	-0.311291
SPAC1F7.03	pkd2	S	599	0.990341	0.000456852	53.254	0.80596	-0.31122
SPAC1F7.03	pkd2	S	604	0.773461	0.000456852	53.254	0.80596	-0.31122
SPAC13G7.04c	mac1	S	651	0.999996	4.37758e-12	97.057	0.80638	-0.310468
SPBC19C7.03	cyr1	S	173	0.948636	1.89533e-15	98.002	0.80641	-0.310415
SPAC17A2.13c	rad25	S	209	0.955941	1.09214e-27	118.44	0.80647	-0.310307
SPCC1739.10	mug33	S	257	0.793257	8.36713e-05	60.325	0.80673	-0.309842
SPBC1706.01	tea4	S	605	0.927596	2.57155e-32	125	0.80683	-0.309663
SPCC1223.01		S	482	1	3.62377e-10	104.82	0.80711	-0.309163
SPAC17C9.15c		S	13	0.987545	0.000120573	56.081	0.80723	-0.308948
SPAC19A8.05c	sst4	T	548	0.578057	1.4369e-05	74.618	0.80737	-0.308698
SPAC13G7.04c	mac1	S	398	0.854727	4.13783e-13	82.609	0.80748	-0.308502
SPAC15A10.15	sgo2	S	354	0.999933	0.000151767	50.202	0.80786	-0.307823
SPCC285.17	spp27	S	124	1	3.13973e-05	55.208	0.80802	-0.307537
SPCC1281.01	ags1	S	1634	0.994636	0.000517011	63.691	0.80819	-0.307234
SPBC17G9.08c	cnt5	S	115	0.529666	1.33474e-06	63.427	0.80822	-0.30718
SPCC1322.12c	bub1	S	545	0.999634	1.10566e-54	142.14	0.80843	-0.306805
SPCC645.06c	rgf3	S	12	0.5	1.36668e-06	70.197	0.80852	-0.306645
SPCC794.08	efr3	S	761	0.999958	2.38187e-16	124.21	0.80895	-0.305878
SPAC1B3.05	not3	S	358	0.976206	1.80039e-08	79.382	0.80896	-0.30586
SPAC1B3.05	not3	S	360	0.678458	1.80039e-08	79.382	0.80896	-0.30586
SPCC23B6.04c		S	951	1	8.47327e-11	109.72	0.80902	-0.305753
SPCC23B6.04c		T	387	0.59873	3.71773e-10	93.776	0.80925	-0.305343
SPCC285.16c	msh6	S	123	0.996115	0.000278227	47	0.8093	-0.305253
SPAC4A8.05c	myp2	S	1579	0.999917	1.96183e-46	138.49	0.80952	-0.304861
SPCC31H12.04c;SPCC16C4.13c		S	101;101	0.997156	1.02282e-09	86.213	0.80966	-0.304612
SPAC23A1.09		S	97	0.668595	5.0727e-16	103.12	0.80967	-0.304594
SPCC24B10.19c	nts1	S	412	0.70216	4.60964e-05	70.373	0.80974	-0.304469
SPCC24B10.19c	nts1	S	413	0.70216	4.60964e-05	70.373	0.80974	-0.304469
SPACUNK4.16c		T	189	1	3.98647e-07	97.45	0.80975	-0.304452
SPAC27E2.01		S	157	0.823006	3.30065e-09	82.59	0.80976	-0.304434
SPCC553.01c	dbl2	S	708	0.997689	4.36991e-07	60.133	0.80976	-0.304434
SPAC19G12.06c	hta2	S	122	1	0	256.59	0.81003	-0.303953
SPAC57A7.11	mip1	S	874	0.753517	8.60538e-14	62.02	0.81033	-0.303419
SPCC1739.01		T	186	0.719816	8.12289e-06	41.933	0.81042	-0.303258
SPBC354.05c	sre2	S	269	1	4.33809e-56	157.86	0.81065	-0.302849
SPBC16H5.08c		S	53	0.976478	2.40914e-53	156.08	0.8108	-0.302582
SPCC162.07	ent1	S	227	0.999735	2.58043e-43	136.16	0.81085	-0.302493
SPAC4H3.10c	pyk1	T	80	0.630318	7.9289e-24	116.28	0.81099	-0.302244
SPCC965.13		S	2	1	2.49789e-09	86.67	0.81124	-0.301799
SPAC1486.05	nup189	S	722	0.977111	6.44005e-05	65.438	0.81204	-0.300377
SPCC1235.05c	fft2	S	1108	0.73733	1.1256e-06	50.224	0.81215	-0.300182
SPAC4F10.13c	mpd2	S	597	0.776009	6.36339e-15	95.153	0.81219	-0.300111
SPCC4B3.07	nro1	S	36	0.872301	1.23502e-43	134.86	0.81276	-0.299099
SPBC11C11.08	srp1	S	172	0.999883	9.51478e-12	94.281	0.81276	-0.299099
SPAC6F6.07c	rps13	S	46	0.827624	0.000350673	71.402	0.81315	-0.298407
SPCC1322.08	srk1	T	463	1	6.70372e-43	133.48	0.81363	-0.297555
SPBC609.01		S	18	0.970908	3.4962e-09	80.031	0.81376	-0.297325
SPBC530.04	mod5	T	94	0.984008	1.01757e-09	85.884	0.81377	-0.297307
SPAC57A10.10c	sla1	S	61	1	1.41025e-18	122.2	0.81429	-0.296385
SPBC12D12.04c	pck2	S	86	0.985734	0.00185244	73.632	0.81433	-0.296315
SPAC1805.05	cki3	T	363	1	1.04406e-18	101.04	0.81436	-0.296261
SPAC24H6.09	gef1	S	49	0.593086	2.05002e-05	59.252	0.81444	-0.29612
SPCC18.16c	fmn1	S	20	0.99824	1.58222e-05	58.885	0.81447	-0.296067
SPAC12G12.03	cip2	S	203	0.52062	5.80144e-175	199.25	0.81478	-0.295518
SPAC11E3.01c	swr1	S	429	1	7.84998e-05	60.764	0.81512	-0.294916
SPBC24C6.04		S	24	0.999787	9.23873e-05	61.127	0.81513	-0.294898
SPBC530.04	mod5	S	153	0.627565	0.0216292	48.998	0.81524	-0.294703
SPCC23B6.04c		S	386	0.78744	1.56076e-36	133.98	0.81541	-0.294402
SPAPYUG7.02c	sin1	S	133	1	0.000106307	66.606	0.81542	-0.294385
SPBC13G1.02	mpg2	S	22	1	1.41834e-06	74.141	0.81551	-0.294226
SPBC12C2.02c	ste20	S	203	0.790394	7.62805e-16	100.66	0.81551	-0.294226
SPBC12C2.02c	ste20	S	207	0.887181	7.62805e-16	100.66	0.81551	-0.294226
SPAP8A3.04c	hsp9	S	42	0.999959	1.79174e-06	70.784	0.81558	-0.294102
SPAC328.10c	rps502	S	11	1	1.69888e-24	131.06	0.81596	-0.29343
SPBC1773.11c	mug89	S	10	0.998909	9.75482e-150	195.86	0.81612	-0.293147
SPAC1B1.04c	pan3	S	182	0.653502	0.000163028	46.259	0.81647	-0.292528
SPAC1B1.04c	pan3	S	185	0.555011	0.000163028	46.259	0.81647	-0.292528
SPCC285.13c	nup60	S	263	0.79714	4.34072e-68	152.13	0.81666	-0.292193
SPBC23E6.09	ssn6	S	1059	0.598057	1.54713e-05	58.812	0.8168	-0.291945
SPCC1739.12	ppe1	S	301	0.999813	0.00702496	74.267	0.81713	-0.291362
SPBC215.08c	arg4	S	75	0.792482	0.000124079	49.66	0.81726	-0.291133
SPAP7G5.04c	lys1	S	24	0.919962	0.000186846	41.609	0.8173	-0.291062
SPAC57A7.12	ssz1	S	500	1	2.56966e-97	166.39	0.81748	-0.290745
SPBC83.11	pet2	S	422	0.946677	4.93137e-10	103.87	0.81758	-0.290568
SPAC3F10.08c	faf1	S	37	1	3.13461e-23	123.54	0.81771	-0.290339
SPAC3F10.08c	faf1	S	40	1	3.13461e-23	123.54	0.81771	-0.290339
SPAC688.07c		S	308	0.82801	2.68492e-16	102.37	0.81785	-0.290092
SPCC63.05	tap42	S	212	0.821321	0.00020745	52.185	0.81791	-0.289986
SPAC1805.05	cki3	S	331	0.916645	0.000733062	67.519	0.81796	-0.289898
SPBC1734.16c	pst3	S	32	0.977745	3.35372e-16	103.02	0.81879	-0.288435
SPBC887.10	mcs4	S	214	0.999303	3.99997e-12	100.47	0.81884	-0.288347
SPAC22E12.11c	set3	S	96	0.999849	7.86094e-27	133.96	0.81901	-0.288047
SPAC3H5.10;SPBC16C6.11		S	77;77	1	3.16434e-57	160.09	0.81905	-0.287977
SPAPB1A10.13		S	215	0.976511	6.45216e-09	77.149	0.81929	-0.287554
SPAPB1A10.13		S	217	0.974866	6.45216e-09	77.149	0.81929	-0.287554
SPBC1703.07		S	586	1	3.72472e-09	97.45	0.8195	-0.287184
SPAC144.14	klp8	S	276	0.999942	3.14118e-08	102.15	0.81991	-0.286463
SPAC1A6.10	tcd1	S	63	1	3.17712e-05	57.525	0.82	-0.286304
SPBC1773.11c	mug89	S	14	0.990717	9.75482e-150	195.86	0.82005	-0.286216
SPBC16A3.18	cip1	S	33	1	9.99671e-33	124.09	0.82037	-0.285653
SPBC1711.06;SPBP8B7.03c		S	160;160	1	1.20723e-10	92.231	0.82053	-0.285372
SPBC800.10c		T	410	0.655332	5.30355e-29	107.21	0.82071	-0.285056
SPAC26F1.07		S	122	0.999572	0.000201241	52.19	0.82082	-0.284862
SPAC26A3.09c	rga2	S	864	0.5	0.000106538	72.891	0.82121	-0.284177
SPBC27B12.12c		T	321	0.995409	3.05776e-114	193.38	0.82123	-0.284142
SPAC688.07c		T	117	0.999876	4.81417e-19	120.92	0.82145	-0.283755
SPBC19C7.03	cyr1	T	1564	0.534943	2.41508e-05	62.582	0.82145	-0.283755
SPBC19C7.03	cyr1	T	1566	0.534943	2.41508e-05	62.582	0.82145	-0.283755
SPBC19C7.03	cyr1	T	1568	0.548852	7.65433e-11	74.876	0.82145	-0.283755
SPBC83.11	pet2	S	412	0.951266	4.11065e-15	91.589	0.82149	-0.283685
SPBC530.05	prt1	S	8	0.99577	0.000347758	41.115	0.82149	-0.283685
SPBC4C3.06	syp1	S	425	0.673021	3.46056e-06	68.458	0.82151	-0.28365
SPAC1F7.07c	fip1	T	386	0.999998	0.000197312	61.962	0.82213	-0.282562
SPCC576.09	rps20	T	68	0.676786	0.000745286	40.315	0.82217	-0.282491
SPBC1703.07		S	4	0.999999	1.20965e-31	133.16	0.8222	-0.282439
SPAC1142.08	fhl1	S	222	0.983704	4.87853e-26	132.31	0.8223	-0.282263
SPAC23H3.06	apl6	S	635	0.570489	8.46046e-16	100.7	0.82236	-0.282158
SPAC12B10.03	bun62	S	108	0.999973	2.15809e-12	99.273	0.82263	-0.281684
SPAC13G7.04c	mac1	S	644	0.767599	2.96174e-06	60.879	0.82268	-0.281597
SPAC13G7.04c	mac1	S	647	0.611667	2.96174e-06	60.879	0.82268	-0.281597
SPAC3H1.09c	avt3	S	158	0.966559	1.72214e-11	91.589	0.82275	-0.281474
SPAC688.07c		S	436	1	0.000466551	65.329	0.82282	-0.281351
SPAC521.03		T	43	0.654927	6.08619e-16	122.33	0.82291	-0.281193
SPAC22E12.11c	set3	S	521	0.995775	5.61625e-08	95.409	0.8234	-0.280335
SPCC1795.11	sum3	T	128	1	1.0082e-06	74.657	0.82343	-0.280282
SPBC18H10.04c	sce3	S	50	0.759736	1.04892e-08	65.801	0.82346	-0.28023
SPAC823.03	ppk15	T	486	0.985143	1.05521e-08	78.976	0.82353	-0.280107
SPAC13G7.04c	mac1	S	624	0.787177	5.77024e-31	129.29	0.82356	-0.280054
SPAC19A8.12	dcp2	S	310	0.999659	1.87539e-21	99.525	0.82377	-0.279687
SPAC15A10.16	bud6	S	511	0.972427	1.90375e-07	61.862	0.82386	-0.279529
SPAC821.03c	slf1	S	437	1	6.01185e-42	127.24	0.82429	-0.278776
SPAC3H5.08c		S	281	0.999137	1.22158e-31	120.3	0.82474	-0.277989
SPAC26F1.01	sec74	S	9	0.976486	2.07704e-12	97.352	0.82476	-0.277954
SPAC22H10.05c		S	371	0.776424	0.000666375	44.44	0.82479	-0.277901
SPAC4D7.08c	ade4	S	506	1	9.28631e-14	108.96	0.825	-0.277534
SPBC16G5.16		S	99	0.999972	0.00076472	56.29	0.82512	-0.277324
SPAC1486.04c	alm1	S	1706	0.987671	1.14647e-12	109.95	0.82536	-0.276905
SPBC887.09c	sog2	S	301	1	0.000464174	85.813	0.82536	-0.276905
SPBC18H10.03	tif35	S	163	0.756368	4.32694e-32	120.61	0.82539	-0.276852
SPAC12G12.03	cip2	T	11	0.852239	7.11181e-54	130.5	0.82542	-0.2768
SPCC16C4.17	mug123	S	67	0.560738	4.84458e-05	56.562	0.82577	-0.276188
SPBC26H8.01	thi2	S	31	0.999421	1.41698e-29	123.6	0.82587	-0.276013
SPCC757.07c	ctt1	S	456	0.781335	0.000180013	49.768	0.82599	-0.275804
SPBC244.01c	sid4	S	128	0.98768	3.20537e-24	134.61	0.82649	-0.274931
SPAC227.15	reg1	S	451	1	0.00257356	63.091	0.82657	-0.274791
SPAC5D6.01;SPAC22A12.04c		S	112;112	1	7.88063e-05	52.79	0.82687	-0.274268
SPBC16A3.18	cip1	S	465	0.999222	7.31703e-06	92.427	0.82747	-0.273221
SPAC15A10.02	taf12	S	299	0.967734	0.00017617	52.185	0.82769	-0.272838
SPCC18B5.07c	nup61	T	325	0.916288	2.18572e-31	118.9	0.82797	-0.27235
SPBC947.13	rba50	T	252	0.756218	1.39808e-07	79.36	0.8283	-0.271775
SPAC23H4.10c	thi4	S	376	0.992247	3.73175e-06	71.402	0.82848	-0.271461
SPBC17D11.02c	hrd1	S	367	0.99908	9.74589e-16	97.746	0.82912	-0.270347
SPBC428.05c	arg12	S	273	1	1.594e-05	58.814	0.8293	-0.270034
SPAC17G6.14c	uap56	S	173	0.700655	8.73579e-05	56.424	0.8293	-0.270034
SPAC22G7.06c	ura1	S	1885	1	7.94499e-258	235.65	0.82965	-0.269425
SPBC20F10.07		S	177	0.965314	0.000183844	52.318	0.82972	-0.269304
SPBC20F10.07		S	178	0.95962	0.000183844	51.786	0.82972	-0.269304
SPAC17G6.11c		S	34	0.727949	5.99321e-10	86.189	0.82989	-0.269008
SPAC3A11.06	mvp1	S	257	0.949124	6.21216e-05	58.858	0.83005	-0.26873
SPAC23G3.06	nop58	S	400	1	0.014232	40.287	0.83013	-0.268591
SPCC962.01		T	56	0.946983	2.57228e-54	136.77	0.83052	-0.267913
SPBC17G9.11c	pyr1	S	42	1	0.00573873	45.614	0.83055	-0.267861
SPBC557.04	ppk29	T	430	0.966891	1.94039e-56	147.49	0.83109	-0.266923
SPBC3F6.05	rga1	S	674	0.521191	0.000727056	52.862	0.83142	-0.266351
SPBC8D2.20c	sec31	S	1047	0.699331	3.0547e-09	80.693	0.8316	-0.266038
SPBC25B2.07c	mmb1	S	434	0.5	0.00331298	61.78	0.83192	-0.265483
SPCC1682.12c	ubp16	T	64	0.650332	0.000172386	85.287	0.83206	-0.265241
SPBC1826.01c	mot1	S	144	0.958615	1.71928e-21	108.69	0.83254	-0.264409
SPAPYUK71.03c	syn1	S	55	0.894275	2.174e-08	60.133	0.83257	-0.264357
SPBC336.14c	ppk26	S	124	0.87856	7.03467e-26	98.762	0.83258	-0.264339
SPBC16A3.08c	oga1	S	162	0.983605	9.47895e-79	151.67	0.83262	-0.26427
SPCC1739.10	mug33	S	252	0.989861	3.83261e-05	83.692	0.8327	-0.264131
SPAPJ696.02	lsb4	S	370	1	1.07736e-09	100.43	0.83331	-0.263075
SPAC4F10.13c	mpd2	S	52	0.630267	4.87341e-24	87.261	0.83353	-0.262694
SPCC1902.02	mug72	S	564	0.996853	5.58421e-10	84.653	0.83399	-0.261898
SPCC24B10.21	tpi1	S	248	0.999999	5.69471e-19	107.31	0.83428	-0.261396
SPAC3G9.05	spa2	S	154	0.990922	1.32773e-97	169.6	0.8343	-0.261362
SPBC19G7.13	tbf1	S	407	0.925217	9.61493e-07	60.517	0.83461	-0.260826
SPBC19G7.13	tbf1	T	409	0.5	0.000252425	43.349	0.83461	-0.260826
SPCC1672.03c	gud1	T	244	0.943465	1.22581e-241	243.22	0.83465	-0.260757
SPCC4G3.18	rix1	S	638	0.721741	9.3589e-09	64.27	0.83471	-0.260653
SPAC12G12.03	cip2	S	498	0.999905	0.000304541	46.121	0.83499	-0.260169
SPBC19F8.03c	yap18	S	415	0.519284	2.81117e-06	76.817	0.83524	-0.259737
SPBC19F8.03c	yap18	S	419	0.897719	2.81117e-06	76.817	0.83524	-0.259737
SPCC16A11.11	mrpl31	S	73	0.919056	1.37988e-05	59.585	0.83576	-0.258839
SPBC3E7.01	fab1	S	296	1	5.65104e-10	83.666	0.83578	-0.258805
SPBP22H7.08	rps1002	S	136	1	1.1163e-09	82.192	0.83587	-0.25865
SPAC57A7.04c	pabp	S	245	0.999967	0.0154577	44.847	0.83589	-0.258615
SPBC29B5.01	atf1	S	240	0.529314	3.79349e-14	56.86	0.83602	-0.258391
SPBC29B5.01	atf1	T	229	0.570289	3.79349e-14	56.86	0.83602	-0.258391
SPAC4F10.13c	mpd2	S	113	0.999985	1.82752e-203	222.28	0.83608	-0.258287
SPAC24B11.11c	sid2	S	56	1	7.87623e-06	67.707	0.83626	-0.257977
SPCC16C4.01	sif2	S	135	0.95103	2.92081e-07	76.889	0.83635	-0.257821
SPAC4F10.13c	mpd2	S	193	0.985351	5.07534e-23	110.9	0.8364	-0.257735
SPBC685.09	orc2	T	62	0.981343	7.85992e-05	62.958	0.83658	-0.257425
SPBC685.09	orc2	T	65	0.995002	7.85992e-05	62.958	0.83658	-0.257425
SPAC1F3.02c	mkh1	S	383	0.997465	9.45875e-11	93.172	0.83663	-0.257338
SPAC16E8.01	shd1	S	641	0.999463	2.22334e-09	103.66	0.83668	-0.257252
SPAC56F8.05c	mug64	T	104	1	2.84409e-11	95.052	0.83689	-0.25689
SPBC1709.02c	vrs1	S	656	1	5.54301e-53	139.85	0.83697	-0.256752
SPAC13G7.13c	msa1	S	13	1	1.84482e-114	185.64	0.83701	-0.256683
SPBC146.03c	cut3	T	51	0.977396	5.24499e-05	64.275	0.83719	-0.256373
SPBC18H10.16	can1	S	880	0.974603	0.00750645	42.21	0.83758	-0.255701
SPAC23C11.13c	hpt1	S	74	0.944921	3.2455e-72	144.29	0.83783	-0.255271
SPCC962.01		S	55	0.754347	1.8771e-23	108.98	0.83838	-0.254324
SPBC9B6.03		S	8	0.99435	0.000311308	49.773	0.83842	-0.254255
SPCP1E11.04c	pal1	S	400	0.970184	4.00163e-16	73.127	0.83848	-0.254152
SPBC30D10.18c;SPCC1183.08c		S	85;85	1	1.57262e-64	156.83	0.83886	-0.253498
SPCC1840.02c	bgs4	Y	965	0.650177	0.00104695	43.696	0.83939	-0.252587
SPBC18H10.16	can1	S	52	0.969427	4.97167e-07	69.07	0.83956	-0.252295
SPBC18H10.16	can1	S	60	1	4.97167e-07	69.07	0.83956	-0.252295
SPCC962.06c	bpb1	S	131	1	1.66545e-19	107.06	0.84022	-0.251161
SPCC962.06c	bpb1	S	133	1	1.66545e-19	107.06	0.84022	-0.251161
SPCC23B6.04c		S	341	0.5	2.84889e-54	136.77	0.84042	-0.250818
SPCC23B6.04c		S	342	0.5	2.84889e-54	136.77	0.84042	-0.250818
SPCC297.05		S	714	0.968282	0.0337001	43.164	0.84059	-0.250526
SPAC22F8.10c	sap145	S	473	0.999999	2.01284e-53	118.06	0.84062	-0.250474
SPBP4H10.14c		S	23	0.570652	3.46459e-37	121.64	0.84064	-0.25044
SPBP4H10.14c		S	27	0.824563	3.11506e-05	48.616	0.84064	-0.25044
SPBC1271.10c		S	270	1	0.000166118	55.011	0.84073	-0.250286
SPAC227.07c	pab1	S	139	0.941496	5.77202e-25	111.55	0.84107	-0.249702
SPAC2F7.03c	pom1	S	146	0.999841	5.57117e-120	185.02	0.8412	-0.249479
SPBC17G9.08c	cnt5	S	114	0.761581	7.25008e-10	87.553	0.84124	-0.249411
SPCC1259.04	iec3	S	135	0.988872	5.04253e-12	79.942	0.84139	-0.249153
SPBC887.10	mcs4	S	211	0.580913	2.15998e-09	83.602	0.84143	-0.249085
SPAC8C9.03	cgs1	S	406	0.585583	6.70046e-06	46.862	0.84163	-0.248742
SPCC24B10.07	gad8	T	28	0.519017	5.30952e-11	91.091	0.84189	-0.248296
SPBC1709.02c	vrs1	S	19	0.994562	0.00116452	41.542	0.84206	-0.248005
SPAC30C2.07		S	314	0.739873	3.21019e-17	112.34	0.84211	-0.247919
SPAC30C2.07		S	320	0.775186	2.89904e-37	122.53	0.84211	-0.247919
SPAPJ696.02	lsb4	S	318	1	9.91717e-16	117.95	0.84213	-0.247885
SPCC736.12c	mmi1	S	263	0.971748	3.71792e-118	181.87	0.84243	-0.247371
SPAC2F3.15	lsk1	S	104	1	4.57646e-19	98.766	0.84256	-0.247149
SPAC1687.22c	puf3	S	312	0.539547	2.91997e-42	131.09	0.84271	-0.246892
SPBC36.11		S	223	0.999603	6.8614e-05	58.079	0.8428	-0.246738
SPBC3B9.10	vti1	T	169	0.571178	1.3747e-10	72.302	0.84285	-0.246652
SPBC25D12.02c	dnt1	S	156	0.997632	8.04615e-43	135.3	0.84295	-0.246481
SPAC1002.02	pom34	S	211	0.816652	0.00676828	43.68	0.84315	-0.246139
SPBC365.15	alp4	S	7	0.751436	0.000413472	63.923	0.84323	-0.246002
SPAC29B12.01	ino80	S	272	0.999467	5.18253e-16	102.21	0.84335	-0.245797
SPAC6G9.15c		T	38	0.939063	1.16228e-17	105.38	0.84342	-0.245677
SPAC24H6.09	gef1	S	84	1	0.0203279	48.442	0.84367	-0.245249
SPAC24H6.09	gef1	S	87	1	0.0203279	48.442	0.84367	-0.245249
SPAC29A4.16	hal4	S	220	0.764528	0.000114385	61.235	0.84385	-0.244942
SPAC4D7.13	usp104	S	148	0.877543	4.09154e-07	79.92	0.84408	-0.244548
SPAC24H6.04	hxk1	S	2	1	2.51645e-18	102.52	0.8443	-0.244172
SPBC1604.12		S	243	0.589574	3.96722e-55	144.43	0.84436	-0.24407
SPBC1826.01c	mot1	S	253	0.92975	3.81387e-09	56.25	0.84436	-0.24407
SPAC2F3.13c		S	8	0.700904	1.37709e-06	83.823	0.84441	-0.243984
SPCC1902.01	gaf1	S	552	0.786291	5.8617e-05	86.208	0.84446	-0.243899
SPCC594.01		S	596	0.559047	0.00360823	40.952	0.84448	-0.243865
SPAC3F10.11c	abc2	S	847	0.737278	3.5536e-19	86.946	0.84452	-0.243797
SPCC162.07	ent1	T	591	1	3.96356e-10	76.156	0.84509	-0.242823
SPAC694.02		S	522	0.999917	4.87462e-14	101.17	0.84557	-0.242004
SPAC17A2.09c	csx1	S	54	0.956274	0.000104226	79.886	0.84676	-0.239975
SPBC839.04;SPBC2F12.07c;SPAC1F7.13c		S	11;11;11	1	7.15572e-08	106.58	0.84677	-0.239958
SPAC637.04	ypp1	S	664	1	3.22731e-52	154.26	0.84684	-0.239839
SPBC25D12.04	suc22	S	364	0.995491	0.000920207	47.387	0.84696	-0.239634
SPAC23C11.16	plo1	S	442	0.999843	0.000125976	91.784	0.84703	-0.239515
SPCC645.13		S	171	0.993508	6.65193e-10	102.65	0.84736	-0.238953
SPAC2F3.15	lsk1	S	112	0.993167	4.57646e-19	98.766	0.84739	-0.238902
SPBC3E7.10	fma1	S	77	0.999954	7.97132e-08	69.088	0.84741	-0.238868
SPBC3H7.15	hhp1	T	222	0.499963	0.00735544	40.186	0.84741	-0.238868
SPCC1672.06c	asp1	S	720	0.581955	0.000102987	44.533	0.8475	-0.238715
SPAC9G1.06c	cyk3	S	390	0.996077	5.78581e-07	92.265	0.84756	-0.238613
SPAC30.01c	sec72	S	653	0.991951	2.01835e-64	152.47	0.84758	-0.238579
SPAC11E3.05	sea3	S	128	0.999291	3.97791e-06	69.765	0.84774	-0.238306
SPBC1711.06	rpl401	S	16	0.999624	4.25228e-57	148.15	0.84775	-0.238289
SPBC1D7.04	mlo3	S	2	0.999989	4.23108e-07	73.672	0.84803	-0.237813
SPBC16G5.15c	fkh2	S	480	0.580652	6.3767e-06	56.428	0.84813	-0.237643
SPAC22G7.02	kap111	S	22	0.975943	9.5375e-18	107.24	0.84856	-0.236911
SPCC1827.05c		S	61	0.80493	2.132e-31	121.7	0.84869	-0.23669
SPAC23C4.19	spt5	S	870	0.550146	2.04531e-05	58.373	0.84878	-0.236537
SPCC550.09		S	198	0.998614	6.99519e-93	179.1	0.84882	-0.236469
SPAC1527.03		S	449	0.904307	2.48935e-14	70.217	0.8489	-0.236333
SPAC1006.06	rgf2	S	151	1	3.04014e-31	97.641	0.84911	-0.235977
SPAC22H12.04c	rps102	S	235	0.992483	0.000112972	70.114	0.84936	-0.235552
SPCC162.09c	hmg1	T	1028	0.999661	3.12976e-23	115.06	0.84939	-0.235501
SPCC576.03c	tpx1	S	79	0.603293	5.76157e-16	101.66	0.84942	-0.23545
SPCC162.07	ent1	S	220	0.998925	1.48148e-150	200.97	0.84984	-0.234737
SPAC664.05	rpl13	S	142	0.783491	1.43421e-12	44.604	0.84985	-0.23472
SPBC1773.14	arg7	T	18	0.608069	6.56159e-05	46.065	0.85	-0.234465
SPAC343.14c		S	110	0.732849	3.49008e-05	65.149	0.85041	-0.23377
SPCC1281.01	ags1	S	1651	0.544303	4.35238e-20	106.47	0.85041	-0.23377
SPCC1827.05c		S	256	0.999387	0.000959913	63.473	0.85058	-0.233481
SPAC1A6.07	sle1	S	559	0.542014	2.68276e-07	45.276	0.85062	-0.233413
SPAC8C9.03	cgs1	S	402	0.624748	6.49381e-08	85.423	0.85086	-0.233006
SPBC8E4.01c	pho84	T	281	1	3.79372e-40	141.13	0.85095	-0.232854
SPAC1952.13	ned1	S	290	0.775554	1.34951e-05	57.629	0.8516	-0.231752
SPAC11G7.02	pub1	T	180	0.526244	2.13843e-05	56.688	0.8517	-0.231583
SPCC162.07	ent1	T	644	0.942741	1.70938e-39	106.44	0.85173	-0.231532
SPBC119.05c	lsb1	S	47	0.999204	1.01642e-33	115.01	0.85184	-0.231346
SPBC21B10.10	rps402	S	223	0.98276	2.29431e-54	140.9	0.85205	-0.23099
SPCC1840.02c	bgs4	S	969	0.999998	5.71414e-91	171.42	0.85216	-0.230804
SPAC23D3.06c	nup146	S	477	0.779707	5.20474e-06	76.492	0.85266	-0.229958
SPCC63.14	eis1	S	882	0.999457	9.68723e-98	171.63	0.85271	-0.229873
SPCC63.14	eis1	S	416	0.764439	4.71013e-05	61.167	0.8529	-0.229551
SPCP25A2.03		S	471	0.99994	1.69147e-09	78.078	0.85322	-0.22901
SPBC26H8.04c	iml1	S	738	0.984994	0.000150963	60.332	0.85329	-0.228892
SPAC4F10.13c	mpd2	S	567	0.850409	0.000205092	51.827	0.85367	-0.22825
SPAC57A10.05c	pof1	S	203	0.816418	1.16665e-09	78.166	0.85372	-0.228165
SPAC17C9.03	tif471	S	1364	0.994256	1.91789e-48	133.36	0.85391	-0.227844
SPAC9.09	met26	S	339	0.743152	7.23921e-09	64.16	0.85411	-0.227506
SPAC26F1.01	sec74	S	898	1	0.00084965	50.806	0.85428	-0.227219
SPAC1805.05	cki3	T	332	0.80764	0.00140157	66.393	0.85439	-0.227033
SPBC28E12.03	rga4	S	236	1	2.33881e-10	106.82	0.85439	-0.227033
SPBC16D10.04c	dna2	S	219	0.99997	3.52763e-08	90.614	0.85442	-0.226983
SPAP7G5.04c	lys1	T	828	0.888149	4.44542e-06	67.76	0.85467	-0.226561
SPAC3A11.09	sod22	S	467	1	0.0147562	55.353	0.85494	-0.226105
SPAC926.09c	fas1	S	1743	0.997317	0.00042332	45.916	0.85518	-0.2257
SPAC13G7.04c	mac1	S	600	0.9749	4.90367e-19	101.23	0.85559	-0.225008
SPAC343.14c		S	114	0.526962	0.000137816	54.276	0.85581	-0.224638
SPBC660.15		T	37	0.993467	9.42204e-140	198.59	0.85616	-0.224048
SPCC622.14		S	198	1	2.16834e-117	184.82	0.8562	-0.22398
SPAC13G6.15c		S	97	1	1.0461e-28	114.14	0.85623	-0.22393
SPAC30D11.04c	nup124	S	465	0.998498	3.73699e-87	179.74	0.85664	-0.223239
SPCC162.12	tco89	S	263	0.999634	2.53902e-08	98.592	0.85718	-0.22233
SPAC3A12.13c	hcr1	S	102	0.997821	0.000208323	65.747	0.85732	-0.222094
SPAC3A12.13c	hcr1	S	105	0.768074	0.000208323	65.747	0.85732	-0.222094
SPCP25A2.03		T	705	0.658423	6.82429e-24	112.01	0.85738	-0.221993
SPAC3G6.03c		S	9	0.992188	3.40668e-23	110.6	0.8575	-0.221791
SPAC12G12.04	mcp60	S	77	1	8.52774e-18	107.72	0.85783	-0.221236
SPAC3C7.12	tip1	T	297	0.613498	0.00016334	60.062	0.85893	-0.219388
SPCC550.14	vgl1	S	147	0.958662	9.42499e-11	95.365	0.859	-0.21927
SPCC962.02c	bir1	S	755	0.987363	4.40812e-06	71.202	0.85948	-0.218464
SPAC521.03		S	42	0.967104	1.1047e-16	117.2	0.8597	-0.218095
SPAC19G12.14	its3	S	687	1	0.00995769	42.336	0.85979	-0.217944
SPAC3G6.06c	rad2	S	350	0.658887	8.41378e-05	58.98	0.85987	-0.21781
SPCC736.15	pil1	S	281	1	3.41303e-12	54.964	0.86007	-0.217474
SPAC110.01	ppk1	S	70	0.724618	2.40451e-19	96.881	0.86022	-0.217222
SPBC1826.01c	mot1	S	1092	0.949609	0.0033738	47.712	0.86028	-0.217122
SPBC887.10	mcs4	S	271	0.713176	0.000116192	66.795	0.86031	-0.217071
SPAC1A6.01c		S	70	0.962993	7.17684e-10	81.016	0.86047	-0.216803
SPCPB1C11.03		S	29	0.57755	4.12169e-10	91.317	0.86053	-0.216703
SPBC887.09c	sog2	S	433	0.715854	6.33829e-07	73.498	0.86059	-0.216602
SPBC26H8.01	thi2	T	23	0.992153	0.0626665	50.786	0.86108	-0.215781
SPBC17G9.08c	cnt5	S	655	0.900718	1.35403e-07	76.301	0.86116	-0.215647
SPBC17G9.08c	cnt5	S	659	0.901156	1.35403e-07	76.301	0.86116	-0.215647
SPCC126.06	twf1	S	307	0.762019	4.15102e-42	131.56	0.86155	-0.214994
SPCC594.01		S	337	1	4.40566e-55	145.28	0.86167	-0.214793
SPBC1685.01	pmp1	S	233	1	8.69633e-14	109.48	0.86173	-0.214692
SPAC4A8.11c	fas2	S	1824	0.904603	1.85029e-05	49.266	0.86179	-0.214592
SPBC1709.05	sks2	S	353	1	0.00999166	49.448	0.86193	-0.214357
SPAC23A1.06c	cmk2	T	370	1	0.00169872	74.611	0.86227	-0.213788
SPAC1F3.09	mug161	S	279	1	4.696e-52	153.06	0.86239	-0.213588
SPAC29B12.04	snz1	S	283	0.95966	0.00208436	71.221	0.86248	-0.213437
SPBC25B2.10		S	110	0.999978	1.83927e-25	135.81	0.86257	-0.213287
SPAC4F10.13c	mpd2	S	144	0.994361	4.94522e-134	194.25	0.86266	-0.213136
SPBC19C2.01	cdc28	S	95	0.8613	2.93419e-06	53.995	0.86295	-0.212651
SPAC24B11.13	hem3	S	332	0.872437	3.43803e-06	77.505	0.86314	-0.212334
SPBC16A3.08c	oga1	S	37	1	6.04628e-07	98.407	0.86314	-0.212334
SPBC365.15	alp4	S	6	0.883404	1.1099e-16	121.42	0.86315	-0.212317
SPCC126.09	zip2	S	194	0.997194	3.39412e-87	178.14	0.86315	-0.212317
SPCC1281.01	ags1	T	1840	0.68589	9.88054e-68	151.37	0.86324	-0.212166
SPAC1952.06c		S	39	0.999026	2.11694e-08	61.03	0.86354	-0.211665
SPCC1795.11	sum3	S	2	1	1.204e-30	127.01	0.86357	-0.211615
SPAC23A1.06c	cmk2	S	441	0.999483	0.000235536	47.267	0.86361	-0.211548
SPAC12G12.03	cip2	S	120	0.832244	2.07434e-32	102.55	0.86385	-0.211147
SPCC794.09c;SPBC839.15c;SPAC23A1.10		S	296;296;296	0.999689	4.81089e-42	127.53	0.86406	-0.210797
SPCC553.04	cyp9	S	6	1	2.81429e-06	66.613	0.8641	-0.21073
SPCC553.04	cyp9	S	13	1	2.81429e-06	66.613	0.8641	-0.21073
SPCC4G3.11	mug154	S	310	0.987705	0.000916762	42.947	0.86422	-0.210529
SPAC3C7.06c	pit1	S	347	0.999973	0.00220661	52.323	0.86422	-0.210529
SPCC757.11c		S	12	0.999948	3.00948e-26	127.97	0.86456	-0.209962
SPCC757.11c		S	15	0.961947	3.00948e-26	127.97	0.86456	-0.209962
SPAC1805.05	cki3	S	418	0.985256	2.14879e-06	46.557	0.86509	-0.209078
SPAC2F7.02c	psr1	S	68	0.977366	5.57727e-05	60.489	0.86513	-0.209011
SPAC926.04c	hsp90	T	292	0.988248	0.00364164	52.365	0.86531	-0.208711
SPAC13G7.04c	mac1	T	215	1	3.74033e-16	110.6	0.86534	-0.208661
SPAP27G11.04c	tad3	S	162	1	1.67719e-24	107.98	0.86565	-0.208144
SPAC630.14c	tup12	T	166	0.951083	7.2462e-12	103.02	0.86581	-0.207878
SPBC3F6.05	rga1	S	683	1	6.78681e-07	99.069	0.86607	-0.207444
SPCC645.07	rgf1	S	95	0.564093	1.61672e-06	53.665	0.8661	-0.207394
SPAC10F6.16	mug134	S	64	1	3.63843e-73	168.64	0.86634	-0.206995
SPCC1393.02c	spt2	S	148	0.669541	0.00013098	83.081	0.86639	-0.206912
SPBP8B7.13	vac7	T	195	0.688515	5.40863e-12	109.1	0.86661	-0.206545
SPCC63.14	eis1	T	876	0.950834	1.64939e-32	126.16	0.86675	-0.206312
SPCC970.08		S	52	0.99997	0.000407321	78.964	0.86693	-0.206013
SPAC31A2.14	bun107	S	655	0.99886	4.74919e-30	124.63	0.86775	-0.204649
SPAC17A5.12	ucp7	S	160	0.711789	1.26676e-20	91.171	0.86778	-0.204599
SPAC10F6.01c	sir1	S	66	1	1.20913e-09	67.367	0.86809	-0.204083
SPCC13B11.01	adh1	T	14	1	9.07921e-11	63.433	0.86813	-0.204017
SPBC16A3.08c	oga1	S	109	0.994444	1.83351e-33	123.29	0.86829	-0.203751
SPCC1795.11	sum3	S	52	0.898702	3.96444e-42	127.95	0.86841	-0.203552
SPAC26A3.09c	rga2	S	465	0.764179	0.00320273	61.213	0.86903	-0.202522
SPAC2G11.14	taf111	S	244	0.999796	1.89669e-07	86.548	0.86913	-0.202356
SPCC663.01c	ekc1	T	493	0.657706	8.30029e-24	113.97	0.86916	-0.202306
SPAC1527.03		S	410	0.999984	1.16559e-22	123.02	0.86929	-0.202091
SPCC1183.09c	pmp31	S	95	0.68439	1.43437e-06	51.989	0.86937	-0.201958
SPCC1183.09c	pmp31	Y	96	0.55307	4.76375e-07	51.989	0.86937	-0.201958
SPBC11C11.08	srp1	S	127	0.755857	0.00831208	40.767	0.86957	-0.201626
SPBC4F6.12	pxl1	S	39	0.499997	0.000199567	50.957	0.86976	-0.201311
SPBC4F6.12	pxl1	S	42	0.499997	0.000199567	50.957	0.86976	-0.201311
SPAC29A4.16	hal4	S	215	0.999994	5.08464e-07	98.582	0.86977	-0.201294
SPAC607.02c		S	29	1	6.78111e-55	141.15	0.8698	-0.201244
SPBC1921.07c	sgf29	T	91	0.552837	0.000957742	64.331	0.86994	-0.201012
SPAC23C11.05	ipp1	T	26	0.999979	1.94243e-54	138.54	0.86995	-0.200996
SPCC297.03	ssp1	T	82	0.964315	9.03415e-14	92.474	0.87009	-0.200763
SPCC594.02c		S	258	0.99601	0.0576168	40.614	0.87012	-0.200714
SPCC594.02c		S	263	0.706845	0.00921145	41.482	0.87012	-0.200714
SPAC4A8.05c	myp2	S	1417	0.840379	1.28556e-09	81.907	0.87028	-0.200448
SPAC31A2.12	rod1	S	370	0.999016	5.87671e-155	196.28	0.87047	-0.200134
SPBC25B2.07c	mmb1	S	436	0.677326	0.000582672	77.662	0.87052	-0.200051
SPAC16C9.07	pom2	S	44	0.499976	0.00360085	43.37	0.87089	-0.199438
SPAC16C9.07	pom2	T	45	0.499976	0.00360085	43.37	0.87089	-0.199438
SPCC364.07	ser3	S	258	0.998194	8.64404e-15	114.55	0.87098	-0.199289
SPCC1620.07c	lnp1	S	283	0.595848	2.39379e-13	97.352	0.87115	-0.199007
SPAC4H3.10c	pyk1	S	78	0.943213	1.24632e-13	97.152	0.87115	-0.199007
SPBC1604.12		S	242	0.542167	1.88972e-44	136.65	0.87129	-0.198775
SPBC27B12.11c	pho7	S	200	0.911749	4.31615e-42	119.06	0.87161	-0.198245
SPBC1604.20c	tea2	S	50	0.999989	5.6614e-07	93.478	0.87162	-0.198229
SPBC336.14c	ppk26	S	10	0.995581	5.10786e-05	60.549	0.87168	-0.198129
SPAC13G7.04c	mac1	T	274	0.531558	0.000236837	50.783	0.87175	-0.198014
SPAC3H5.09c		S	2451	0.999994	2.73142e-09	102.36	0.87187	-0.197815
SPCC23B6.04c		S	914	1	3.92613e-23	125.61	0.87203	-0.19755
SPBC21D10.12	hob1	S	301	0.873934	5.78311e-52	152.32	0.87219	-0.197286
SPAC12G12.03	cip2	S	214	0.503889	1.49377e-05	76.002	0.87266	-0.196508
SPAC31G5.13	rpn11	S	265	0.999998	1.95875e-107	187.56	0.87333	-0.195401
SPCC965.13		S	9	0.999887	1.39394e-11	80.421	0.87341	-0.195269
SPBC725.09c	hob3	S	2	1	5.42005e-05	88.294	0.87352	-0.195087
SPAC3G9.14	sak1	S	224	0.733395	1.72365e-05	64.249	0.8738	-0.194625
SPAC3H1.09c	avt3	S	51	0.996303	3.28044e-79	149.87	0.87389	-0.194476
SPAPB2B4.07		S	160	1	4.39454e-150	201.1	0.87396	-0.194361
SPAC20G8.05c	cdc15	S	405	0.9821	1.34661e-06	57.097	0.87426	-0.193866
SPCC576.09	rps20	S	95	0.971053	8.53408e-07	70.802	0.87437	-0.193684
SPAC3G9.05	spa2	S	182	0.993829	1.86446e-14	116.86	0.8747	-0.19314
SPBC1921.07c	sgf29	S	93	0.971629	9.05116e-05	61.276	0.87492	-0.192777
SPAC1A6.09c	lag1	S	13	0.959529	4.5982e-07	86.497	0.87493	-0.19276
SPCC613.05c	rpl35	S	12	1	3.7338e-42	129.51	0.87508	-0.192513
SPAC7D4.02c	sfp47	S	226	0.893583	6.91292e-65	152.07	0.87555	-0.191739
SPBC2G2.04c	mmf1	S	44	1	0.00869686	65.179	0.87562	-0.191623
SPBC2G2.04c	mmf1	T	40	1	0.00869686	65.179	0.87562	-0.191623
SPAC24C9.12c	shm1	S	136	0.809742	8.96841e-11	92.412	0.87569	-0.191508
SPCC1259.01c;SPBC16D10.11c		S	81;81	1	0.00436912	68.847	0.87578	-0.19136
SPAC3G6.03c		S	12	0.929875	1.0223e-07	83.992	0.87596	-0.191063
SPAC343.05	vma1	S	167	0.997153	6.72915e-06	44.912	0.87605	-0.190915
SPCC550.14	vgl1	S	146	0.995083	9.42499e-11	95.365	0.87613	-0.190783
SPAP8A3.04c	hsp9	S	46	0.99985	9.64462e-59	161.04	0.87619	-0.190684
SPBC3F6.05	rga1	S	678	0.947823	1.42131e-09	81.346	0.87644	-0.190273
SPAC26A3.09c	rga2	S	499	0.776705	4.96782e-16	102.72	0.8765	-0.190174
SPAC31A2.14	bun107	S	344	1	7.22504e-53	141.21	0.87654	-0.190108
SPAC20G8.06	not1	S	1948	0.718568	0.00145041	61.235	0.87655	-0.190092
SPBC18H10.16	can1	S	9	0.627446	0.00702165	43.328	0.87656	-0.190075
SPBC1289.04c	pob1	S	68	0.762923	3.226e-05	51.557	0.87669	-0.189861
SPBC1289.04c	pob1	S	70	0.503833	3.226e-05	51.557	0.87669	-0.189861
SPBC1289.04c	pob1	S	71	0.503833	3.226e-05	51.557	0.87669	-0.189861
SPAC26A3.09c	rga2	S	977	0.815805	9.50263e-05	62.999	0.87683	-0.189631
SPAC26A3.09c	rga2	S	981	0.958409	2.45935e-05	66.122	0.87683	-0.189631
SPBC27.01c	pga2	S	49	0.999998	1.07814e-08	66.925	0.87692	-0.189483
SPBC11C11.02	imp2	S	380	0.814063	4.57021e-98	169.73	0.87716	-0.189088
SPAC222.03c	tim10	S	29	0.999994	2.44598e-16	76.889	0.87784	-0.18797
SPBC56F2.05c		S	225	0.908228	1.76516e-09	82.8	0.87789	-0.187888
SPCC1919.10c	myo52	S	982	1	4.77607e-05	61.561	0.87791	-0.187855
SPAC24H6.11c		S	5	0.999914	0.00164968	75.739	0.87816	-0.187444
SPBC32H8.01c		S	183	0.51599	0.000499316	52.451	0.87831	-0.187198
SPCC1494.10	adn3	S	117	0.996107	2.93949e-32	125.99	0.87836	-0.187116
SPAC821.03c	slf1	S	409	0.606536	2.43463e-82	163.49	0.87847	-0.186935
SPCC16C4.03	pin1	S	62	0.551116	8.30455e-06	75.064	0.87863	-0.186672
SPAC1327.01c		S	220	1	0.000123832	68.044	0.8789	-0.186229
SPCC1393.02c	spt2	S	325	1	2.49806e-07	84.152	0.87933	-0.185523
SPBC2G2.12	hrs1	T	84	0.621162	0.000274267	75.088	0.87962	-0.185048
SPAC3F10.02c	trk1	S	835	0.999877	1.10783e-19	107.21	0.87989	-0.184605
SPAC6G10.10c		S	188	0.999996	0.000425404	59.709	0.88033	-0.183884
SPAPB17E12.14c		S	235	0.543362	1.12748e-07	86.18	0.88046	-0.183671
SPCC1223.05c;SPAPB17E12.05		T	44;44	0.95406	0.0281117	56.205	0.88081	-0.183097
SPCC1739.01		S	162	0.79349	1.08911e-08	64.589	0.88082	-0.183081
SPAC30D11.12	rpl3802	S	22	0.5	2.65768e-06	69.188	0.88083	-0.183064
SPAC30D11.12	rpl3802	T	21	0.5	2.65768e-06	69.188	0.88083	-0.183064
SPAC589.03c		S	144	0.964689	0.00156904	65.887	0.88102	-0.182753
SPAC589.03c		T	142	0.999595	0.00156904	65.887	0.88102	-0.182753
SPAC26A3.09c	rga2	S	923	1	4.97876e-06	69.081	0.88107	-0.182671
SPCC594.01		S	584	0.999992	7.41681e-09	87.24	0.88109	-0.182639
SPCC757.04		S	49	0.798852	4.2106e-15	90.718	0.88149	-0.181984
SPAC30D11.09	cwf19	S	397	0.647559	0.000106078	61.616	0.88171	-0.181624
SPBC4B4.02c	nca2	S	155	0.990762	0.00132812	44.667	0.88174	-0.181575
SPAC664.05	rpl13	T	24	1	0.0711873	43.781	0.88174	-0.181575
SPCC16A11.04	snx12	S	292	1	0.000124015	52.891	0.88211	-0.18097
SPAC9.09	met26	S	556	0.638222	7.19917e-06	73.758	0.88212	-0.180953
SPAC17C9.03	tif471	S	882	0.995333	7.22531e-43	133.85	0.88237	-0.180544
SPBC2G5.05		S	30	1	5.54638e-16	98.766	0.88243	-0.180446
SPAC24B11.07c		S	467	0.999997	1.44972e-06	99.283	0.88258	-0.180201
SPCC364.07	ser3	S	27	0.822294	9.09772e-25	117.03	0.88264	-0.180103
SPCC962.02c	bir1	S	501	0.999985	2.60887e-16	123.95	0.88265	-0.180087
SPAC31F12.01	zds1	S	263	0.999999	3.95634e-05	65.184	0.88274	-0.17994
SPAC31A2.12	rod1	T	374	0.903839	5.87671e-155	196.28	0.88279	-0.179858
SPAC3H5.08c		S	743	0.612555	0.0012386	52.712	0.88282	-0.179809
SPCC1494.10	adn3	S	638	0.848954	7.62613e-05	62.589	0.88285	-0.17976
SPAC1002.16c		S	34	0.789567	0.00045483	63.768	0.88289	-0.179694
SPAC1002.16c		S	37	0.99336	0.00045483	63.768	0.88289	-0.179694
SPAC2E12.02	hsf1	S	595	0.783166	0.000208302	55.437	0.8832	-0.179188
SPBC83.08	rvb2	S	4	0.970434	1.00433e-07	91.657	0.88327	-0.179074
SPAC1B9.03c		S	249	0.929595	1.089e-25	99.709	0.88333	-0.178976
SPBC1604.12		S	615	0.5	3.84428e-06	74.222	0.88345	-0.17878
SPBC1604.12		S	617	0.5	3.84428e-06	74.222	0.88345	-0.17878
SPAC3A11.09	sod22	S	446	0.849235	9.24867e-11	92.924	0.88366	-0.178437
SPAC2F7.02c	psr1	S	52	1	0.000181551	78.705	0.88415	-0.177637
SPAC4A8.11c	fas2	S	604	1	6.97504e-45	155.88	0.88431	-0.177376
SPCC63.08c	atg1	S	334	0.873775	2.62131e-24	110.94	0.88444	-0.177164
SPCC63.08c	atg1	S	335	0.972098	2.62131e-24	110.94	0.88444	-0.177164
SPCC1223.06	tea1	S	502	0.478663	8.59379e-05	56.681	0.88447	-0.177115
SPCC794.08	efr3	S	729	1	1.47151e-07	96.707	0.88448	-0.177099
SPBC13G1.09	enp1	S	102	0.940997	1.1598e-67	149.74	0.88465	-0.176821
SPCC14G10.04		S	125	0.911235	4.6992e-23	120.23	0.88466	-0.176805
SPBC6B1.02	ppk30	S	32	0.99987	1.24575e-09	99.344	0.88471	-0.176723
SPAC17G8.08c		S	170	0.981916	1.15203e-68	152.02	0.88517	-0.175974
SPAC926.09c	fas1	S	2072	0.5	1.18912e-07	92.939	0.88534	-0.175696
SPAC9G1.06c	cyk3	S	143	0.72325	0.000183887	40.723	0.88547	-0.175485
SPBC216.07c	tor2	S	1539	1	1.8566e-53	130.81	0.88561	-0.175257
SPBC887.17		S	600	0.846555	2.86993e-07	82.639	0.88568	-0.175143
SPAP8A3.04c	hsp9	S	8	0.964496	0.0230396	47.603	0.88587	-0.174833
SPAC31A2.11c	cuf1	S	147	0.69642	2.00093e-23	114.13	0.88592	-0.174752
SPCC548.05c	dbl5	S	182	1	1.61316e-05	68.525	0.88633	-0.174084
SPAC23H4.01c	osh3	S	143	1	4.65544e-07	92.096	0.88635	-0.174052
SPCC417.05c	cfh2	S	482	0.999805	0.00101357	65.895	0.88645	-0.173889
SPCC417.05c	cfh2	S	485	0.999623	0.00101357	65.895	0.88645	-0.173889
SPCC4G3.15c	not2	T	62	0.999433	6.28131e-99	168.52	0.88654	-0.173742
SPAC57A10.02	cdr2	S	476	0.771292	0.000180916	49.343	0.8867	-0.173482
SPAC1486.05	nup189	S	716	0.956993	3.75352e-42	132.01	0.88684	-0.173254
SPCC1281.03c	emc4	S	52	0.652282	3.38069e-19	105.22	0.88699	-0.17301
SPAC2G11.07c	ptc3	S	391	0.883447	1.43555e-34	126.52	0.887	-0.172994
SPAC23H3.10	ssr2	T	174	0.530237	7.45838e-06	73.928	0.88768	-0.171888
SPAC23D3.06c	nup146	S	479	0.613596	4.59419e-64	144.5	0.88811	-0.17119
SPCC1281.01	ags1	S	1851	0.59195	4.59393e-32	119.3	0.88824	-0.170979
SPBC18H10.16	can1	S	910	1	0.000265202	77.124	0.8885	-0.170556
SPBP4H10.07		S	101	0.985782	0.000849072	48.959	0.88868	-0.170264
SPBP4H10.07		T	108	0.915584	0.000849072	48.959	0.88868	-0.170264
SPAC19G12.14	its3	S	147	0.950794	9.83723e-07	90.759	0.88898	-0.169777
SPCC16C4.07	scw1	S	308	0.756622	9.96993e-15	90.379	0.88898	-0.169777
SPCC584.04	sup35	T	194	0.88543	0.0111086	45.825	0.88919	-0.169436
SPCC162.07	ent1	T	620	0.524204	6.74588e-16	92.283	0.88931	-0.169242
SPBC685.07c;SPCC74.05		S	35;35	1	3.34565e-43	127.35	0.88937	-0.169144
SPCC594.01		S	589	0.960089	3.30839e-07	77.907	0.88946	-0.168998
SPCC1183.11	msy1	S	90	1	0.00344681	48.467	0.88952	-0.168901
SPBC56F2.06	mug147	S	118	0.999987	6.19732e-13	113.25	0.88973	-0.16856
SPBC119.10	asn1	S	285	1	1.40151e-44	136.62	0.88996	-0.168188
SPAC1687.06c	rpl44	S	60	1	1.51807e-33	145.31	0.89013	-0.167912
SPAC11G7.02	pub1	S	178	0.740757	2.02674e-05	59.628	0.8904	-0.167475
SPAC1006.06	rgf2	S	746	0.999739	1.28978e-56	148.66	0.89048	-0.167345
SPAC821.03c	slf1	S	407	0.681107	3.64675e-42	131.2	0.89105	-0.166422
SPAC1D4.01	tls1	S	216	0.5	0.00012048	55.453	0.89109	-0.166357
SPAC1D4.01	tls1	T	215	0.5	0.00012048	55.453	0.89109	-0.166357
SPCC188.02	par1	S	109	0.968444	5.82028e-15	93.371	0.89144	-0.16579
SPBC11C11.10		T	293	0.524735	0.000326361	57.973	0.89147	-0.165742
SPCC4B3.03c		S	644	0.999999	1.31808e-156	196.01	0.8916	-0.165531
SPAC1834.08	mak1	S	14	0.5	3.48797e-05	64.035	0.89204	-0.16482
SPCC23B6.04c		T	449	0.74999	2.79961e-08	85.805	0.89234	-0.164335
SPCC4G3.12c		S	134	0.992219	5.89113e-05	50.776	0.89263	-0.163866
SPAC4A8.10	rog1	S	134	0.688002	1.37293e-08	63.701	0.89292	-0.163397
SPAC3A11.02	cps3	S	454	1	2.04854e-20	93.804	0.89302	-0.163236
SPAC4A8.05c	myp2	S	1355	0.93604	0.000133184	50.202	0.89302	-0.163236
SPAC13G6.02c	rps101	S	235	0.999312	2.38827e-09	84.436	0.89324	-0.16288
SPAC16E8.06c	nop12	S	7	0.598327	0.000501439	49.559	0.89331	-0.162767
SPBC23E6.09	ssn6	S	1054	0.586333	6.84086e-06	49.559	0.89337	-0.16267
SPAC3A11.02	cps3	S	372	0.674652	1.54622e-19	86.47	0.8936	-0.162299
SPCC825.01		S	18	1	7.96905e-23	110.9	0.89369	-0.162154
SPAC4G9.03	adk1	T	183	0.563016	0.000106862	51.31	0.89369	-0.162154
SPAC17D4.02	cdc45	S	192	0.99986	9.66327e-11	107.93	0.89376	-0.162041
SPBC13E7.03c		S	151	0.678086	5.30998e-37	119.7	0.89386	-0.161879
SPAC57A10.05c	pof1	S	202	0.5	0.000179485	54.764	0.8939	-0.161815
SPAC22F8.04	pet1	T	27	0.545132	1.28759e-07	86.577	0.89408	-0.161524
SPAC2F3.15	lsk1	S	109	0.999949	4.57646e-19	98.766	0.89414	-0.161427
SPBC354.10	def1	S	476	0.999955	6.75324e-33	141.85	0.89422	-0.161298
SPAC4G8.03c		S	125	0.755263	3.46482e-05	51.554	0.89457	-0.160734
SPAC1B1.01	deb1	S	301	0.593293	2.06414e-10	88.627	0.89515	-0.159799
SPBC29A3.06	utp18	S	104	0.972208	1.419e-20	92.565	0.89517	-0.159766
SPAC4F10.13c	mpd2	S	155	0.999999	1.38912e-298	262.8	0.8953	-0.159557
SPAC1486.05	nup189	S	989	0.982358	1.75554e-17	98.21	0.89538	-0.159428
SPAC15A10.16	bud6	T	515	0.524704	0.00916797	47.937	0.89553	-0.159186
SPAC29E6.10c	nst1	S	965	0.974886	4.23572e-09	84.878	0.89574	-0.158848
SPAC6F12.06		S	2	0.999982	6.53833e-51	113.36	0.89607	-0.158317
SPCC970.08		S	55	0.999917	0.0107941	50.897	0.89612	-0.158236
SPAC10F6.01c	sir1	S	712	1	1.47091e-13	105.14	0.89621	-0.158091
SPBC2D10.04		S	51	0.999914	0.000109346	57.484	0.89635	-0.157866
SPCC162.07	ent1	T	346	1	4.07777e-10	86.761	0.89638	-0.157818
SPCC162.07	ent1	T	354	1	4.07777e-10	86.761	0.89638	-0.157818
SPAC6G9.06c	pcp1	S	906	0.995152	7.64148e-11	110.38	0.89651	-0.157608
SPBC4C3.12		S	444	0.678784	5.60887e-07	68.481	0.89654	-0.15756
SPCC162.07	ent1	T	627	0.994503	2.22709e-10	114.72	0.89678	-0.157174
SPBC649.05	cut12	S	518	0.999982	0.000115669	56.774	0.89688	-0.157013
SPAC23C11.03	mpp1	S	268	0.719383	2.01783e-155	201.1	0.89691	-0.156965
SPAC19G12.14	its3	S	148	0.751094	3.27596e-15	95.205	0.89703	-0.156772
SPBC19F8.02	nud3	S	116	0.742338	7.77229e-09	81.055	0.89706	-0.156724
SPBC725.08	pir2	S	43	1	0.0267528	55.084	0.89706	-0.156724
SPAC31A2.09c	apm4	T	157	0.556161	1.84049e-05	72.399	0.89713	-0.156611
SPBP4H10.07		S	94	0.943802	2.71647e-07	86.548	0.89715	-0.156579
SPAC57A7.12	ssz1	S	63	0.982495	2.06774e-05	52.359	0.89742	-0.156145
SPAC31G5.10	eta2	S	100	0.999874	1.68418e-05	67.168	0.89749	-0.156032
SPAC23A1.17	bbc1	S	1244	0.714235	2.52056e-09	83.871	0.89767	-0.155743
SPAC23A1.17	bbc1	S	1248	0.906336	2.52056e-09	83.871	0.89767	-0.155743
SPAC29B12.01	ino80	S	518	0.95002	3.2832e-179	212.07	0.89804	-0.155148
SPBC28E12.03	rga4	S	194	0.766843	6.33189e-07	76.301	0.89841	-0.154554
SPBC3B9.10	vti1	S	170	0.769449	3.89275e-11	76.237	0.89841	-0.154554
SPCC1259.04	iec3	S	127	0.999855	8.39636e-11	114.24	0.89861	-0.154233
SPAC56F8.03		S	446	0.883186	0.000397336	41.912	0.89963	-0.152596
SPAC29B12.04	snz1	S	178	0.999736	4.32152e-36	141.34	0.89989	-0.152179
SPAC26F1.01	sec74	S	10	0.506742	4.19407e-06	41.174	0.89994	-0.152099
SPAC15A10.15	sgo2	S	291	0.535109	3.61935e-06	71.601	0.90021	-0.151667
SPBC1604.12		S	247	0.830578	1.8299e-178	206.03	0.90064	-0.150978
SPBC56F2.06	mug147	S	210	0.997249	5.76009e-25	111.64	0.90082	-0.150689
SPCC1450.03		S	211	1	5.05219e-83	164.41	0.90089	-0.150577
SPAC1327.01c		S	47	0.999964	7.42102e-14	99.092	0.90112	-0.150209
SPBC354.13	rga6	S	509	0.658766	5.75029e-05	52.812	0.90112	-0.150209
SPCC16C4.01	sif2	S	138	0.9393	8.22925e-13	94.389	0.90128	-0.149953
SPCC16C4.01	sif2	S	141	0.999537	8.22925e-13	94.389	0.90128	-0.149953
SPBC27B12.11c	pho7	S	730	0.998598	3.06793e-06	60.016	0.90131	-0.149905
SPBC1685.10	rps27	S	11	0.5	6.95894e-05	54.668	0.90153	-0.149553
SPBC1685.10	rps27	S	14	0.5	6.95894e-05	54.668	0.90153	-0.149553
SPAC20G8.05c	cdc15	S	840	0.999982	0.000216199	71.176	0.90157	-0.149489
SPAC20G8.05c	cdc15	S	774	0.998593	0.000604385	61.657	0.90166	-0.149345
SPAC1834.08	mak1	S	76	0.85096	1.24576e-34	117.83	0.90182	-0.149089
SPAC1783.07c	pap1	S	315	0.803141	2.59602e-05	51.758	0.90185	-0.149041
SPAC3C7.06c	pit1	S	577	0.95938	2.72619e-10	86.005	0.9019	-0.148961
SPAC23A1.17	bbc1	S	343	1	1.22288e-22	111.77	0.90206	-0.148705
SPAC4F8.03	sdo1	S	131	0.999823	0.000386998	60.55	0.90208	-0.148673
SPBC12C2.10c	pst1	S	904	0.957762	1.88846e-18	103.04	0.90213	-0.148593
SPAC1687.22c	puf3	S	226	1	4.51677e-36	131.61	0.90255	-0.147921
SPBC32F12.11	tdh1	S	51	0.891582	0.000341027	42.716	0.90271	-0.147666
SPBC365.06	pmt3	T	21	0.540504	6.86026e-05	63.625	0.9028	-0.147522
SPCC1902.01	gaf1	S	555	0.951514	5.8617e-05	86.208	0.90306	-0.147106
SPAC57A7.08	pzh1	S	27	0.999987	5.36691e-18	99.764	0.90309	-0.147058
SPCC1902.01	gaf1	T	551	0.512169	0.000817136	62.858	0.9032	-0.146883
SPAC17G8.12	sec3	S	311	0.945351	6.30242e-17	104.66	0.90324	-0.146819
SPCC1739.01		S	301	1	8.74959e-17	113.01	0.90333	-0.146675
SPAC12G12.03	cip2	S	501	0.998558	0.00550178	46.069	0.90336	-0.146627
SPCC320.08		S	463	1	1.62752e-52	154.42	0.90341	-0.146547
SPAC1527.03		T	408	0.646163	1.87827e-05	66.893	0.90349	-0.146419
SPAC13G7.04c	mac1	S	271	0.577796	0.000287924	43.732	0.90361	-0.146228
SPAC4A8.09c	cwf21	S	285	1	7.6117e-24	116.05	0.9041	-0.145446
SPAC4A8.09c	cwf21	S	286	1	7.6117e-24	116.05	0.9041	-0.145446
SPAC3G9.14	sak1	S	227	0.998936	3.90183e-05	64.249	0.90417	-0.145334
SPAC23H4.02	ppk9	S	286	0.962871	2.22953e-07	75.544	0.90418	-0.145318
SPCP1E11.04c	pal1	T	369	0.556627	0.0086924	42.633	0.9042	-0.145286
SPBC16A3.08c	oga1	T	160	0.66633	3.6626e-26	86.079	0.90441	-0.144951
SPAC18B11.06	lcp5	S	134	1	1.58742e-156	203.25	0.90456	-0.144712
SPBC651.09c	prf1	S	501	0.779652	6.06706e-42	129.61	0.90463	-0.1446
SPAC3H1.03	mug151	S	37	0.999983	1.32565e-14	96.848	0.90526	-0.143596
SPBC1711.06	rpl401	S	18	0.997244	7.24942e-154	214.5	0.9053	-0.143532
SPAC29A4.11	rga3	S	356	0.971936	1.25309e-09	85.17	0.90533	-0.143484
SPAC5D6.01;SPAC22A12.04c		S	58;58	0.999998	2.90533e-18	102.98	0.90535	-0.143452
SPAC17A2.13c	rad25	S	211	0.971607	1.89104e-277	252.84	0.90541	-0.143357
SPBC1289.04c	pob1	S	18	0.585306	1.70194e-10	89.08	0.90549	-0.143229
SPAC1F3.02c	mkh1	S	687	0.998825	8.14729e-05	80.387	0.90565	-0.142974
SPAC1F3.02c	mkh1	S	690	0.99986	8.14729e-05	80.387	0.90565	-0.142974
SPAC1952.13	ned1	S	286	0.999965	7.04794e-47	142.23	0.9058	-0.142736
SPBP23A10.14c	ell1	S	354	0.999927	3.53864e-64	148.53	0.90607	-0.142306
SPCC63.14	eis1	S	1131	1	6.81539e-07	99.991	0.90659	-0.141478
SPBC609.04	caf5	S	57	1	2.05386e-12	102.03	0.90678	-0.141176
SPCC1281.01	ags1	S	1639	0.646487	0.000167114	53.565	0.90715	-0.140587
SPCC794.08	efr3	S	770	0.995766	1.0715e-57	151.38	0.90738	-0.140221
SPCC1795.08c	vid21	S	197	0.999927	1.9174e-13	112.67	0.90752	-0.139999
SPAC12B10.10	nod1	S	209	1	4.66149e-59	156.67	0.90787	-0.139442
SPAC1952.16	rga9	S	645	0.979472	6.82827e-06	85.576	0.90796	-0.139299
SPBC4C3.06	syp1	S	422	0.678904	3.0087e-06	69.704	0.90809	-0.139093
SPAC3H1.09c	avt3	S	164	1	2.37854e-64	157.98	0.90841	-0.138585
SPCC1919.03c	amk2	S	185	1	5.12409e-05	68.565	0.90848	-0.138473
SPBC106.10	pka1	S	152	1	0.000117012	60.062	0.9085	-0.138442
SPBC14F5.07	doa10	S	253	1	1.786e-10	110.98	0.90922	-0.137299
SPAC8C9.04		S	537	0.999889	3.37159e-05	53.381	0.90925	-0.137251
SPAC29B12.01	ino80	S	181	0.998431	2.862e-68	154.56	0.90925	-0.137251
SPAC167.05		S	247	0.657414	1.43181e-14	105.28	0.90941	-0.136997
SPCC306.05c	ins1	S	31	1	4.43697e-06	96.096	0.90956	-0.136759
SPBP4H10.13;SPAC23C11.02c		S	39;39	0.787095	8.8451e-06	77.192	0.90967	-0.136585
SPAC57A10.02	cdr2	S	587	0.998766	2.17436e-21	93.804	0.90973	-0.13649
SPAC3A11.02	cps3	S	365	1	1.43265e-279	245.11	0.90974	-0.136474
SPBC16E9.10c	rix7	S	134	1	6.559e-08	94.61	0.91023	-0.135697
SPBC16E9.10c	rix7	S	139	0.934307	6.559e-08	94.61	0.91023	-0.135697
SPCC18B5.07c	nup61	S	346	0.905535	1.12737e-26	133.9	0.91039	-0.135443
SPBC11C11.02	imp2	S	402	0.999981	6.64105e-08	105.94	0.9104	-0.135428
[truncated: 5,091 more rows]

## Sheet: Orb6_inhibition_Replic3_E151022
Gene ID	Protein name	Phospho-amino acid	Position of phosphosite within protein	Localization probability of phosphosite within phosphopeptide	Posterior error probability (PEP) for phosphopeptide identification	MaxQuant score	Ratio H/L normalized	Log2(fold-change) after Orb6 inhibition
SPAC6B12.02c	mus7	T	537	0.996531	0.00404984	42.813	290.25	-8.18115	Note that in Replicate 3, heavy (H) and light (L) labels were reversed compared to Replicates 1 & 2. Therefore, for Replicate 3, a large "Ratio H/L normalized" corresponds to a large negative "Log2(fold-change)"
SPAC4F10.06	bud22	S	222	0.821896	0.00197838	81.643	260.68	-8.02614
SPBC2F12.05c		S	711	0.995127	1.42476e-08	114.55	56.43	-5.81839
SPBC2F12.05c		S	695	0.999989	7.01578e-05	124.2	22.396	-4.48517
SPAC30.01c	sec72	S	1597	0.992835	0.00226844	90.689	18.706	-4.22543
SPAC222.09	seb1	S	364	0.684461	1.06685e-14	76.899	17.464	-4.12631
SPCC23B6.01c		T	422	0.991382	0.00627938	71.531	15.115	-3.91791
SPAP8A3.11c	mtg2	S	131	0.998414	0.0248855	48.896	14.19	-3.8268
SPAP8A3.11c	mtg2	S	134	0.998746	0.0248855	48.896	14.19	-3.8268
SPBC23E6.08	sat1	S	500	0.887741	0.0219364	62.528	14.185	-3.82629
SPCC1183.11	msy1	S	19	0.998742	0.0105582	114.86	14.065	-3.81404
SPBC2F12.05c		S	679	1	8.6995e-25	152.66	12.977	-3.69788
SPBC2F12.14c	gua1	T	8	0.536972	0.0213609	44.252	12.545	-3.64904
SPBC1861.09	ppk22	S	139	0.862761	0.0144381	83.182	11.704	-3.54893
SPBC530.14c	dsk1	S	25	0.999991	2.82956e-07	96.379	11.58	-3.53356
SPCC63.14	eis1	S	1095	0.948989	3.74208e-42	102.39	10.497	-3.39191
SPCC63.14	eis1	T	1106	0.839257	8.07842e-10	69.578	9.8838	-3.30507
SPAPB8E5.06c;SPAC17A5.03		S	143;143	0.982948	0.00965886	66.692	9.7964	-3.29225
SPCC1827.02c	pcy1	S	62	0.999968	0.0062103	83.602	9.449	-3.24016
SPBC23E6.08	sat1	S	504	0.998335	0.00750393	83.045	8.7987	-3.13729
SPCC622.10c	sec5	S	50	1	0.00592539	95.618	8.5607	-3.09773
SPCC23B6.01c		S	421	0.996557	0.000934201	90.725	8.1476	-3.02638
SPBPB10D8.01		S	42	0.98744	7.65806e-06	104.26	7.7581	-2.9557
SPAC32A11.04c	tif212	S	124	1	0.0150616	147.91	7.6623	-2.93778
SPBC32C12.03c	ppk25	S	38	0.999269	0.000949437	109.55	7.4767	-2.9024
SPBC32C12.03c	ppk25	S	36	0.63087	0.00725724	78.902	7.1981	-2.84762
SPAC56E4.03		S	152	1	0.00751406	84.403	6.6461	-2.73251
SPAC56E4.03		T	147	1	0.00751406	84.403	6.6461	-2.73251
SPAC3H5.08c		S	744	0.742616	0.00564736	76.868	6.6161	-2.72598
SPAC17G8.12	sec3	S	201	1	3.34525e-23	158.15	6.5197	-2.70481
SPAC17H9.05	ebp2	S	34	0.75445	0.00614935	73.688	6.1146	-2.61226
SPAC821.08c	slp1	S	336	0.857634	0.0149811	58.268	6.0544	-2.59798
SPAC821.08c	slp1	T	341	0.956845	0.0149811	58.268	6.0544	-2.59798
SPAC821.08c	slp1	T	343	0.942952	0.0149811	58.268	6.0544	-2.59798
SPBC30D10.15		S	100	0.742665	0.0179154	76.678	6.0014	-2.5853
SPBC30D10.15		S	101	0.798663	0.0179154	76.678	6.0014	-2.5853
SPAC17G6.08	pep7	S	75	0.99998	0.000889705	116	5.492	-2.45733
SPBC557.04	ppk29	S	582	0.876757	0.00980445	99.788	5.2778	-2.39994
SPBC336.12c	cdc10	S	16	0.749182	0.00484605	81.992	5.2077	-2.38065
SPAC23D3.10c	eng2	T	403	0.558278	0.00283814	66.152	5.0062	-2.32372
SPAC23D3.10c	eng2	T	405	0.933924	0.00283814	66.152	5.0062	-2.32372
SPAC23C4.19	spt5	T	16	0.608181	1.25497e-09	87.793	4.9976	-2.32124
SPAC26F1.01	sec74	S	850	0.999576	0.0181699	74.962	4.9976	-2.32124
SPCC63.14	eis1	S	1100	0.995672	7.27043e-50	114.73	4.9961	-2.3208
SPBC32C12.03c	ppk25	S	404	1	0.000775706	93.495	4.9726	-2.314
SPCC23B6.01c		S	414	0.987867	6.75942e-05	75.611	4.8364	-2.27393
SPBC1A4.05	blt1	S	691	0.999986	6.25371e-05	90.872	4.7648	-2.25242
SPAC9.10	thi9	S	585	0.994787	1.70402e-06	135.95	4.7063	-2.23459
SPAC17C9.01c	nuc2	S	250	1	0.0276669	86.882	4.6954	-2.23125
SPBC25B2.07c	mmb1	S	455	0.99729	4.16555e-07	145.46	4.646	-2.21599
SPAC823.03	ppk15	S	33	0.989912	2.66607e-18	142.27	4.6344	-2.21238
SPAC17G6.08	pep7	S	78	0.99734	0.00241303	116	4.5303	-2.17961
SPAC222.10c	byr4	S	79	0.770626	1.3927e-13	126.55	4.523	-2.17728
SPAC6G10.04c	pre5	Y	6	0.996881	4.3202e-11	132.97	4.5181	-2.17572
SPAC31G5.15	psd3	S	501	0.508144	0.00426925	42.669	4.4176	-2.14326
SPBC1711.08	aha1	S	2	0.833502	1.3568e-06	129.98	4.4134	-2.14189
SPCC297.05		T	67	0.75502	4.40071e-15	107.57	4.0045	-2.00162
SPBC28F2.11	hmo1	S	234	0.900864	0.00221151	46.399	4.0036	-2.0013
SPAC17A2.01	bsu1	S	7	0.999999	0.000281796	133.95	3.9292	-1.97424
SPCC330.07c		S	11	0.873706	0.0101327	72.531	3.9104	-1.96732
SPAC343.16	lys2	S	477	0.970832	0.0201489	44.863	3.8969	-1.96233
SPCC297.05		S	76	0.992524	1.66601e-74	189.98	3.876	-1.95457
SPAC144.14	klp8	S	279	0.914303	3.83586e-06	127.53	3.858	-1.94785
SPCC74.06	mak3	S	493	0.897439	0.00730843	78.505	3.7739	-1.91606
SPBC13A2.04c	ptr2	S	2	1	0.000799511	124.12	3.7441	-1.90462
SPAC2F3.10	vps54	S	483	0.996357	0.00814403	85.224	3.7059	-1.88982
SPCC794.03		S	534	0.950033	1.06422e-23	160.64	3.6643	-1.87354
SPBC17A3.04c	rar1	S	202	1	0.0248764	57.414	3.6248	-1.8579
SPBC21D10.10	bdc1	T	153	0.999971	0.00167595	51.16	3.6169	-1.85475
SPAC17A2.01	bsu1	T	14	0.934115	0.000128303	147.7	3.5941	-1.84563
SPAC6G10.02c	tea3	S	460	0.999984	1.45556e-06	135.09	3.5774	-1.83891
SPCC297.05		T	73	0.575905	4.38437e-06	78.419	3.5262	-1.81811
SPAC11E3.11c	syt22	S	593	0.990733	0.00953484	92.611	3.5248	-1.81754
SPBC16D10.04c	dna2	T	79	0.981611	0.00361837	51.798	3.4426	-1.7835
SPAC9.10	thi9	S	583	0.796951	0.00295734	63.212	3.3698	-1.75266
SPCC16C4.07	scw1	S	344	0.984402	2.56829e-13	144.17	3.368	-1.75189
SPAC6G10.04c	pre5	S	14	0.934744	0.00477953	78.674	3.3031	-1.72382
SPAC14C4.12c	laf1	S	136	0.999734	1.31258e-14	118.21	3.2759	-1.71189
SPCC1902.02	mug72	T	556	1	0.000242734	138.76	3.2464	-1.69884
SPCC794.03		S	532	0.741769	2.04901e-05	115.8	3.2187	-1.68648
SPBC3E7.12c	cfh4	S	236	0.542417	0.014162	48.567	3.1443	-1.65274
SPAC23D3.02	rfc2	S	2	1	0.0127939	79.116	3.143	-1.65214
SPAPB1A10.13		S	406	0.999973	0.000888925	106.16	3.0926	-1.62882
SPCC23B6.04c		S	198	0.997384	4.69546e-06	123	3.0294	-1.59903
SPAC3G9.05	spa2	S	513	0.983904	0.00709237	81.017	3.0287	-1.5987
SPAC3G9.05	spa2	S	508	0.686806	0.0074445	65.954	3.0155	-1.5924
SPAC24B11.10c	cfh1	S	163	0.919498	0.00153102	64.538	3.0117	-1.59058
SPBC83.01	ucp8	S	259	0.49999	0.00606116	69.71	2.9935	-1.58183
SPBC83.01	ucp8	S	260	0.49999	0.00606116	69.71	2.9935	-1.58183
SPAC926.03	rlc1	S	35	0.738233	8.1445e-16	117.11	2.9857	-1.57807
SPBC1709.14		S	16	0.994535	0.0246733	42.947	2.9803	-1.57546
SPBC1A4.05	blt1	S	638	0.766907	0.00299162	75.483	2.9747	-1.57274
SPAC2F3.10	vps54	S	486	0.977782	0.00814403	85.224	2.9702	-1.57056
SPAC17A2.01	bsu1	S	10	0.901536	3.82923e-16	119	2.9655	-1.56828
SPAC22F8.05		S	45	0.999842	0.000206446	108.66	2.9645	-1.56779
SPAC30D11.10	rad52	S	372	0.999598	7.36258e-32	128.36	2.959	-1.56511
SPBC1A4.05	blt1	S	636	0.862707	0.000355687	99.834	2.9013	-1.5367
SPAC1782.09c	clp1	S	499	0.620097	0.0283398	56.551	2.8826	-1.52737
SPAC1782.09c	clp1	S	396	1	0.000122739	110.22	2.8793	-1.52572
SPBC336.15	pic1	T	90	0.515285	0.00648595	44.74	2.874	-1.52306
SPAC20G4.08	pdc1	S	677	0.925326	4.61598e-49	173.19	2.8091	-1.49011
SPAC17A2.01	bsu1	S	12	0.999456	4.44144e-53	219.95	2.8077	-1.48939
SPAC16.05c	sfp1	S	311	0.765347	0.00112142	92.792	2.7953	-1.483
SPAC1687.09	tax4	S	916	0.5	0.00191627	72.585	2.7914	-1.48099
SPBC3E7.12c	cfh4	S	227	1	2.32725e-10	130.47	2.7872	-1.47882
SPCC306.03c	cnd2	S	41	0.514468	0.000200831	94.717	2.7847	-1.47752
SPAPB1E7.06c	eme1	S	420	1	0.0213431	98.754	2.7454	-1.45702
SPBC17D1.05		T	158	0.588425	3.62452e-07	137.79	2.742	-1.45523
SPBP8B7.05c	nce103	T	134	0.999987	0.00814265	84.169	2.7193	-1.44324
SPBC83.07	jmj3	S	336	0.819721	0.00829307	64.103	2.7012	-1.4336
SPCC285.13c	nup60	S	74	0.999996	1.36283e-34	202.44	2.699	-1.43242
SPCC63.08c	atg1	S	372	0.853978	0.0149298	75.764	2.6972	-1.43146
SPBC16H5.03c	fub2	S	279	0.990439	0.0221429	58.848	2.6961	-1.43087
SPCC306.03c	cnd2	S	5	0.999975	1.99686e-09	80.832	2.696	-1.43082
SPCC4F11.02	ptc1	S	34	0.997543	0.0131361	63.559	2.682	-1.42331
SPAP8A3.04c	hsp9	S	32	0.979592	0.00131718	100.68	2.6755	-1.41981
SPAC1B3.16c	vht1	S	13	0.999045	7.37689e-30	157.02	2.6541	-1.40822
SPAC23E2.01	fep1	S	240	0.739446	0.00312087	67.846	2.6507	-1.40637
SPACUNK4.14	mdb1	S	378	0.805753	0.00926241	65.295	2.6486	-1.40523
SPCC297.05		T	74	0.940761	3.26168e-14	124.82	2.6281	-1.39402
SPAC1B3.16c	vht1	S	12	0.981641	7.37689e-30	157.02	2.6197	-1.3894
SPCC297.05		S	91	0.941082	4.91025e-112	212.26	2.6118	-1.38504
SPBC16A3.07c	nrm1	S	266	0.999697	0.0178539	77.288	2.6114	-1.38482
SPBC211.03c	gea1	S	411	0.898274	3.30233e-29	160.09	2.6037	-1.38056
SPAC1687.09	tax4	S	914	0.793858	0.000370531	72.585	2.5998	-1.3784
SPAC24B11.11c	sid2	S	110	0.884383	5.28013e-07	120.11	2.58	-1.36737
SPBC3E7.12c	cfh4	S	230	1	2.32725e-10	130.47	2.5724	-1.36311
SPAC9G1.06c	cyk3	S	284	0.725429	8.42145e-16	101.16	2.559	-1.35558
SPBC25H2.05	egd2	S	122	1	4.22099e-19	152.7	2.5483	-1.34954
SPBC21.04	med8	T	179	0.999628	0.0299045	40.693	2.5476	-1.34914
SPBC21.04	med8	T	189	0.988252	0.0299045	40.693	2.5476	-1.34914
SPAC2G11.05c	rim20	S	684	0.933495	1.49995e-05	83.891	2.5467	-1.34863
SPCC16C4.07	scw1	S	511	0.670754	1.55413e-06	120.53	2.5398	-1.34471
SPCC794.11c	ent3	S	459	0.936563	0.000498904	96.135	2.5325	-1.34056
SPAC30.01c	sec72	S	1117	0.993446	0.00724369	81.525	2.5313	-1.33988
SPCC330.07c		S	9	0.989163	0.0101327	73.885	2.5297	-1.33897
SPCC794.11c	ent3	S	458	0.788522	6.4637e-06	114.06	2.5294	-1.3388
SPCC594.01		S	404	0.990889	0.0070241	71.976	2.5273	-1.3376
SPAC29A4.11	rga3	S	660	1	0.0128472	75.739	2.5259	-1.3368
SPAC17A2.01	bsu1	S	16	0.999267	2.42694e-157	231.41	2.5239	-1.33565
SPCC16C4.07	scw1	S	325	0.999947	0.000441894	132.23	2.5188	-1.33274
SPCC794.11c	ent3	T	450	0.5	0.00565768	73.9	2.5091	-1.32717
SPBC11C11.02	imp2	S	416	1	0.00175973	119.21	2.5085	-1.32682
SPAC19G12.06c	hta2	S	128	1	0.00736111	92.239	2.5061	-1.32544
SPBC211.03c	gea1	S	412	0.638952	2.32756e-29	101.49	2.5058	-1.32527
SPBC646.12c	gap1	S	6	0.824295	1.43457e-05	90.729	2.4968	-1.32008
SPAC8C9.04		S	519	0.999428	1.67799e-05	77.1	2.4912	-1.31684
SPAC24B11.11c	sid2	S	364	1	0.0198428	63.534	2.4852	-1.31336
SPBC1711.08	aha1	S	170	0.969568	0.00166167	99.343	2.4779	-1.30912
SPBC336.04	cdc6	S	6	0.917322	0.0127506	71.781	2.4722	-1.3058
SPAC8C9.04		S	490	0.701033	7.42127e-06	75.945	2.4678	-1.30323
SPAC24B11.06c	sty1	T	171	0.99104	0.000904047	61.524	2.4665	-1.30247
SPAC1B3.16c	vht1	S	32	0.923173	3.11788e-18	144.33	2.4464	-1.29066
SPCC1902.01	gaf1	S	596	0.840795	0.00619551	75.89	2.4339	-1.28327
SPAC3G6.01	hrp3	S	1250	0.935194	2.16889e-08	106.73	2.4294	-1.2806
SPAC3G6.01	hrp3	T	1248	0.934253	2.16889e-08	106.73	2.4294	-1.2806
SPAC17H9.20	psc3	S	442	1	0.0271088	57.164	2.4174	-1.27346
SPAC688.07c		S	261	0.999588	1.67886e-10	88.04	2.4147	-1.27184
SPAC1B3.16c	vht1	S	28	0.998163	3.11788e-18	144.33	2.4135	-1.27113
SPAC14C4.12c	laf1	S	32	0.998773	1.15578e-07	94.569	2.3904	-1.25725
SPAC14C4.12c	laf1	S	36	0.999988	1.15578e-07	94.569	2.3904	-1.25725
SPCC1902.01	gaf1	S	598	0.93764	0.00508828	77.776	2.386	-1.25459
SPBC1A4.03c	top2	T	44	0.964447	0.00251191	102.05	2.3854	-1.25423
SPBC646.12c	gap1	T	8	0.750878	1.8013e-09	119.66	2.3847	-1.25381
SPCC794.11c	ent3	S	456	0.993371	6.4637e-06	114.06	2.3638	-1.24111
SPBC460.01c		S	2	1	5.987e-07	127.2	2.3492	-1.23217
SPAC9.10	thi9	S	578	0.795757	0.0236507	57.788	2.339	-1.22589
SPCC191.01		S	114	0.956446	0.0139325	58.116	2.3372	-1.22478
SPBC83.07	jmj3	S	338	0.791015	0.0212305	54.784	2.3282	-1.21921
SPAC1B3.16c	vht1	S	9	0.972197	0.00557436	54.281	2.32	-1.21412
SPAC1B3.16c	vht1	T	8	0.912939	3.71049e-08	85.166	2.32	-1.21412
SPAC1527.03		S	271	0.956928	0.00380394	78.705	2.313	-1.20977
SPAC2G11.05c	rim20	S	683	0.70648	1.49995e-05	83.891	2.3088	-1.20714
SPCC297.05		S	78	0.996224	3.43588e-20	145.73	2.3087	-1.20708
SPCC594.01		S	493	0.999967	1.40623e-12	138.28	2.3079	-1.20658
SPAC4F10.11	spn1	S	57	0.897725	2.40398e-05	74.657	2.3069	-1.20596
SPBC1D7.02c	scr1	T	282	0.726727	4.59282e-07	65.438	2.3015	-1.20257
SPBC1A4.05	blt1	S	684	0.80368	8.84818e-05	97.823	2.2936	-1.19761
SPBC1711.08	aha1	S	169	0.678063	0.00156544	100.69	2.2933	-1.19743
SPAC17A5.16	ftp105	S	711	0.645195	0.0126943	69.261	2.2928	-1.19711
SPBC12C2.06	dbp5	T	11	0.63957	1.53564e-06	75.436	2.2918	-1.19648
SPAC688.07c		S	264	0.823251	0.000869086	64.298	2.2878	-1.19396
SPBC16G5.15c	fkh2	S	626	0.969713	0.000446343	70.114	2.2837	-1.19137
SPAC8C9.04		S	478	1	0.00592539	95.618	2.2794	-1.18865
SPAC17G8.11c	imt3	S	307	0.962486	0.004092	92.781	2.2737	-1.18504
SPBC354.08c	rsn1	T	207	0.999984	0.000468631	83.087	2.271	-1.18333
SPBC354.08c	rsn1	T	208	0.999983	0.000468631	83.087	2.271	-1.18333
SPAC26A3.10	cnt6	S	673	0.988783	0.00877356	117.86	2.2693	-1.18225
SPAC1B3.16c	vht1	S	35	0.998429	6.28928e-25	135.62	2.2629	-1.17817
SPCC794.11c	ent3	S	463	0.574076	0.0062437	75.445	2.2618	-1.17747
SPAC23D3.13c		S	663	0.913824	1.15829e-08	96.143	2.2613	-1.17715
SPAC3H8.09c	nab3	S	263	0.800302	0.00700184	89.189	2.2584	-1.1753
SPBC1E8.02		S	194	0.999295	0.00818279	40.723	2.2525	-1.17153
SPCC14G10.04		T	297	0.5	5.56877e-05	124.16	2.252	-1.17121
SPAC57A10.02	cdr2	S	607	0.990982	0.00071584	132.51	2.2515	-1.17089
SPAPYUG7.03c	mid2	S	379	0.998138	3.3845e-08	112.57	2.2496	-1.16967
SPAC8C9.04		S	523	0.877204	7.56072e-05	71.927	2.2477	-1.16845
SPAC31G5.10	eta2	S	91	0.999991	9.91144e-10	129.42	2.2473	-1.16819
SPAC15A10.16	bud6	S	201	1	0.0103079	63.682	2.2418	-1.16466
SPBC106.09	cut4	T	209	0.992984	0.00296193	79.393	2.2328	-1.15885
SPCPB1C11.03		S	50	1	3.19123e-40	178	2.2299	-1.15698
SPAC23A1.17	bbc1	S	678	0.988886	1.27332e-26	144.29	2.2228	-1.15238
SPAC23A1.17	bbc1	T	673	1	1.27332e-26	144.29	2.2228	-1.15238
SPAC1B3.16c	vht1	S	30	0.874362	6.28928e-25	135.62	2.2195	-1.15023
SPBC4F6.09	str1	S	41	1	1.04748e-09	123.32	2.2191	-1.14997
SPCC417.10	dal51	S	3	0.77024	0.00108825	120.31	2.2154	-1.14757
SPCC285.13c	nup60	S	232	0.946633	0.000248949	55.951	2.2126	-1.14574
SPCC794.03		S	533	0.717001	1.459e-05	115.8	2.2096	-1.14379
SPAC22H10.05c		S	371	0.963216	0.000628278	131.08	2.2076	-1.14248
SPCPB1C11.03		S	30	0.76425	4.05986e-09	149.19	2.1975	-1.13586
SPCC23B6.01c		S	443	0.810725	0.00038213	93.716	2.1941	-1.13363
SPBC3E7.12c	cfh4	S	239	0.885325	0.00442635	78.554	2.1757	-1.12148
SPBC3E7.12c	cfh4	T	235	0.79716	0.00442635	78.554	2.1757	-1.12148
SPBC26H8.01	thi2	S	48	0.895159	7.97112e-13	140.8	2.1744	-1.12062
SPAC1B1.04c	pan3	S	190	0.928486	0.000111484	63.261	2.173	-1.11969
SPCC70.05c	nnk1	S	257	0.847973	1.25666e-05	111.11	2.1711	-1.11843
SPBC3H7.14	mug176	S	395	0.991878	0.00293705	58.164	2.1699	-1.11763
SPAC22A12.10	ept1	Y	14	0.996806	0.00103954	66.939	2.1693	-1.11723
SPAC13A11.01c	rga8	S	745	0.772152	0.00235511	54.865	2.1649	-1.1143
SPCPB1C11.03		T	43	0.807788	2.33988e-10	81.226	2.1624	-1.11263
SPCC794.03		S	526	0.988712	1.459e-05	100.01	2.1571	-1.10909
SPBC23E6.09	ssn6	S	854	0.660441	0.00161211	104.07	2.1515	-1.10534
SPAC22E12.17c	glo3	T	241	0.656161	0.0104753	77.387	2.1506	-1.10474
SPCC16C4.07	scw1	T	388	0.731687	1.59354e-38	122.6	2.1437	-1.1001
SPBC3F6.05	rga1	S	662	0.991361	0.015517	68.786	2.1412	-1.09842
SPBC16A3.08c	oga1	T	128	0.816336	0.00112969	65.298	2.1385	-1.0966
SPCC191.01		S	7	0.931882	1.85476e-07	130.47	2.1379	-1.09619
SPBC3E7.08c	rad13	S	467	1	0.000504238	74.278	2.1366	-1.09532
SPBC3E7.08c	rad13	S	470	1	0.000504238	74.278	2.1366	-1.09532
SPBC359.03c	aat1	S	12	1	3.83031e-06	127.49	2.1366	-1.09532
SPAC10F6.16	mug134	S	115	0.999818	1.63662e-20	161.26	2.1345	-1.0939
SPAC24B11.10c	cfh1	S	301	0.999953	0.000243151	83.891	2.1342	-1.0937
SPBC16A3.18	cip1	S	107	0.999705	2.77743e-14	112.44	2.1276	-1.08923
SPBC19C7.10	bqt4	T	211	0.914776	0.00870371	48.423	2.1273	-1.08902
SPAC2F7.08c	snf5	T	632	0.836826	0.0250775	57.567	2.1265	-1.08848
SPBC244.01c	sid4	S	115	1	0.00039468	86.498	2.1215	-1.08508
SPAC4F10.15c	wsp1	S	386	1	0.00622597	73.597	2.1178	-1.08257
SPBC887.09c	sog2	S	449	1	0.0056064	89.561	2.1055	-1.07416
SPBC887.17		S	602	0.947839	2.78999e-09	133.95	2.0968	-1.06819
SPAC3A11.06	mvp1	S	233	0.977428	0.00230367	68.168	2.0959	-1.06757
SPBC16G5.15c	fkh2	S	319	0.994108	0.000394775	93.181	2.0895	-1.06316
SPAC869.05c		S	772	0.999911	0.0154739	57.267	2.0865	-1.06108
SPAPJ760.02c	abp1	T	296	0.562248	0.00046143	75.91	2.0798	-1.05644
SPBC4F6.09	str1	T	35	0.644226	0.00254502	47.647	2.0786	-1.05561
SPCC16C4.07	scw1	S	390	0.666205	2.29638e-46	143.17	2.0774	-1.05478
SPAC31G5.04	lys12	S	91	0.962673	0.000790325	91.307	2.0749	-1.05304
SPACUNK4.16c		T	189	1	0.00446096	68.168	2.0737	-1.05221
SPAC8C9.04		S	20	0.988024	5.03703e-07	145.46	2.0719	-1.05095
SPBC354.10	def1	S	442	0.999578	0.00448563	70.272	2.0659	-1.04677
SPAC9.10	thi9	S	22	0.659451	2.0543e-06	73.603	2.0655	-1.04649
SPCC645.06c	rgf3	S	11	0.819395	0.0131881	55.176	2.0613	-1.04355
SPAC29E6.10c	nst1	T	892	0.923102	0.000186726	74.703	2.0602	-1.04278
SPCC14G10.04		S	298	0.891506	2.68908e-05	139.21	2.0585	-1.04159
SPAC17G8.12	sec3	S	311	0.991575	2.01697e-10	90.084	2.0526	-1.03745
SPAC2E12.02	hsf1	S	314	0.994204	1.88903e-16	152.09	2.0526	-1.03745
SPBC12C2.10c	pst1	S	442	0.991881	0.00549275	55.302	2.0503	-1.03584
SPAC20G4.06c	adf1	S	2	0.988717	0.02661	67.169	2.048	-1.03422
SPAPJ760.02c	abp1	T	297	0.958976	2.64927e-05	97.352	2.0445	-1.03175
SPCC1450.02	bdf1	S	52	0.849682	0.00315847	74.147	2.0428	-1.03055
SPBC16H5.02	pfk1	S	187	0.943207	0.00217603	68.132	2.0401	-1.02864
SPAC2F7.02c	psr1	S	66	0.775979	0.000153481	131.82	2.0377	-1.02694
SPAC6G10.02c	tea3	S	426	0.999999	7.39128e-22	118.09	2.0373	-1.02666
SPBC800.02	whi5	S	103	0.516507	0.0109136	50.404	2.0371	-1.02652
SPAC23A1.17	bbc1	S	1298	0.952468	0.000748143	94.673	2.0344	-1.0246
SPAC1399.03	fur4	S	570	0.999973	3.66834e-06	158.34	2.0311	-1.02226
SPBC1703.12	ubp9	T	573	0.842095	0.00865872	64.313	2.031	-1.02219
SPAC23A1.17	bbc1	S	343	1	7.55739e-05	92.236	2.03	-1.02148
SPAC22E12.17c	glo3	S	238	0.631287	0.0104753	77.387	2.0286	-1.02048
SPBC13A2.04c	ptr2	S	3	1	7.38604e-08	145.99	2.0275	-1.0197
SPCC63.14	eis1	S	73	0.647626	5.9198e-17	151.56	2.0217	-1.01557
SPAC3F10.11c	abc2	S	841	0.642762	0.0029716	75.548	2.0173	-1.01243
SPCC63.14	eis1	T	3	0.760723	0.000393745	52.249	2.0143	-1.01028
SPAC22H10.05c		T	370	0.936713	3.35427e-06	132.51	2.0139	-1.00999
SPBC2G2.11	myr1	S	16	0.854834	0.00460382	49.924	2.0133	-1.00956
SPCC297.05		S	134	0.966419	0.0214283	70.451	2.0109	-1.00784
SPCC70.05c	nnk1	S	256	0.608002	0.000322859	78.508	2.0106	-1.00763
SPCC63.14	eis1	S	72	0.996743	5.74891e-120	213.69	2.0073	-1.00526
SPAC17A5.12	ucp7	T	86	0.598925	0.0217556	63.694	2.0046	-1.00331
SPAC20G8.03	itr2	S	14	0.58215	0.0207649	50.172	2.0018	-1.0013
SPCC23B6.01c		S	409	0.93055	6.38942e-09	136.39	1.997	-0.997834
SPCC188.02	par1	S	99	0.999999	0.00772925	85.988	1.9949	-0.996316
SPAC22G7.06c	ura1	S	1881	0.999807	4.5126e-22	93.392	1.9912	-0.993638
SPBP8B7.26		S	50	0.992841	0.000960033	92.952	1.9889	-0.991971
SPAC31G5.11	pac2	S	34	1	0.0270674	92.538	1.9887	-0.991826
SPBC609.01		S	280	0.730603	0.0125891	45.213	1.9882	-0.991463
SPAC2F7.11	nrd1	S	495	0.973834	0.00197716	86.738	1.9875	-0.990955
SPAC29B12.14c		S	567	0.999964	0.0280596	96.342	1.9873	-0.99081
SPBC24C6.04		S	309	0.830034	9.04425e-06	133.04	1.9769	-0.98324
SPAC31F12.01	zds1	S	263	0.543127	0.000795361	66.246	1.9757	-0.982364
SPAC4F10.13c	mpd2	S	951	0.99392	1.33418e-14	127.1	1.9708	-0.978781
SPBC2G2.14	csi1	S	221	0.995017	0.00121413	70.897	1.9694	-0.977756
SPBC2G2.14	csi1	S	223	0.996689	0.00121413	70.897	1.9694	-0.977756
SPAC17A5.12	ucp7	S	83	0.863808	0.0111879	78.191	1.9693	-0.977683
SPCC1259.01c;SPBC16D10.11c		S	2;2	1	6.51629e-06	102.97	1.968	-0.97673
SPCC1672.02c	sap1	S	19	0.997895	0.000110037	120.29	1.9668	-0.97585
SPCC23B6.01c		S	408	0.76855	1.19658e-09	135.69	1.9664	-0.975557
SPBC28E12.03	rga4	S	418	0.878994	0.0151527	83.087	1.9645	-0.974162
SPAC1687.10	mcp1	S	186	1	0.0267805	58.427	1.9633	-0.973281
SPAC1687.10	mcp1	S	193	1	0.0267805	58.427	1.9633	-0.973281
SPAC8C9.04		T	19	0.781771	0.000575873	131.61	1.9584	-0.969675
SPBC651.01c	nog1	S	586	1	0.00493118	72.428	1.9582	-0.969528
SPCC594.01		T	445	0.930376	0.00667045	98.077	1.9515	-0.964583
SPAC1F3.06c	spo15	S	105	0.954635	0.00077193	90.759	1.9509	-0.96414
SPBC3F6.05	rga1	S	732	0.874667	0.00366391	63.754	1.9502	-0.963622
SPBC1A4.03c	top2	S	1310	0.999972	0.000331139	81.789	1.9487	-0.962512
SPBC215.08c	arg4	S	51	0.897941	0.00441076	66.809	1.925	-0.944858
SPAC1B3.16c	vht1	S	290	0.660455	4.38721e-25	174.57	1.9203	-0.941332
SPAC1399.03	fur4	S	573	0.999497	3.66834e-06	158.34	1.9168	-0.9387
SPCC1259.08		S	379	0.558824	0.0206509	49.595	1.9138	-0.93644
SPBC32H8.02c	nep2	S	373	0.920261	0.00176253	57.788	1.9136	-0.936289
SPAC14C4.14	atp1	S	220	0.550471	0.00104901	113.52	1.912	-0.935083
SPCC23B6.01c		S	440	0.952643	0.0144482	55.755	1.9093	-0.933044
SPBC14C8.16c	bot1	S	262	0.499985	0.027598	65.495	1.9076	-0.931759
SPBC14C8.16c	bot1	T	261	0.499985	0.027598	65.495	1.9076	-0.931759
SPBC3F6.05	rga1	S	742	1	0.000213884	108.23	1.8981	-0.924556
SPBC725.09c	hob3	S	2	1	0.00505021	72.928	1.8892	-0.917775
SPBC16A3.18	cip1	T	56	0.594567	3.63872e-08	110.32	1.8891	-0.917699
SPCC594.01		S	450	0.904606	0.00667045	98.077	1.8871	-0.916171
SPCC1672.02c	sap1	S	17	0.999999	0.000385159	112.57	1.8858	-0.915177
SPCC23B6.04c		S	183	0.979771	0.000217181	102.03	1.8837	-0.913569
SPBC1A4.03c	top2	S	1308	0.803039	0.0279135	71.279	1.8816	-0.91196
SPBC1A4.05	blt1	S	683	0.846941	9.83832e-06	111.72	1.8766	-0.908121
SPAC24H6.03	cul3	S	16	0.999993	8.23821e-06	77.505	1.8753	-0.907121
SPBC1A4.05	blt1	S	620	1	5.54201e-06	114.28	1.8753	-0.907121
SPBC119.09c		S	10	0.72017	0.0155489	139.98	1.8743	-0.906352
SPAC1006.06	rgf2	S	151	0.999923	3.48526e-05	66.014	1.8725	-0.904966
SPBC1D7.02c	scr1	S	303	0.9807	2.60309e-06	113.28	1.8723	-0.904812
SPAC959.07	rps403	S	223	0.906297	0.00131257	48.244	1.8712	-0.903964
SPBC2G2.11	myr1	S	19	0.917597	5.95267e-07	117.13	1.8684	-0.901803
SPBC83.01	ucp8	T	115	0.718733	0.00297352	82.837	1.8631	-0.897705
SPAC12B10.03	bun62	S	108	0.986472	0.00175111	65.949	1.8565	-0.892585
SPBC119.12	rud3	T	363	0.918978	1.51299e-17	76.224	1.8548	-0.891264
SPAC29A4.18	prw1	S	4	1	0.0187136	84.817	1.8541	-0.890719
SPAC29A4.18	prw1	S	10	1	0.0187136	84.817	1.8541	-0.890719
SPBC1271.10c		S	28	0.98675	0.000120684	91.518	1.8541	-0.890719
SPMIT.04	cox3	S	8	0.967216	0.0168701	57.434	1.8529	-0.889785
SPBC1685.13	fhn1	S	170	1	5.70146e-07	87.729	1.8526	-0.889551
SPAC17C9.03	tif471	S	940	0.998982	0.0182914	68.639	1.8493	-0.886979
SPAC17C9.03	tif471	S	942	0.999933	0.0182914	68.639	1.8493	-0.886979
SPCC1919.10c	myo52	S	798	0.999986	0.00126972	66.059	1.8456	-0.88409
SPCC70.05c	nnk1	T	75	0.68139	0.00947717	51.469	1.8438	-0.882682
SPCP1E11.04c	pal1	S	235	0.980009	0.00936008	79.07	1.8423	-0.881508
SPAC1F3.06c	spo15	S	121	0.999998	1.22908e-08	98.508	1.8402	-0.879863
SPBC16A3.08c	oga1	S	126	0.999977	1.2742e-17	163.71	1.8401	-0.879784
SPAC1B2.03c		S	313	0.522318	4.60328e-23	89.079	1.8365	-0.876959
SPBC428.17c	wpl1	T	43	0.959105	0.0120841	66.215	1.8342	-0.875151
SPBC17D1.05		S	338	0.636883	0.00853524	47.288	1.8334	-0.874522
SPAC3H5.08c		S	722	0.969337	0.00573068	80.031	1.8316	-0.873104
SPAC3H5.08c		S	726	0.706506	0.00573068	80.031	1.8316	-0.873104
SPAC29B12.07	sec16	S	622	0.999188	0.00231433	104.94	1.8254	-0.868213
SPCC2H8.02		S	304	0.999959	0.00298114	59.857	1.8245	-0.867501
SPBC23G7.08c	rga7	S	497	0.9274	8.80554e-15	103.04	1.824	-0.867106
SPCC1739.11c	cdc11	T	54	0.983994	1.66144e-06	102.36	1.8174	-0.861876
SPBC776.11;SPCC5E4.07		S	43;43	1	0.000321689	122.75	1.8172	-0.861717
SPAC12G12.09	eti1	S	60	1	0.000486625	112.44	1.8168	-0.8614
SPCC364.02c	bis1	S	97	0.999995	0.00142193	61.127	1.8161	-0.860844
SPAC29A4.11	rga3	S	231	0.721641	0.00710443	45.659	1.812	-0.857583
SPAC29A4.11	rga3	S	240	0.909477	0.00710443	45.659	1.812	-0.857583
SPAC20G8.09c	nat10	S	1013	0.999956	0.0168514	77.185	1.8075	-0.853996
SPAC1486.05	nup189	S	677	0.999941	0.00194201	70.783	1.8047	-0.851759
SPAC20G4.08	pdc1	S	42	0.595533	0.0164762	48.053	1.8018	-0.849439
SPBC1271.10c		S	25	0.983425	2.544e-06	119.04	1.8016	-0.849279
SPBC365.06	pmt3	S	2	0.999843	1.73015e-53	205.33	1.7984	-0.846714
SPAC10F6.16	mug134	S	128	0.999662	0.000236174	95.197	1.7946	-0.843662
SPAC110.01	ppk1	S	59	0.999998	5.44461e-17	95.889	1.7938	-0.843019
SPBP8B7.10c	utp16	S	219	0.996582	0.0112911	76.165	1.793	-0.842375
SPAC24H6.09	gef1	S	189	0.985761	0.00140113	74.966	1.7908	-0.840604
SPAPJ760.02c	abp1	S	364	0.817602	3.24753e-12	103.71	1.7902	-0.840121
SPAC8C9.04		S	489	0.982301	1.59529e-23	160.05	1.7837	-0.834873
SPCC1795.08c	vid21	T	814	0.999793	0.00789837	68.705	1.7832	-0.834469
SPBC4F6.09	str1	T	602	0.981451	0.0226005	45.873	1.7809	-0.832607
SPAC7D4.04	atg11	T	547	0.996872	0.000230962	101.38	1.7805	-0.832282
SPCC162.12	tco89	S	425	1	0.0126366	92.538	1.7781	-0.830336
SPBC26H8.01	thi2	S	69	1	0.0198354	149.82	1.7779	-0.830174
SPAC17C9.03	tif471	S	932	0.906033	0.0249466	53.625	1.7764	-0.828956
SPBC119.12	rud3	S	385	0.66784	2.66363e-30	93.069	1.7745	-0.827413
SPBC13A2.02	nup82	T	565	0.662886	0.00040781	91.774	1.7745	-0.827413
SPBC16A3.08c	oga1	S	48	0.879161	0.00102646	92.792	1.7714	-0.82489
SPBC3F6.05	rga1	T	56	0.937976	1.68557e-10	105.06	1.771	-0.824564
SPAC9G1.13c	swc4	S	423	0.996394	0.0049054	58.01	1.7707	-0.82432
SPBC13A2.02	nup82	S	567	0.967548	2.65911e-12	141.22	1.7637	-0.818605
SPBC4F6.09	str1	S	48	1	9.82417e-21	161.94	1.7619	-0.817132
SPAC4G9.09c	arg11	S	836	0.999991	0.000125921	75.017	1.7555	-0.811882
SPAC3G9.12	peg1	S	599	0.763306	0.000156692	99.711	1.7542	-0.810813
SPAC15A10.16	bud6	T	320	0.997488	0.0253614	48.899	1.7504	-0.807685
SPAC23H4.01c	osh3	S	544	0.92043	0.0070996	68.406	1.7491	-0.806613
SPBC1706.01	tea4	S	433	0.738118	4.88288e-22	116.05	1.7447	-0.802979
SPAPB24D3.01	toe3	S	108	0.916883	0.0207479	61.213	1.7424	-0.801076
SPAC23E2.01	fep1	S	109	0.999435	0.00123359	70.391	1.7408	-0.79975
SPAC23E2.01	fep1	S	111	0.999226	0.00123359	70.391	1.7408	-0.79975
SPBC28F2.11	hmo1	S	294	0.795395	0.000585589	68.168	1.7329	-0.793188
SPAC2C4.16c;SPAC521.05		S	62;62	0.999994	8.40093e-17	129.66	1.7319	-0.792356
SPAC1071.10c	pma1	T	912	0.593539	0.0154017	42.095	1.7286	-0.789604
SPAC11E3.11c	syt22	S	591	0.946119	0.00184698	96.756	1.7264	-0.787767
SPBC530.04	mod5	S	316	0.817162	0.0115448	59.75	1.726	-0.787432
SPBC2F12.05c		T	872	0.5	5.67555e-06	119.48	1.7247	-0.786345
SPAC24H6.07	rps901	S	179	1	4.34581e-10	108.47	1.7201	-0.782492
SPAC16C9.06c	upf1	S	72	0.969776	0.0256786	65.374	1.7163	-0.779302
SPAC17A5.12	ucp7	S	85	0.796989	0.000820432	95.755	1.7148	-0.77804
SPCC1259.04	iec3	S	135	0.997645	3.42579e-06	80.277	1.7146	-0.777872
SPBC2F12.05c		S	871	0.641634	1.29712e-05	119.48	1.7138	-0.777199
SPBC1604.12		S	320	0.999335	0.0188154	75.416	1.7131	-0.776609
SPAC1F5.05c	mso1	S	105	0.937808	8.18673e-05	66.972	1.7126	-0.776188
SPCC736.15	pil1	S	11	0.999994	7.28675e-06	85.676	1.7109	-0.774755
SPAC23C11.09	ala1	T	409	0.859116	0.000113501	79.489	1.7092	-0.773321
SPAC57A10.02	cdr2	S	618	0.962021	0.00205285	91.812	1.709	-0.773152
SPAC17A2.14		S	241	1	9.10737e-06	141.59	1.7066	-0.771125
SPBC18H10.04c	sce3	S	79	0.994496	0.00807278	63.727	1.7043	-0.769179
SPBC16G5.14c	rps3	S	46	0.654077	0.000931072	90.861	1.7028	-0.767909
SPCC364.07	ser3	S	28	0.55505	2.62214e-05	67.252	1.7018	-0.767061
SPAC17C9.03	tif471	S	896	0.999871	0.000720218	68.303	1.7012	-0.766553
SPBC2F12.04	rpl1701	S	5	0.574492	0.00100558	109.07	1.6973	-0.763242
SPAC13G6.07c;SPAPB1E7.12		S	148;148	1	0.0270953	93.195	1.6954	-0.761626
SPBC215.07c	pdp2	S	532	1	0.00073574	92.65	1.6938	-0.760264
SPBC2F12.05c		S	868	0.920734	1.29712e-05	119.48	1.6937	-0.760178
SPBC31E1.06	bms1	S	565	0.998261	0.000569164	95.854	1.6933	-0.759838
SPCC297.05		S	103	0.998659	0.0024732	49.708	1.6923	-0.758985
SPAC23A1.17	bbc1	S	777	0.745319	0.0023155	52.642	1.6915	-0.758303
SPAC57A7.04c	pabp	S	447	1	0.000123563	81.594	1.6913	-0.758133
SPBC17D11.07c	rpn2	S	869	0.999913	0.00371996	72.815	1.6888	-0.755998
SPAC167.05		T	600	0.999881	1.02611e-06	85.7	1.6843	-0.752149
SPBC4C3.06	syp1	S	318	0.53187	0.0275284	59.792	1.6833	-0.751292
SPBC4C3.06	syp1	S	319	0.53187	0.0275284	59.792	1.6833	-0.751292
SPBC4C3.06	syp1	S	321	0.694057	0.0275284	59.792	1.6833	-0.751292
SPCP31B10.06	mug190	S	1005	0.999879	5.37413e-08	108.96	1.6828	-0.750864
SPCC1919.12c		S	552	1	4.03143e-16	177.83	1.6823	-0.750435
SPAC19G12.14	its3	S	147	0.948826	0.00422507	79.089	1.6779	-0.746657
SPAC24H6.09	gef1	T	188	0.556973	0.00288962	93.649	1.6749	-0.744075
SPBC2F12.05c		T	869	0.633487	5.67555e-06	119.48	1.6738	-0.743127
SPBC1604.20c	tea2	S	82	0.947137	0.00541514	47.991	1.6729	-0.742351
SPBC16A3.01	spn3	S	342	1	6.40706e-06	114.01	1.6717	-0.741316
SPCC4G3.09c	gyp3	S	196	0.755544	1.4727e-05	111.12	1.6708	-0.740539
SPCC285.13c	nup60	S	263	0.710955	5.79034e-23	111.01	1.6692	-0.739157
SPBC28F2.11	hmo1	S	299	0.774945	0.0170277	53.453	1.6663	-0.736648
SPBC336.04	cdc6	S	25	1	4.86701e-06	109.99	1.6644	-0.735002
SPBC4F6.04	rpl2502	S	49	0.999971	0.00413723	88.78	1.664	-0.734655
SPAC30D11.10	rad52	S	428	0.999983	0.000209352	104.17	1.6637	-0.734395
SPAC6B12.12	tom70	S	93	0.947541	1.76264e-05	103.67	1.6628	-0.733615
SPAC3A11.02	cps3	S	464	0.980159	1.1845e-17	156	1.66	-0.731183
SPAP32A8.03c	bop1	S	492	0.783095	5.48663e-09	84.127	1.6574	-0.728922
SPACUNK4.16c		S	177	0.96905	0.00364204	65.038	1.6571	-0.728661
SPCC16C4.07	scw1	T	347	0.779013	4.6683e-65	187.04	1.6567	-0.728312
SPCP1E11.04c	pal1	S	125	0.90216	4.2951e-14	128.72	1.656	-0.727703
SPAC1527.03		T	149	0.5	4.65557e-13	101.53	1.6555	-0.727267
SPBC4F6.09	str1	S	36	0.999629	1.03943e-10	155.99	1.6547	-0.72657
SPAC9G1.06c	cyk3	S	280	0.876288	0.000470989	62.735	1.6538	-0.725785
SPCC16C4.07	scw1	S	236	0.993893	2.25831e-06	74.325	1.6536	-0.72561
SPCC2H8.02		S	267	0.998125	2.34502e-06	79.36	1.6518	-0.724039
SPBC1734.16c	pst3	S	786	1	0.0201521	90.827	1.651	-0.72334
SPAC18B11.06	lcp5	S	306	0.957239	8.22514e-05	78.752	1.65	-0.722466
SPCC4G3.09c	gyp3	S	191	0.812076	1.23334e-39	179.65	1.6498	-0.722291
SPCC1795.11	sum3	T	128	1	0.00513487	76.301	1.6457	-0.718701
SPAC17A5.09c	glc8	T	79	0.998577	0.00755542	83.182	1.6447	-0.717824
SPAC1006.09	win1	S	485	0.902934	1.96932e-22	134.52	1.6424	-0.715806
SPCC1322.14c	vtc4	S	567	1	2.19786e-06	145.33	1.6417	-0.715191
SPBC1683.08	ght4	S	546	0.925972	0.0154675	55.094	1.6414	-0.714927
SPBC1683.08	ght4	S	549	0.9436	0.0154675	55.094	1.6414	-0.714927
SPBC1D7.02c	scr1	T	305	0.972802	0.000352069	97.2	1.6404	-0.714048
SPCC16C4.07	scw1	S	364	0.554952	3.19349e-06	77.899	1.6401	-0.713784
SPCC594.01		S	591	0.95311	2.04354e-13	107.31	1.6384	-0.712288
SPBC6B1.02	ppk30	S	750	0.91079	0.0100517	63.32	1.6374	-0.711407
SPCC613.01		S	295	0.999975	4.91208e-25	190.26	1.6357	-0.709908
SPAC23D3.12		T	294	0.979623	5.0646e-21	104.45	1.6346	-0.708938
SPCC16A11.04	snx12	S	292	1	1.55581e-05	105.65	1.6339	-0.70832
SPCC1795.11	sum3	S	2	1	5.96616e-18	152.51	1.6328	-0.707348
SPCC16C4.07	scw1	S	351	0.824188	9.02918e-11	117.37	1.6319	-0.706553
SPAC26H5.05	mga2	S	6	1	0.0154719	52.5	1.6319	-0.706553
SPBC25B2.03		S	125	0.994543	1.19563e-06	129.89	1.6313	-0.706022
SPCP1E11.04c	pal1	S	121	0.683035	1.77014e-10	90.397	1.6295	-0.704429
SPCC63.14	eis1	S	118	0.849504	3.2089e-12	97.904	1.6249	-0.700351
SPBC56F2.06	mug147	S	118	0.999539	0.000791296	89.747	1.6233	-0.69893
SPCC191.01		T	8	0.5	0.000540281	63.443	1.6218	-0.697596
SPBC32H8.10	cdk9	S	5	0.67025	0.00150442	87.824	1.6181	-0.694301
SPAC23A1.06c	cmk2	S	441	0.68149	0.000528284	63.614	1.6173	-0.693587
SPAC24B11.07c		S	455	1	0.0254295	105.4	1.6172	-0.693498
SPCC23B6.04c		S	525	1	0.00166167	121.36	1.617	-0.69332
SPBC21D10.12	hob1	S	297	0.785518	0.000793997	95.9	1.6134	-0.690104
SPBC19C2.07	fba1	S	73	0.622255	0.00113203	48.634	1.6098	-0.686881
SPAC31F12.01	zds1	S	340	0.912197	2.98618e-10	104.45	1.6093	-0.686433
SPAC607.07c		T	124	0.987349	8.87786e-06	79.462	1.6091	-0.686254
SPAC13G7.04c	mac1	S	473	0.952435	0.000956892	62.028	1.6086	-0.685806
SPAC24B11.10c	cfh1	S	161	0.83467	4.66601e-05	112.82	1.6073	-0.684639
SPAC1486.05	nup189	S	750	0.995808	0.00248593	93.839	1.6072	-0.684549
SPAC823.03	ppk15	S	5	0.923622	0.000163514	76.78	1.607	-0.68437
SPBC28F2.11	hmo1	S	295	0.73065	0.000585589	68.168	1.6058	-0.683292
SPAC1142.08	fhl1	S	222	0.626782	0.00943927	59.294	1.6015	-0.679424
SPBC1604.12		S	299	0.859361	6.5685e-05	62.589	1.6015	-0.679424
SPCC290.04	ams2	S	442	1	0.0150333	51.76	1.5991	-0.67726
SPAC3H5.09c		S	2451	0.972309	0.00903741	78.615	1.5976	-0.675906
SPAC23D3.12		S	297	0.666802	3.90293e-20	103.71	1.5972	-0.675545
SPAC6G10.05c	trs120	S	28	0.982041	0.000789088	120.03	1.5957	-0.674189
SPBP8B7.10c	utp16	S	250	0.99871	0.012	77.068	1.5937	-0.67238
SPAC15A10.16	bud6	S	372	0.520585	0.0206537	57.567	1.5898	-0.668845
SPBP8B7.26		S	201	0.504004	1.8869e-12	82.946	1.5896	-0.668664
SPBC4F6.06	kin1	S	707	1	0.018699	68.557	1.5892	-0.668301
SPAC4F10.13c	mpd2	S	829	0.999841	9.91888e-12	133.96	1.5884	-0.667574
SPBC25H2.05	egd2	S	5	1	0.000255361	126.03	1.5884	-0.667574
SPAC30D11.10	rad52	T	331	0.50771	0.0273806	46.92	1.5871	-0.666393
SPCC364.06	nap1	S	16	0.976726	0.00012932	56.452	1.5866	-0.665938
SPAC1687.05	pli1	S	435	0.950498	0.00076971	85.006	1.5849	-0.664392
SPCC63.14	eis1	S	882	0.98653	0.00156802	53.381	1.5845	-0.664028
SPAC1B3.13	nan1	S	6	1	0.0210822	44.788	1.5836	-0.663208
SPAC1B3.13	nan1	S	11	1	0.0210822	44.788	1.5836	-0.663208
SPAC637.04	ypp1	S	664	1	7.38725e-08	126.25	1.5835	-0.663117
SPAC13G7.04c	mac1	S	472	0.952435	2.22681e-05	91.547	1.5823	-0.662023
SPAC13G6.15c		S	156	0.98804	0.000265631	107.11	1.5821	-0.661841
SPAC20G4.08	pdc1	S	69	0.574558	2.43317e-57	161.04	1.5785	-0.658554
SPBC25D12.02c	dnt1	S	508	0.987615	0.00188322	91.657	1.5781	-0.658189
SPBC1652.02		T	2	0.598765	0.0192165	62.582	1.5778	-0.657914
SPCC594.01		S	513	0.990951	0.000821146	112.02	1.5761	-0.656359
SPAC15A10.16	bud6	T	347	0.983646	0.00106837	109.48	1.5759	-0.656176
SPBC31F10.07	lsb5	S	146	0.813719	0.000985329	65.085	1.5733	-0.653794
SPAC18G6.07c	mra1	S	139	0.712865	0.00587802	64.313	1.5722	-0.652785
SPAC9G1.06c	cyk3	S	143	0.98712	1.02786e-11	121.48	1.5722	-0.652785
SPAC630.03	arp3	S	60	0.969642	0.00022727	97.502	1.5714	-0.65205
SPBC16A3.17c		T	71	0.845904	1.63961e-95	202.94	1.5711	-0.651775
SPBC25H2.05	egd2	S	2	1	0.000223469	133.91	1.5708	-0.6515
SPAC18G6.07c	mra1	S	12	0.773552	0.0113858	64.798	1.5699	-0.650673
SPAC23C11.16	plo1	S	402	0.80456	0.0123642	70.399	1.5691	-0.649937
SPCC965.13		S	2	1	0.0176193	124.92	1.5685	-0.649386
SPAC17A2.09c	csx1	S	384	0.944858	2.83096e-05	52.107	1.5682	-0.64911
SPCC1183.05c	lig4	S	659	0.995052	0.00139524	89.301	1.5666	-0.647637
SPAC24H6.11c		S	5	1	3.12538e-35	134.84	1.5658	-0.6469
SPBC1709.12	rid1	S	70	1	0.00278665	97.203	1.5635	-0.644779
SPCP1E11.04c	pal1	S	66	0.988892	9.79292e-07	92.098	1.5612	-0.642655
SPBC16A3.07c	nrm1	S	206	0.960986	0.0221033	62.466	1.5608	-0.642286
SPCC330.14c;SPAC6G9.09c		T	52;52	0.705922	0.00281667	105.36	1.5606	-0.642101
SPAC26A3.05	chc1	S	393	0.5	0.000745831	84.895	1.559	-0.640621
SPAC26A3.05	chc1	T	392	0.5	0.000745831	84.895	1.559	-0.640621
SPBC1A4.05	blt1	T	682	0.968015	5.3816e-06	107.13	1.5589	-0.640528
SPCC23B6.04c		S	551	1	0.00549342	120.86	1.5587	-0.640343
SPCC16C4.07	scw1	S	361	0.799489	2.15034e-12	89.659	1.5583	-0.639973
SPCC16C4.07	scw1	T	375	0.703745	2.15034e-12	89.659	1.5583	-0.639973
SPBC29A10.16c		S	17	1	0.00632576	72.583	1.5577	-0.639417
SPAC23D3.13c		S	660	0.99752	0.00113086	107.03	1.5566	-0.638398
SPAC1783.05	hrp1	S	161	0.922721	0.00141289	74.89	1.5543	-0.636265
SPCC794.11c	ent3	S	189	0.984809	0.001081	94.781	1.5538	-0.635801
SPCC16A11.17	mcm4	S	30	0.699383	1.42606e-15	134.42	1.5537	-0.635708
SPCC16C4.07	scw1	S	350	0.995451	1.18154e-79	193.72	1.5532	-0.635244
SPCP1E11.04c	pal1	S	119	0.961169	1.21427e-16	138.09	1.553	-0.635058
SPCC4B3.15	mid1	S	28	0.811358	4.41498e-07	105.39	1.5525	-0.634593
SPBC13E7.07		T	65	0.953335	0.0131476	127.05	1.5521	-0.634222
SPAC1142.08	fhl1	T	220	0.992249	0.00253808	93.649	1.5491	-0.63143
SPBC16A3.07c	nrm1	S	330	0.969657	0.016416	85.862	1.547	-0.629473
SPAC26A3.10	cnt6	S	686	1	1.62115e-11	154.1	1.5468	-0.629287
SPAC343.19	lsb6	S	579	0.596966	0.000871156	76.98	1.5448	-0.62742
SPAC23D3.13c		S	662	0.58257	1.15829e-08	96.143	1.5424	-0.625177
SPBC83.11	pet2	S	422	0.942703	2.63911e-20	164.63	1.5417	-0.624522
SPBC21D10.12	hob1	S	298	0.550574	0.00123964	78.166	1.5415	-0.624335
SPBC56F2.08c		S	488	0.795951	6.31546e-13	86.191	1.5414	-0.624241
SPCC330.14c;SPAC6G9.09c		S	50;50	0.99711	0.00204924	109.16	1.5404	-0.623305
SPAC6G10.05c	trs120	S	208	0.999443	4.13724e-08	101.5	1.5387	-0.621712
SPAC9.05	fml1	S	772	0.997258	0.00974701	63.727	1.5387	-0.621712
SPAC926.04c	hsp90	S	451	0.978804	5.64769e-16	111.99	1.5378	-0.620868
SPCC1223.06	tea1	S	502	0.825766	2.68452e-12	88.329	1.535	-0.618239
SPBC56F2.08c		S	484	0.749478	6.31546e-13	86.191	1.5347	-0.617957
SPBC428.17c	wpl1	S	386	0.992756	0.0245619	58.433	1.5333	-0.61664
SPAC1687.05	pli1	S	431	0.944482	7.51198e-05	115.26	1.5331	-0.616452
SPAPYUG7.02c	sin1	S	404	0.981365	0.00289021	107.99	1.533	-0.616358
SPCC1672.02c	sap1	S	21	0.578804	0.0272537	56.29	1.5307	-0.614192
SPCC285.13c	nup60	T	38	0.999367	1.14794e-05	116.61	1.5296	-0.613154
SPAC1952.05	gcn5	S	404	0.999571	0.0226235	49.216	1.5289	-0.612494
SPBC17G9.08c	cnt5	S	650	0.999996	4.19651e-72	191.36	1.5272	-0.610889
SPAC8C9.04		T	496	0.632008	1.14638e-06	95.988	1.5265	-0.610228
SPAC1F3.02c	mkh1	S	687	0.997593	0.0127201	84.352	1.5253	-0.609093
SPAC1F3.02c	mkh1	S	690	0.999992	0.0127201	79.614	1.5253	-0.609093
SPAC25G10.08		S	23	1	1.00995e-05	111.81	1.5251	-0.608904
SPAC688.07c		S	506	0.888714	4.69199e-28	98.377	1.5248	-0.60862
SPAC22E12.18		S	220	1	0.00180251	87.667	1.5236	-0.607484
SPAC1B3.05	not3	S	429	0.988723	0.000743297	97.463	1.5231	-0.607011
SPAC3H5.08c		S	276	0.96245	3.90606e-33	123.17	1.5225	-0.606442
SPCC1672.03c	gud1	S	245	0.71655	5.25239e-13	88.765	1.5203	-0.604356
SPAC1B3.16c	vht1	S	288	0.997687	0.000329643	128.08	1.5194	-0.603502
SPBC16H5.08c		S	50	0.999997	7.96565e-08	107.73	1.519	-0.603122
SPAC4H3.11c	ppc89	T	741	0.977362	0.01549	45.876	1.5186	-0.602742
SPAC4G9.04c	pcf11	S	627	0.649644	0.0145756	40.187	1.5184	-0.602552
SPAC30.01c	sec72	T	654	0.651321	6.8032e-73	183.24	1.5175	-0.601697
SPAC3A11.02	cps3	S	466	0.979054	0.000421976	71.637	1.5161	-0.600365
SPBC14F5.04c	pgk1	T	153	0.842883	8.03911e-18	139.25	1.5157	-0.599984
SPAC821.03c	slf1	S	123	1	0.000738351	98	1.5156	-0.599889
SPBC725.02	mpr1	S	49	0.958312	4.08006e-06	124.45	1.5147	-0.599032
SPAC9E9.15		S	196	0.991481	0.00627703	55.782	1.5146	-0.598937
SPBC8D2.01	gsk31	S	2	0.999989	0.000598224	128.51	1.5143	-0.598651
SPCC622.11		S	258	0.64937	0.000649281	78.418	1.5115	-0.595981
SPAC24B11.11c	sid2	S	8	1	3.04872e-31	151.42	1.5108	-0.595313
SPAC17G6.09	sec62	T	247	0.997536	1.27929e-08	147.6	1.5102	-0.59474
SPBC6B1.02	ppk30	S	505	1	0.00220571	59.339	1.5091	-0.593688
SPAC8C9.04		S	522	0.837897	0.000475858	69.361	1.5087	-0.593306
SPAC4F10.13c	mpd2	S	574	0.937108	0.000831599	78.902	1.5084	-0.593019
SPBC1289.01c	chr4	S	112	0.618363	1.89935e-15	134.69	1.5081	-0.592732
SPBC26H8.01	thi2	T	23	0.999999	0.0163643	98.04	1.5075	-0.592158
SPAC1834.11c	sec18	S	256	0.999573	0.0130859	77.469	1.5073	-0.591967
SPBP35G2.08c	air1	S	287	0.571198	0.00217774	56.081	1.5069	-0.591584
SPAC4F10.13c	mpd2	S	637	0.998784	0.000773275	90.689	1.5058	-0.59053
SPCC16A11.17	mcm4	S	37	0.894045	2.77689e-15	134.42	1.5033	-0.588133
SPAC1565.08	cdc48	S	28	0.993304	9.14669e-05	93.342	1.5014	-0.586308
SPCC2H8.02		S	297	0.566446	0.000618915	69.284	1.4996	-0.584578
SPAC9G1.06c	cyk3	S	141	0.849583	1.03133e-10	101.62	1.4991	-0.584097
SPAC4F10.13c	mpd2	S	127	0.592768	1.11332e-08	84.324	1.4985	-0.583519
SPBC2G2.14	csi1	S	484	0.935656	0.000122396	87.652	1.4981	-0.583134
SPAC13G6.15c		T	155	0.770705	0.0212838	74.392	1.4979	-0.582941
SPBC1D7.04	mlo3	S	147	0.994554	3.97582e-21	119.2	1.4978	-0.582845
SPCC16C4.07	scw1	S	354	0.999941	3.53219e-52	177.41	1.4974	-0.58246
SPBC216.07c	tor2	S	1975	0.825649	0.0081648	86.498	1.4951	-0.580242
SPCC1235.14	ght5	S	536	0.999986	0.000507174	74.324	1.4939	-0.579084
SPCC1235.14	ght5	S	537	0.999986	0.000507174	74.324	1.4939	-0.579084
SPBC16H5.02	pfk1	T	186	0.983452	5.82119e-16	140.03	1.4903	-0.575603
SPAC4F10.15c	wsp1	S	526	0.97516	0.00190128	95.755	1.489	-0.574344
SPAC4F10.15c	wsp1	S	529	0.517124	0.00304273	86.772	1.489	-0.574344
SPAC20G8.05c	cdc15	S	605	0.952382	6.06603e-12	139.75	1.4886	-0.573956
SPBC354.05c	sre2	S	54	0.533127	2.28328e-06	78.3	1.4854	-0.570851
SPAC4G8.04		S	259	0.611672	0.0131236	62.589	1.4853	-0.570754
SPAC23H4.01c	osh3	T	540	0.984494	1.18715e-23	113.59	1.4852	-0.570657
SPCC962.01		S	59	0.757553	0.000508908	73.404	1.4836	-0.569102
SPCP31B10.06	mug190	S	1009	0.987002	7.14516e-05	80.488	1.4835	-0.569005
SPAC637.04	ypp1	S	637	0.857197	1.37002e-10	107.75	1.4834	-0.568908
SPAC1687.06c	rpl44	S	2	0.849674	8.18215e-09	135.86	1.4833	-0.56881
SPAC29E6.10c	nst1	S	860	0.650508	1.54909e-29	116.27	1.4831	-0.568616
SPBC16D10.06	zrt1	Y	98	0.999222	0.000751985	70.089	1.4817	-0.567253
SPBC16D10.06	zrt1	Y	100	0.999849	0.000751985	70.089	1.4817	-0.567253
SPAC1F3.06c	spo15	S	79	0.99882	1.55635e-11	157.37	1.4815	-0.567059
SPBC1703.07		S	4	0.999966	6.57926e-09	108.96	1.4809	-0.566474
SPBC16E9.10c	rix7	S	134	1	5.55625e-06	108.14	1.4808	-0.566377
SPBC16E9.10c	rix7	S	139	0.844934	5.55625e-06	108.14	1.4808	-0.566377
SPAC57A10.05c	pof1	S	203	0.989819	0.000363152	95.751	1.4802	-0.565792
SPAC1A6.09c	lag1	S	16	0.944274	0.0011915	81.789	1.48	-0.565597
SPBC1289.01c	chr4	S	110	0.909984	1.89935e-15	134.69	1.4795	-0.56511
SPCC1393.08		S	313	0.577054	0.000362662	71.524	1.4788	-0.564427
SPBC557.04	ppk29	S	595	0.786308	0.00140706	89.189	1.4783	-0.563939
SPAC688.07c		S	238	0.995564	0.000752257	115	1.4783	-0.563939
SPAC3C7.06c	pit1	S	470	0.771774	0.00401004	61.16	1.4772	-0.562865
SPAC31F12.01	zds1	S	921	0.766142	3.9881e-17	157.83	1.477	-0.56267
SPAC24H6.11c		S	82	1	8.63369e-07	163.88	1.4762	-0.561888
SPAC664.03	paf1	S	384	1	1.57933e-06	74.516	1.4748	-0.560519
SPAC664.03	paf1	S	388	1	1.57933e-06	74.516	1.4748	-0.560519
SPAC664.03	paf1	S	394	0.99995	1.57933e-06	74.516	1.4748	-0.560519
SPAC1805.05	cki3	S	360	0.999997	2.68955e-10	120.33	1.4738	-0.559541
SPAC1805.05	cki3	T	363	0.999999	2.68955e-10	120.33	1.4738	-0.559541
SPBC557.04	ppk29	S	596	0.943161	0.00125138	128.57	1.4737	-0.559443
SPAC30D11.10	rad52	S	335	0.998054	6.00115e-17	152.38	1.4734	-0.559149
SPCC18B5.07c	nup61	S	346	0.907968	1.31211e-18	167.03	1.4718	-0.557582
SPAC29B12.10c	pgt1	T	37	0.943524	0.0238198	62.081	1.4717	-0.557484
SPCC364.06	nap1	T	24	0.888234	0.00012932	60.218	1.4716	-0.557386
SPAC31F12.01	zds1	T	922	0.755073	2.4836e-07	116.04	1.4711	-0.556895
SPAC3G6.10c	vps51	S	21	0.650181	3.4837e-16	110.6	1.4705	-0.556307
SPBC902.06	mto2	S	330	0.730251	5.48426e-06	92.805	1.4698	-0.55562
SPAC6G9.15c		S	51	0.802247	0.00363689	49.593	1.4697	-0.555522
SPBC25H2.16c	gga22	S	162	1	0.00905179	60.334	1.4694	-0.555227
SPAC29A4.09		S	157	1	8.42469e-07	112.64	1.4686	-0.554442
SPCC1672.02c	sap1	S	23	0.998211	0.00262162	112.57	1.468	-0.553852
SPBC839.16	thf1	S	330	1	0.024903	65.467	1.4678	-0.553655
SPCC297.05		S	714	0.942085	0.000408735	97.502	1.4667	-0.552574
SPAC18G6.07c	mra1	S	124	1	0.00339862	75.589	1.4653	-0.551196
SPAC23A1.06c	cmk2	S	436	1	1.64096e-33	130.95	1.4652	-0.551098
SPCC23B6.04c		S	957	0.761748	0.013743	56.339	1.4642	-0.550113
SPCC63.14	eis1	T	1058	0.499998	8.20754e-27	95.052	1.4638	-0.549718
SPBC21H7.02	taf10	S	74	0.99998	4.08824e-05	96.153	1.4632	-0.549127
SPAC6F6.07c	rps13	S	13	0.850824	0.000604942	66.387	1.4625	-0.548437
SPAC3G9.06	frs2	S	152	0.941871	0.00783113	78.903	1.4624	-0.548338
SPAC15A10.15	sgo2	S	150	1	8.66381e-13	99.722	1.4621	-0.548042
SPBC26H8.01	thi2	S	31	1	2.45862e-07	94.564	1.461	-0.546956
SPBC32F12.11	tdh1	S	59	0.939401	0.0170949	46.162	1.4597	-0.545672
SPAC8C9.15c	tif225	T	172	0.882257	0.000614008	73.252	1.4589	-0.544881
SPBC244.01c	sid4	S	128	0.909666	0.00103974	100.73	1.4577	-0.543694
SPAC869.05c		S	22	1	1.2737e-33	169.64	1.4561	-0.542109
SPBC3D6.13c	pdi3	S	708	0.994792	0.000209805	100.18	1.4551	-0.541118
SPAC11E3.05	sea3	S	128	0.999951	4.62968e-17	157.37	1.4545	-0.540523
SPBC1A4.03c	top2	S	15	0.719141	0.001318	44.278	1.4532	-0.539233
SPCC23B6.01c		T	441	0.684222	0.000156087	137.73	1.452	-0.538041
SPAC1B1.04c	pan3	S	186	0.513217	0.000111484	63.261	1.4513	-0.537346
SPAC17C9.03	tif471	S	880	0.864402	4.06896e-74	185.63	1.4482	-0.534261
SPBC530.05	prt1	S	659	0.877681	0.0200672	65.528	1.4482	-0.534261
SPBC530.05	prt1	S	662	0.745542	0.0200672	65.528	1.4482	-0.534261
SPBC215.12	cwf10	S	155	0.999832	0.0262302	52.095	1.4479	-0.533962
SPBC215.12	cwf10	T	165	0.794846	0.0262302	52.095	1.4479	-0.533962
SPBC215.12	cwf10	T	169	0.956212	0.0262302	52.095	1.4479	-0.533962
SPAC11E3.08c	nse6	S	26	0.994186	0.0102912	45.767	1.4473	-0.533364
SPAC11E3.08c	nse6	S	29	0.987266	0.0102912	45.767	1.4473	-0.533364
SPCC162.12	tco89	S	76	0.998651	1.02555e-26	138.99	1.4465	-0.532566
SPAC664.05	rpl13	T	24	1	0.00720993	89.171	1.4451	-0.531169
SPAC20H4.03c	tfs1	S	102	1	0.00317981	80.905	1.4444	-0.53047
SPAC1486.10	thi1	S	224	0.891533	1.14776e-21	130.27	1.4443	-0.53037
SPAC1A6.09c	lag1	S	13	0.861705	2.43861e-05	105.19	1.4441	-0.530171
SPAC23A1.17	bbc1	S	153	0.823393	5.66457e-10	82.627	1.4441	-0.530171
SPAC23A1.17	bbc1	T	144	0.956722	5.66457e-10	82.627	1.4441	-0.530171
SPCC63.14	eis1	S	997	0.499983	1.02291e-12	99.881	1.4416	-0.527671
SPBC26H8.01	thi2	S	44	0.991512	7.40337e-08	90.729	1.4413	-0.527371
SPAC57A10.05c	pof1	S	202	0.811377	7.83387e-08	108.25	1.4408	-0.52687
SPAC9G1.06c	cyk3	S	131	0.999997	2.67704e-10	121.48	1.4405	-0.52657
SPCC63.14	eis1	S	996	0.563405	1.02291e-12	99.881	1.4403	-0.526369
SPAC869.05c		S	817	0.504897	0.00255361	67.418	1.4396	-0.525668
SPAC4H3.11c	ppc89	S	82	0.964455	0.000862894	65.064	1.4384	-0.524465
SPBC1289.04c	pob1	S	555	0.733314	2.26148e-05	129.2	1.4384	-0.524465
SPAC29B12.10c	pgt1	T	11	0.95513	0.00174787	90.725	1.438	-0.524064
SPBC11C11.02	imp2	S	502	0.86113	0.00773197	73.273	1.4366	-0.522658
SPCC1450.11c	cek1	S	748	0.962845	6.3867e-05	83.53	1.4345	-0.520548
SPAC4F10.13c	mpd2	T	143	0.863201	4.64461e-46	161.75	1.432	-0.518031
SPBC29B5.01	atf1	S	199	0.936294	1.3907e-09	126.71	1.4312	-0.517225
SPAC17A2.08c	ntr2	S	238	0.953182	0.00027654	94.569	1.4309	-0.516923
SPBC32H8.10	cdk9	S	6	0.60417	0.000663502	97.767	1.4303	-0.516318
SPBC2G2.01c	liz1	S	493	0.634798	0.00439049	70.68	1.4287	-0.514703
SPCC18B5.07c	nup61	S	347	0.765439	0.00197589	128.71	1.4284	-0.5144
SPCC285.13c	nup60	S	272	0.701795	0.00333028	43.681	1.4282	-0.514198
SPAC10F6.06	vip1	S	176	0.668167	0.000602088	69.289	1.428	-0.513996
SPAC13G7.06	met16	S	245	0.999886	0.0020854	93.237	1.4278	-0.513794
SPAC4D7.11	dsc4	S	203	0.914603	1.22085e-99	192.27	1.4273	-0.513289
SPBC557.04	ppk29	S	744	0.998464	0.00123182	76.586	1.4272	-0.513188
SPBC18H10.04c	sce3	S	49	0.730174	7.6104e-22	111.63	1.4267	-0.512682
SPACUNK4.14	mdb1	S	195	1	0.00110115	119.77	1.4267	-0.512682
SPBC1289.16c	cao2	S	765	0.998861	0.0016882	64.374	1.4267	-0.512682
SPAC10F6.16	mug134	T	92	0.869889	7.46363e-27	94.72	1.4266	-0.512581
SPBC1709.12	rid1	S	67	1	0.00278665	97.203	1.4257	-0.51167
SPBC428.08c	clr4	S	458	0.999994	0.00588894	82.494	1.4251	-0.511063
SPBC405.02c		S	165	0.999855	0.0108718	67.749	1.4251	-0.511063
SPAC589.03c		S	144	0.991155	0.00156188	91.401	1.4237	-0.509645
SPAC589.03c		T	142	0.999838	0.00156188	91.401	1.4237	-0.509645
SPAC8C9.14	prr1	S	334	0.996684	0.00160443	84.653	1.4228	-0.508733
SPCC757.04		S	49	0.650034	0.000512054	60.325	1.4228	-0.508733
SPBC609.04	caf5	S	57	1	6.49234e-33	163.9	1.4225	-0.508429
SPBP35G2.08c	air1	S	284	0.94933	1.03259e-22	109.13	1.4219	-0.50782
SPBC12D12.04c	pck2	S	86	0.999999	0.00248911	119.34	1.4218	-0.507719
SPAC17G8.14c	pck1	S	20	1	0.0248027	46.701	1.4212	-0.50711
SPCC63.14	eis1	T	876	0.656812	0.00106851	53.381	1.4207	-0.506602
SPCC962.01		S	18	0.907227	1.9602e-11	120.08	1.4168	-0.502636
SPAC977.10	sod2	S	449	0.621148	7.24833e-05	87.088	1.4152	-0.501006
SPCC737.08		S	593	1	0.00253829	103.14	1.4138	-0.499578
SPAC2E12.02	hsf1	S	316	0.715715	2.72589e-08	99.011	1.4126	-0.498353
SPAC29A4.16	hal4	S	155	0.962972	0.00629428	140.91	1.4121	-0.497842
SPAC1F3.06c	spo15	S	82	0.989821	0.000430468	122.18	1.411	-0.496718
SPCC594.01		T	575	0.820088	0.00237027	124.92	1.4091	-0.494774
SPCC1494.10	adn3	S	840	0.999478	1.00995e-05	111.81	1.4086	-0.494262
SPAC227.02c	rrp15	S	18	0.699786	1.72817e-07	102.39	1.4078	-0.493442
SPBC1289.04c	pob1	T	544	0.993875	2.26148e-05	129.2	1.4065	-0.49211
SPAC3A11.09	sod22	S	663	0.99934	0.000588871	76.051	1.406	-0.491597
SPBC1709.11c	png2	S	210	0.5	0.0164949	79.489	1.4058	-0.491391
SPBC1709.11c	png2	T	211	0.5	0.0164949	79.489	1.4058	-0.491391
SPCP1E11.04c	pal1	T	109	0.768826	0.00305469	87.713	1.4055	-0.491083
SPCC364.06	nap1	T	20	0.960064	0.00012932	60.561	1.4054	-0.490981
SPAC15A10.16	bud6	S	511	0.964046	0.00037096	80.387	1.4049	-0.490467
SPAC15A10.16	bud6	S	512	0.964046	0.00037096	80.387	1.4049	-0.490467
SPAC56F8.10	met9	S	381	0.914388	0.00532104	75.483	1.4032	-0.488721
SPAC1805.05	cki3	S	6	0.804132	4.19664e-07	103.13	1.4014	-0.486869
SPCC736.15	pil1	S	336	0.817526	0.000828538	107.82	1.4003	-0.485736
SPCC736.15	pil1	S	332	0.974414	0.00224268	43.206	1.4003	-0.485736
SPBC2F12.04	rpl1701	S	7	0.979507	0.000631615	109.07	1.3997	-0.485118
SPBC557.04	ppk29	S	428	0.871118	2.69566e-09	126.07	1.3989	-0.484293
SPBC83.08	rvb2	S	4	0.98379	0.00021159	99.813	1.3987	-0.484087
SPBC23E6.01c	cxr1	S	37	1	5.66916e-13	142.23	1.3984	-0.483777
SPBC1685.09	rps29	S	42	0.999973	0.00148296	87.388	1.398	-0.483364
SPBP8B7.26		S	11	0.970677	8.84442e-08	105.66	1.396	-0.481299
SPAC13G7.13c	msa1	S	242	0.961774	1.87315e-33	170.79	1.3955	-0.480782
SPBC1683.05		S	27	0.848179	0.0181298	50.202	1.3948	-0.480058
SPBC1683.05		S	28	0.80856	0.0181298	50.202	1.3948	-0.480058
SPAC1006.08	etd1	S	124	0.590917	6.26706e-06	77.543	1.3939	-0.479127
SPCP1E11.04c	pal1	S	108	0.923214	2.13209e-06	169.99	1.3936	-0.478817
SPAC4A8.11c	fas2	S	604	1	2.13906e-34	199.12	1.3933	-0.478506
SPBC18H10.16	can1	S	880	0.999971	0.0270065	70.942	1.3923	-0.47747
SPBC119.05c	lsb1	S	78	0.823292	0.0161855	47.577	1.3908	-0.475915
SPAC7D4.12c		S	215	0.998036	0.0213767	68.277	1.3908	-0.475915
SPAC19E9.01c	nup40	S	51	0.779991	1.03337e-06	83.891	1.3907	-0.475811
SPBC29B5.01	atf1	T	201	0.868003	7.63004e-07	91.926	1.3906	-0.475707
SPAC3H5.08c		T	278	0.906111	3.20951e-16	89.816	1.3898	-0.474877
SPAC13G7.04c	mac1	S	468	0.998331	0.00353199	53.554	1.3896	-0.47467
SPCC2H8.02		S	292	0.554707	2.78082e-21	103.92	1.3887	-0.473735
SPAC27F1.04c	nuf2	S	242	0.995	0.0008098	88.78	1.3867	-0.471656
SPBC29A3.06	utp18	S	104	0.997903	9.77942e-16	107.92	1.3859	-0.470823
SPCC330.13	rpc37	S	2	0.860518	0.000211519	99.941	1.3855	-0.470407
SPAC19E9.01c	nup40	S	59	0.963617	2.35817e-51	178.71	1.3853	-0.470198
SPBC1604.14c	shk1	T	308	0.969058	2.98282e-05	82.774	1.3845	-0.469365
SPAC11E3.05	sea3	S	176	0.999388	0.000362547	123.92	1.3825	-0.467279
SPAC17G8.12	sec3	S	241	1	3.08516e-09	150.01	1.3811	-0.465818
SPCC622.14		S	223	0.847742	0.00179674	78.985	1.3809	-0.465609
SPBP4H10.14c		S	139	0.921612	0.0100375	86.882	1.3805	-0.465191
SPCC63.14	eis1	S	1065	0.742064	9.76195e-15	69.385	1.3802	-0.464877
SPAC1006.08	etd1	S	122	0.852814	0.000370331	68.525	1.3801	-0.464773
SPAC869.11	cat1	S	4	0.860952	9.01062e-07	98.002	1.3796	-0.46425
SPBC30D10.18c;SPCC1183.08c		S	85;85	1	1.2365e-05	91.657	1.3791	-0.463727
SPAC664.05	rpl13	S	91	0.954906	1.09288e-06	104.41	1.377	-0.461529
SPBC12D12.04c	pck2	S	20	1	0.00533539	98.508	1.3722	-0.456491
SPBC19F8.03c	yap18	S	285	0.499988	0.00229709	63.181	1.3719	-0.456175
SPBC19F8.03c	yap18	S	287	0.499988	0.00229709	63.181	1.3719	-0.456175
SPBC29B5.01	atf1	T	204	0.997074	3.98206e-11	109.77	1.3706	-0.454808
SPCC63.14	eis1	S	992	0.883572	2.50575e-11	93.215	1.3705	-0.454702
SPAC24C9.09		S	68	0.820483	0.00128018	55.153	1.3702	-0.454386
SPAC24C9.09		T	65	0.735583	0.00128018	55.153	1.3702	-0.454386
SPAC521.03		T	43	0.652424	0.0105175	76.868	1.3702	-0.454386
SPAC9.09	met26	S	444	0.999253	2.0961e-10	136.33	1.3697	-0.45386
SPAC3C7.06c	pit1	S	202	0.658358	0.00107685	79.461	1.3693	-0.453439
SPAC12G12.03	cip2	T	11	0.610208	1.83957e-19	73.791	1.3691	-0.453228
SPAC869.11	cat1	S	2	0.85405	4.38592e-11	113.71	1.368	-0.452068
SPAC30D11.10	rad52	T	333	0.862845	6.00115e-17	152.38	1.3678	-0.451857
SPCC576.15c	ksg1	S	584	0.948695	0.00277163	51.777	1.3675	-0.451541
SPCC364.07	ser3	S	27	0.954699	6.94729e-19	121.38	1.3673	-0.45133
SPCC162.08c	nup211	S	1548	0.982885	1.03112e-12	61.241	1.3671	-0.451119
SPCC285.09c	cgs2	S	81	0.793984	0.0169462	49.466	1.3667	-0.450697
SPAC3H5.08c		S	281	0.999269	5.14349e-49	159.86	1.3663	-0.450274
SPAC22E12.16c	pik1	S	238	0.821656	2.69292e-05	76.068	1.3661	-0.450063
SPAC1142.06	get3	S	2	0.999971	1.06987e-29	154.39	1.3661	-0.450063
SPAC57A10.02	cdr2	S	585	0.724189	0.0212518	42.639	1.366	-0.449957
SPBC19G7.05c	bgs1	S	784	1	4.6577e-17	149.53	1.3658	-0.449746
SPAC6G9.15c		T	54	0.684104	0.00363689	49.593	1.3655	-0.449429
SPAC24C9.12c	shm1	S	6	0.931407	2.46674e-08	162.67	1.3653	-0.449218
SPAC17C9.03	tif471	S	459	0.943616	4.59212e-115	204.66	1.3647	-0.448584
SPBC4F6.09	str1	S	21	0.641322	2.80998e-06	138.55	1.363	-0.446786
SPCC31H12.04c;SPCC16C4.13c		S	38;38	1	0.0183225	76.357	1.3625	-0.446256
SPAC4G9.16c	rpl901	T	10	0.94509	0.00660099	52.814	1.3624	-0.44615
SPBC660.15		S	26	0.93641	0.00142681	65.064	1.3607	-0.444349
SPBC3F6.05	rga1	S	678	0.871216	5.85353e-07	127.05	1.3596	-0.443182
SPBC1289.01c	chr4	S	50	0.933948	1.72667e-06	83.723	1.3596	-0.443182
SPBC17D1.05		S	61	0.954246	1.85539e-23	72.191	1.3594	-0.44297
SPAC17G6.11c		S	34	0.805676	2.732e-12	108.71	1.3593	-0.442864
SPAC12B10.03	bun62	S	450	0.999959	1.32602e-11	147.53	1.3589	-0.442439
SPCC550.09		S	198	0.988275	4.35263e-06	100.46	1.3585	-0.442015
SPBC2F12.04	rpl1701	T	12	0.983631	0.0075502	70.373	1.3575	-0.440952
SPAC2F7.13c	wrs1	S	2	1	1.79806e-05	136.83	1.3552	-0.438506
SPBC557.04	ppk29	S	657	0.748506	0.00381973	63.754	1.3545	-0.43776
SPAC17G6.10	ssr1	S	420	0.506628	3.37175e-10	87.963	1.3544	-0.437654
SPBC106.01	mph1	T	67	0.843832	0.00417734	78.615	1.3543	-0.437547
SPAC26A3.09c	rga2	S	343	0.620781	0.000241189	89.659	1.3522	-0.435309
SPAC16.02c	srp2	S	2	0.935017	0.00941787	54.005	1.3509	-0.433921
SPAP8A3.04c	hsp9	T	45	0.859253	1.37014e-07	147.28	1.3484	-0.431249
SPCC16C4.07	scw1	S	191	0.985588	2.84619e-38	156.58	1.3481	-0.430928
SPCC1450.02	bdf1	S	239	1	0.000274917	95.755	1.3471	-0.429857
SPAC13G7.04c	mac1	S	549	0.867865	1.25954e-05	68.657	1.347	-0.42975
SPAC9G1.06c	cyk3	S	207	0.93832	0.0286234	57.53	1.3466	-0.429321
SPAC24H6.11c		T	3	0.705993	0.0273273	90.149	1.3457	-0.428357
SPAC1805.05	cki3	T	3	0.629435	5.36521e-105	211.45	1.3455	-0.428142
SPCC613.01		S	64	0.99934	8.98713e-06	116.58	1.3455	-0.428142
SPBC354.10	def1	S	204	0.70962	0.00835217	59.339	1.344	-0.426533
SPBC354.10	def1	S	207	0.54786	0.00835217	59.339	1.344	-0.426533
SPBC354.10	def1	T	208	0.54786	0.00835217	59.339	1.344	-0.426533
SPCC63.08c	atg1	S	368	0.997345	4.42073e-09	98.533	1.3431	-0.425567
SPAC110.01	ppk1	S	224	0.999968	0.00537661	77.42	1.3425	-0.424922
SPAC1805.05	cki3	S	2	0.577786	6.60871e-13	151.39	1.3424	-0.424815
SPAC30.01c	sec72	S	653	0.907419	3.52616e-29	155.08	1.3419	-0.424277
SPBC887.10	mcs4	S	165	0.996764	0.00301855	119.27	1.3412	-0.423524
SPAC29B12.04	snz1	S	284	0.782577	0.0196697	72.2	1.3404	-0.422664
SPCC550.14	vgl1	S	146	0.581555	0.00125944	81.01	1.3399	-0.422125
SPAC17A5.09c	glc8	T	83	0.999941	0.00206901	116.71	1.3397	-0.42191
SPBC887.12		S	74	0.999944	0.00467793	82.663	1.3396	-0.421802
SPBC887.12		S	78	0.985259	0.00467793	82.663	1.3396	-0.421802
SPAC3G9.09c	tif211	S	273	0.952897	0.000245117	74.744	1.3387	-0.420833
SPAC6F6.07c	rps13	S	32	1	0.000353037	127.05	1.3386	-0.420725
SPAC1B3.09c		S	79	0.999999	6.91848e-05	89.502	1.3386	-0.420725
SPAC19E9.01c	nup40	S	58	0.831878	2.35817e-51	178.71	1.3383	-0.420402
SPAC13G6.02c;SPAC22H12.04c		S	159;159	0.838241	0.00207971	126.32	1.3366	-0.418568
SPAC18G6.10	lem2	S	195	0.996269	5.39263e-12	142.27	1.3366	-0.418568
SPAC16E8.01	shd1	S	334	0.913906	0.000988044	96.371	1.3362	-0.418136
SPAC13A11.01c	rga8	S	746	0.763166	3.97473e-22	110.06	1.336	-0.41792
SPAC19A8.14	pth2	S	65	0.774458	0.000201626	71.882	1.336	-0.41792
SPBC18H10.16	can1	S	910	1	0.0104975	76.228	1.3359	-0.417812
SPCC126.09	zip2	S	194	0.969271	2.29683e-06	120.32	1.3348	-0.416624
SPAC23C11.16	plo1	S	585	1	3.09035e-05	107.39	1.3342	-0.415975
SPBC17D1.05		T	159	0.749668	1.39979e-05	127.79	1.3339	-0.415651
SPBC1706.01	tea4	S	565	0.824159	0.00889712	72.676	1.3333	-0.415001
SPBC4F6.04	rpl2502	S	54	0.995589	0.0200024	52.009	1.3332	-0.414893
SPAC29A4.16	hal4	T	159	0.655114	0.00873752	87.447	1.3329	-0.414569
SPBPB2B2.02	mug180	S	3	1	0.0255769	40.724	1.3324	-0.414027
SPBPB2B2.02	mug180	S	5	1	0.0255769	40.724	1.3324	-0.414027
SPBC354.05c	sre2	S	55	0.781271	7.57984e-69	170.55	1.332	-0.413594
SPAC29A4.16	hal4	S	224	0.962278	0.00265934	70.335	1.3314	-0.412944
SPCC737.03c	ima1	S	367	0.951749	0.00273383	68.171	1.3313	-0.412836
SPCC613.01		T	63	0.832641	0.00797147	69.045	1.3312	-0.412727
SPAPB1A10.08		S	223	1	0.000138568	128.45	1.3308	-0.412294
SPBC119.09c		S	12	0.956122	0.0123299	94.409	1.3307	-0.412185
SPAC821.03c	slf1	T	136	0.779692	0.000548724	109.15	1.3306	-0.412077
SPAC8C9.14	prr1	S	340	0.999992	0.00160443	84.653	1.3305	-0.411969
SPCC63.14	eis1	S	596	0.721971	0.00773043	47.618	1.3305	-0.411969
SPCC18.09c	hnt3	S	33	1	0.0188882	68.515	1.33	-0.411426
SPCC162.09c	hmg1	S	1033	0.94653	1.18126e-19	102.5	1.3294	-0.410775
SPBC1289.01c	chr4	S	37	0.904721	4.10651e-09	111.99	1.3287	-0.410015
SPAC24B11.11c	sid2	S	42	1	0.00179263	53.453	1.328	-0.409255
SPBC16A3.19	eaf7	S	193	0.997138	0.00111197	92.671	1.328	-0.409255
SPAC24H6.11c		S	87	0.932903	0.0178757	84.169	1.3275	-0.408712
SPAC2E12.02	hsf1	S	318	0.994231	1.88903e-16	152.09	1.3274	-0.408603
SPAC17D4.02	cdc45	S	192	0.999839	0.00284301	101.72	1.3262	-0.407298
SPBC4B4.03	rsc1	S	334	0.642992	4.67799e-05	50.224	1.3256	-0.406646
SPBC13G1.09	enp1	S	98	0.71105	0.0130875	50.858	1.3256	-0.406646
SPAC29B12.10c	pgt1	S	42	0.705893	0.0238198	62.081	1.3255	-0.406537
SPBC947.02	apl2	S	675	0.709256	0.00813167	62.69	1.3243	-0.40523
SPAC20G8.05c	cdc15	S	493	0.989748	9.45389e-06	119.04	1.324	-0.404903
SPBC14C8.06	arc1	S	52	0.999997	0.0254254	83.647	1.3238	-0.404685
SPAC3H1.09c	avt3	S	198	0.680408	0.0132964	50.252	1.323	-0.403813
SPAC3F10.11c	abc2	S	843	0.995951	1.77244e-07	91.166	1.3225	-0.403268
SPBC2D10.11c	nap2	S	50	0.999963	0.0067326	62.68	1.3224	-0.403159
SPCC757.07c	ctt1	S	460	0.999402	5.19567e-07	87.419	1.3219	-0.402613
SPAC1B3.05	not3	S	277	1	1.99852e-05	86.701	1.321	-0.40163
SPBC16G5.15c	fkh2	T	599	0.500444	1.03506e-09	51.07	1.3207	-0.401303
SPBC215.06c		S	85	0.999926	1.05824e-10	117.2	1.3206	-0.401194
SPAC1687.09	tax4	S	1186	0.91322	0.00681987	84.046	1.3203	-0.400866
SPAC26A3.09c	rga2	S	341	0.632717	0.0123663	68.261	1.3202	-0.400757
SPAC637.04	ypp1	S	853	1	0.0120384	91.469	1.3199	-0.400429
SPAC20G8.05c	cdc15	S	476	0.662985	9.6047e-21	128.52	1.3197	-0.40021
SPBC17D1.05		S	157	0.943613	1.49885e-19	160.47	1.3195	-0.399991
SPAP8A3.08	cdc4	S	2	0.669469	0.00200977	96.665	1.3194	-0.399882
SPBC56F2.08c		S	482	0.786834	0.00355184	90.697	1.3192	-0.399663
SPBC56F2.08c		T	481	0.5	0.00355184	61.235	1.3192	-0.399663
SPAC9G1.06c	cyk3	S	140	0.84938	7.3706e-08	87.652	1.3189	-0.399335
SPAC24H6.04	hxk1	S	2	1	1.30526e-09	137.09	1.3188	-0.399226
SPBC16E9.15		S	2	0.970101	0.013375	81.625	1.3179	-0.398241
SPAC30.01c	sec72	S	1121	0.709023	0.00198175	91.845	1.3176	-0.397912
SPAC30.01c	sec72	S	1123	0.762518	0.00198175	91.845	1.3176	-0.397912
SPCC594.06c	vsl1	T	248	0.626189	0.00563177	80.746	1.3173	-0.397584
SPBC1289.01c	chr4	S	38	0.938501	8.01093e-08	89.816	1.3173	-0.397584
SPBC25B2.03		S	127	0.974256	4.19691e-08	107.18	1.3171	-0.397365
SPBC12C2.11		S	258	0.795644	7.5457e-06	47.72	1.317	-0.397255
SPAC4F10.13c	mpd2	S	505	0.999849	1.05699e-25	141.91	1.3164	-0.396598
SPAC521.03		S	42	0.783732	0.000824331	121.42	1.3148	-0.394843
SPCC126.09	zip2	S	191	0.937134	2.16707e-05	126.09	1.314	-0.393965
SPAPJ760.02c	abp1	T	331	0.888374	0.00895665	45.357	1.3131	-0.392977
SPBC4F6.09	str1	S	22	0.996854	6.75578e-21	163.9	1.3109	-0.390558
SPBC17D1.05		S	169	0.595889	0.0178974	48.527	1.3105	-0.390117
SPCC330.14c	rpl2402	S	119	0.917939	0.00664755	103.43	1.3104	-0.390007
SPCC1739.01		S	296	0.749718	0.0249594	45.28	1.3091	-0.388575
SPBC106.04	ada1	S	795	0.999896	0.000603156	55.171	1.309	-0.388465
SPCC162.09c	hmg1	T	1028	0.997083	3.42732e-20	104.81	1.3086	-0.388024
SPBC30B4.02c	sqs1	S	592	0.802247	3.66489e-10	117.23	1.3082	-0.387583
SPBC17D1.05		S	71	0.687326	4.20027e-11	49.825	1.3082	-0.387583
SPAC664.05	rpl13	T	92	0.739171	6.92418e-05	84.507	1.3067	-0.385928
SPCC1494.10	adn3	S	645	0.953556	0.0234011	63.044	1.3062	-0.385376
SPAC11D3.07c	toe4	S	161	0.999647	6.4637e-06	145.94	1.3058	-0.384934
SPBC365.07c		S	367	0.827945	2.70488e-08	95.591	1.305	-0.38405
SPAC23D3.06c	nup146	S	624	0.563645	7.56449e-06	84.707	1.3048	-0.383829
SPCC63.14	eis1	S	1059	0.7416	3.93438e-37	100.67	1.3048	-0.383829
SPBC530.04	mod5	T	29	0.899335	8.25831e-08	116.69	1.3041	-0.383055
SPAC19G12.14	its3	T	706	0.619269	0.00210614	67.846	1.3039	-0.382833
SPCC962.01		T	17	0.752768	4.56553e-09	120.79	1.3039	-0.382833
SPAC821.05	tif38	T	4	0.802332	1.65409e-23	150.63	1.3036	-0.382501
SPAC1805.05	cki3	T	4	0.955058	1.4788e-09	139.48	1.3028	-0.381616
SPCC320.05		S	5	0.997547	6.6546e-14	100.44	1.3024	-0.381173
SPAC29A4.16	hal4	S	220	0.596547	3.50397e-06	85.973	1.3021	-0.38084
SPCC757.11c		S	14	0.771809	0.000776894	129.76	1.3015	-0.380175
SPAC869.11	cat1	S	14	0.929027	0.000745317	72.585	1.3014	-0.380064
SPCC285.13c	nup60	S	65	0.934338	6.47084e-06	112.42	1.3011	-0.379732
SPAC4D7.13	usp104	S	688	1	2.78417e-27	168.16	1.2999	-0.378401
SPBC17D11.07c	rpn2	S	784	0.981219	4.99155e-06	82.265	1.2998	-0.37829
SPCC1183.07	rrp5	S	1394	0.999722	8.0055e-11	104.81	1.2984	-0.376735
SPAC664.05	rpl13	S	180	0.991088	1.87055e-05	104.95	1.2979	-0.376179
SPBC660.16		S	54	0.999992	5.17424e-06	82.034	1.2977	-0.375957
SPBC56F2.08c		S	486	0.987566	1.18035e-38	157.61	1.2962	-0.374288
SPBC839.04;SPBC2F12.07c;SPAC1F7.13c		S	221;221;221	0.742852	1.42805e-18	88.395	1.2947	-0.372618
SPBC3B8.08		S	97	0.724945	0.000685583	88.224	1.294	-0.371838
SPCC162.09c	hmg1	S	1024	0.999911	1.69626e-08	83.727	1.2929	-0.370611
SPAC1F5.04c	cdc12	S	1600	0.621216	0.00529645	53.21	1.2928	-0.370499
SPAC1296.01c		S	82	0.778934	8.48879e-05	69.845	1.2919	-0.369494
SPAC7D4.02c	sfp47	S	266	0.97592	8.39012e-05	85.287	1.2918	-0.369383
SPAC3H1.09c	avt3	S	197	0.779253	2.31215e-18	140.93	1.2918	-0.369383
SPBC557.04	ppk29	S	747	0.999858	0.000347295	80.916	1.291	-0.368489
SPAC23H3.10	ssr2	S	175	0.804719	1.04831e-17	94.389	1.2909	-0.368377
SPCC320.05		S	2	0.826692	0.000299558	75.739	1.2906	-0.368042
SPCPB16A4.02c		Y	226	0.992025	2.35071e-05	103.08	1.29	-0.367371
SPAC23H4.21		S	48	0.84329	0.0259036	81.92	1.2895	-0.366812
SPAC5D6.13	vps74	S	30	1	2.92975e-07	146.67	1.2885	-0.365693
SPBC28E12.03	rga4	S	353	1	0.0189847	61.213	1.288	-0.365133
SPAC1486.10	thi1	S	220	0.939704	4.92131e-35	114.19	1.2871	-0.364124
SPAC11E3.05	sea3	S	164	0.769754	0.00213982	54.985	1.2863	-0.363227
SPBC28F2.11	hmo1	S	70	0.984766	1.38745e-05	117.08	1.2862	-0.363115
SPAC4A8.11c	fas2	S	37	0.986814	0.000172517	73.294	1.2857	-0.362554
SPAC1006.09	win1	S	188	0.592105	0.00335554	45.137	1.2848	-0.361544
SPCC63.14	eis1	S	628	1	0.00912021	55.097	1.2848	-0.361544
SPBC13G1.09	enp1	S	102	0.998725	3.25622e-20	125.11	1.2841	-0.360758
SPCC1840.02c	bgs4	S	969	0.999999	1.083e-12	139.02	1.284	-0.360645
SPAC6G10.09		S	298	0.994651	0.00291551	65.234	1.2836	-0.360196
SPAC15A10.16	bud6	S	589	0.552175	0.00147406	89.911	1.2835	-0.360083
SPBC365.15	alp4	S	6	0.536957	0.000779039	110.15	1.2828	-0.359296
SPAC22G7.06c	ura1	S	1885	0.999653	1.59345e-20	91.733	1.282	-0.358396
SPAC29B12.04	snz1	S	283	0.991403	9.18554e-05	156.83	1.2819	-0.358284
SPAC23H4.10c	thi4	T	150	1	0.00495975	64.476	1.2816	-0.357946
SPAC22E12.17c	glo3	S	382	1	2.0257e-07	168.25	1.2815	-0.357833
SPBC17D1.05		S	160	0.856294	6.55381e-07	103.01	1.2815	-0.357833
SPCC330.20	tam14	S	8	0.99958	0.000635383	110.8	1.2809	-0.357158
SPAC2F7.03c	pom1	S	146	0.981393	3.22841e-50	112.54	1.2806	-0.35682
SPACUNK4.14	mdb1	S	152	1	7.08184e-05	103.83	1.2806	-0.35682
SPAC110.01	ppk1	S	70	0.883235	1.58926e-29	103.04	1.2795	-0.35558
SPAC18G6.14c	rps7	T	119	0.750486	9.90666e-11	82.508	1.2792	-0.355242
SPCC285.13c	nup60	S	159	0.903187	4.76645e-08	98.76	1.2791	-0.355129
SPCC285.13c	nup60	S	163	0.545065	4.76645e-08	98.76	1.2791	-0.355129
SPAC13G7.04c	mac1	S	551	0.584902	2.03028e-05	70.615	1.2786	-0.354565
SPBC4C3.06	syp1	S	425	0.564737	0.0115531	46.962	1.2784	-0.354339
SPBC365.15	alp4	S	7	0.632453	0.000779039	127.36	1.2783	-0.354226
SPBC106.18;SPBC4F6.04		S	28;28	0.733742	0.0246086	72.096	1.278	-0.353888
SPBC18H10.03	tif35	S	189	0.781824	0.0138859	48.729	1.2779	-0.353775
SPAC19G12.14	its3	S	701	1	4.55041e-21	164.7	1.2777	-0.353549
SPAC3C7.06c	pit1	S	463	0.786844	0.00401004	62.002	1.2775	-0.353323
SPAC17A2.13c	rad25	S	211	0.899086	1.11121e-48	173.78	1.2765	-0.352194
SPBC32F12.11;SPBC354.12		S	203;203	1	7.57963e-45	204.9	1.2764	-0.352081
SPCC1827.06c		S	323	0.999074	0.00217941	123.68	1.2755	-0.351063
SPCC794.09c;SPBC839.15c;SPAC23A1.10		S	388;388;388	1	0.0153093	58.32	1.275	-0.350497
SPACUNK4.14	mdb1	S	298	0.775128	0.000258262	85.203	1.2747	-0.350158
SPAC13A11.01c	rga8	S	773	0.836386	6.47884e-10	117.22	1.2746	-0.350045
SPAC13A11.01c	rga8	S	775	0.954269	3.99364e-06	85.166	1.2746	-0.350045
SPBC1D7.02c	scr1	T	301	0.540323	0.00103864	85.163	1.2737	-0.349026
SPCC1739.10	mug33	Y	195	0.507712	1.22989e-05	70.15	1.2735	-0.348799
SPBC1D7.04	mlo3	S	2	0.996702	0.0100745	42.863	1.2733	-0.348572
SPBC21D10.12	hob1	S	299	0.889503	0.000840249	83.292	1.273	-0.348232
SPAC17G8.12	sec3	S	366	0.609601	0.0020848	67.785	1.2728	-0.348006
SPAPB8E5.06c;SPAC17A5.03		S	65;65	1	0.0127864	85.924	1.2724	-0.347552
SPBC106.10	pka1	S	152	1	0.00506758	58.427	1.2724	-0.347552
SPCC1902.01	gaf1	S	502	0.888756	2.72989e-30	103.14	1.2722	-0.347325
SPAC6F12.10c	ade3	S	331	0.849208	2.70343e-15	69.095	1.2716	-0.346645
SPBC2F12.13	klp5	S	80	0.958224	0.00274271	81.128	1.2714	-0.346418
SPAC12G12.09	eti1	S	129	0.638319	0.00164051	73.415	1.2705	-0.345396
SPBC4F6.07c		T	84	0.651316	0.0186212	43.383	1.2703	-0.345169
SPCC364.07	ser3	S	19	0.978763	2.06086e-50	147.17	1.2702	-0.345056
SPAC1006.06	rgf2	S	105	0.684802	6.05547e-08	106.87	1.27	-0.344828
SPAPB1E7.05	gde1	S	857	0.784737	1.76657e-30	107.75	1.27	-0.344828
SPAC22G7.09c	nup45	S	418	0.553037	0.00535993	58.712	1.2697	-0.344488
SPAC13G7.13c	msa1	S	13	0.999995	5.18223e-40	171.33	1.2697	-0.344488
SPBC16H5.08c		S	53	0.871786	1.57454e-06	119.46	1.2688	-0.343465
SPAC6G9.15c		T	56	0.970064	0.0100314	46.514	1.2688	-0.343465
SPAC23D3.06c	nup146	S	628	0.570292	1.75944e-09	124.2	1.2687	-0.343351
SPCC1739.01		T	318	0.862991	1.41626e-22	148.44	1.2677	-0.342213
SPAC821.03c	slf1	S	266	0.660159	0.00136077	48.788	1.2675	-0.341986
SPBC4B4.03	rsc1	T	329	0.698844	3.34022e-05	60.912	1.2671	-0.34153
SPBC1604.12		S	649	0.568424	2.80974e-16	109.12	1.2667	-0.341075
SPAC2F3.15	lsk1	S	60	0.812059	0.00199043	67.168	1.2661	-0.340391
SPBC16A3.08c	oga1	T	49	0.701906	0.00435596	91.093	1.2657	-0.339935
SPAPB1A10.13		S	59	0.965778	9.86336e-19	133.81	1.265	-0.339137
SPBC13E7.03c		S	263	0.798894	0.00237153	66.52	1.2642	-0.338225
SPAC3H1.01c	orc3	S	632	1	0.000633829	68.411	1.264	-0.337996
SPBC32H8.02c	nep2	S	381	0.757061	0.0226085	73.802	1.2639	-0.337882
SPBC530.04	mod5	T	94	0.864617	3.89617e-13	99.846	1.2636	-0.33754
SPAC1527.03		T	151	0.979346	4.65557e-13	131.86	1.2633	-0.337197
SPAC13G6.02c;SPAC22H12.04c		T	153;153	0.900305	0.0248761	57.347	1.2632	-0.337083
SPBC21B10.03c	ath1	S	213	1	1.14652e-25	152.66	1.2631	-0.336969
SPCC364.07	ser3	S	21	0.9969	9.5126e-200	232.01	1.263	-0.336855
SPCC794.11c	ent3	S	173	0.994115	0.00073574	92.65	1.2627	-0.336512
SPAC607.02c		S	156	0.999998	0.00180585	72.932	1.2624	-0.336169
SPAC20G8.05c	cdc15	S	496	0.998482	3.93045e-05	107.51	1.2623	-0.336055
SPAPB1A10.09	ase1	S	476	0.99622	0.0118326	63.602	1.2622	-0.335941
SPCC1020.02	spc7	S	742	0.892735	0.0196395	45.82	1.2617	-0.335369
SPBP35G2.16c	ecl2	S	43	0.998496	0.000436151	86.189	1.2613	-0.334911
SPBP8B7.13	vac7	S	193	0.990054	0.0013715	122.52	1.2611	-0.334683
SPCC794.08	efr3	S	729	0.999993	0.000101437	115.24	1.261	-0.334568
SPBC18H10.03	tif35	S	6	0.944236	0.000996904	43.795	1.2607	-0.334225
SPAC1687.06c	rpl44	S	91	0.5	0.00678994	85.672	1.2605	-0.333996
SPAC1687.06c	rpl44	S	92	0.5	0.00678994	85.672	1.2605	-0.333996
SPAC20G4.06c	adf1	S	4	0.967702	0.0181818	64.207	1.2602	-0.333653
SPBC23E6.07c	rfc1	T	176	0.601756	0.00866797	67.095	1.2601	-0.333538
SPBC1778.06c	fim1	S	102	0.805635	2.71141e-09	121.72	1.2596	-0.332966
SPAC17G6.14c	uap56	S	44	0.97671	0.00153997	57.106	1.2587	-0.331934
SPBP4H10.14c		S	22	0.687953	2.49232e-21	110.06	1.2587	-0.331934
SPAC17C9.03	tif471	S	912	0.866563	1.75956e-25	141.82	1.2582	-0.331361
SPBC30D10.10c	tor1	T	1972	0.996655	0.00952006	77.776	1.2581	-0.331247
SPAC959.08;SPBC365.03c		T	29;29	0.967929	0.00170646	64.104	1.2574	-0.330444
SPCC330.20	tam14	T	6	0.499997	0.0117574	75.739	1.2572	-0.330214
SPAC1834.08	mak1	S	388	0.966837	0.0044654	116.98	1.2571	-0.330099
SPBC36B7.07	tlg1	S	36	0.988127	6.88036e-30	129.85	1.2568	-0.329755
SPBC25H2.18	cox20	S	2	0.854699	0.0212164	50.034	1.2565	-0.329411
SPBC19C7.11		T	746	0.602853	3.22069e-21	102.29	1.2564	-0.329296
SPAC57A7.04c	pabp	S	245	0.99999	0.00529465	58.274	1.2553	-0.328032
SPAC6F12.17	rna14	S	19	0.999986	3.42953e-22	128.94	1.2542	-0.326767
SPAC144.06	apl5	S	680	0.999597	0.0151571	66.068	1.2533	-0.325732
SPAC4H3.09		S	45	0.798243	0.0168462	99.136	1.2533	-0.325732
SPBC1D7.02c	scr1	S	300	0.893491	2.93337e-06	107.98	1.2521	-0.32435
SPAC227.15	reg1	S	703	0.994395	9.75704e-05	125.86	1.2521	-0.32435
SPCC1739.10	mug33	S	190	0.534478	2.88501e-30	107.34	1.2521	-0.32435
SPAC25G10.07c	cut7	T	27	0.677215	0.00887735	50.827	1.2513	-0.323428
SPAC9.11		T	169	0.861684	6.22839e-17	106.35	1.2513	-0.323428
SPAC7D4.13c		S	305	0.854656	0.00830398	57.567	1.2509	-0.322966
SPBC2G2.04c	mmf1	S	102	0.775589	0.00312641	52.273	1.25	-0.321928
SPAC23E2.01	fep1	S	51	1	0.00639114	82.515	1.2499	-0.321813
SPAC3G6.03c		S	38	0.536941	0.00409276	84.173	1.2492	-0.321004
SPAC8C9.04		S	537	0.915775	0.00374688	50.132	1.2492	-0.321004
SPCC1494.05c	ubp12	S	39	0.999451	1.50048e-19	169.09	1.2487	-0.320427
SPBC582.05c	brc1	S	567	0.959745	0.0155386	61.03	1.2482	-0.319849
SPAC821.03c	slf1	S	411	0.648027	0.000803407	63.297	1.248	-0.319618
SPAC24H6.09	gef1	S	105	0.531832	0.00702183	40.137	1.2479	-0.319502
SPCC645.13		T	174	0.557849	0.0272736	61.657	1.2477	-0.319271
SPBC800.04c;SPBC83.02c		S	35;35	1	0.00236049	80.014	1.2473	-0.318809
SPCC613.05c	rpl35	S	12	1	3.98077e-08	107.63	1.2471	-0.318577
SPAC18G6.02c	chp1	T	936	0.999964	0.014987	50.376	1.2469	-0.318346
SPBC4C3.06	syp1	S	422	0.945916	1.90726e-07	93.029	1.2464	-0.317767
SPAP4C9.02	emc5	S	3	1	0.0106968	50.703	1.2462	-0.317536
SPAP4C9.02	emc5	S	4	1	0.0106968	50.703	1.2462	-0.317536
SPAP4C9.02	emc5	T	5	1	0.0106968	50.703	1.2462	-0.317536
SPBC646.13	sds23	S	341	0.994611	0.000100635	85.176	1.246	-0.317304
SPAC23C11.16	plo1	T	27	0.996086	0.0250573	48.423	1.2454	-0.316609
SPAC607.06c		S	2	0.997443	0.0252535	40.319	1.2453	-0.316493
SPAC607.06c		S	10	0.974221	0.0252535	40.319	1.2453	-0.316493
SPAC2F3.10	vps54	S	115	0.915415	0.00215813	83.53	1.2452	-0.316377
SPBC8D2.01	gsk31	S	5	0.999974	0.0164716	71.268	1.2442	-0.315218
SPBC1604.19c	trs8501	S	298	0.633342	1.24252e-10	130.37	1.244	-0.314986
SPAC13G7.04c	mac1	S	624	0.877834	1.05291e-15	136.11	1.2439	-0.314871
SPBC685.06	rps001	S	45	1	0.0234955	57.567	1.2434	-0.31429
SPBC83.08	rvb2	S	7	0.958851	0.00021159	99.813	1.2428	-0.313594
SPBC21B10.13c	yox1	S	2	0.977192	0.000159774	125.23	1.2427	-0.313478
SPAPJ698.02c	rps002	S	46	1	0.00164707	78.902	1.2425	-0.313246
SPBC21D10.12	hob1	S	301	0.971782	2.17886e-21	166.52	1.2425	-0.313246
SPCC794.08	efr3	S	759	0.948999	0.000498444	113.26	1.2425	-0.313246
SPBC839.13c	rpl1601	S	186	1	0.00677138	95.523	1.2421	-0.312781
SPAC15A10.16	bud6	S	338	0.982486	0.019106	62.799	1.2421	-0.312781
SPCC297.03	ssp1	S	50	0.939808	0.000492833	101.38	1.242	-0.312665
SPAC1F3.02c	mkh1	S	651	1	0.00224958	92.792	1.2419	-0.312549
SPAC15A10.15	sgo2	S	7	0.99657	0.0107169	58.824	1.2418	-0.312433
SPBC56F2.08c		S	490	0.705219	0.000875031	67.396	1.2416	-0.3122
SPCC18B5.07c	nup61	S	321	0.674496	5.42362e-21	123.54	1.2404	-0.310805
SPAC13G7.02c;SPCC1739.13		S	546;546	0.999989	1.07117e-20	135.81	1.2401	-0.310456
SPAC31A2.16	gef2	S	729	0.999963	0.00302552	66.059	1.2397	-0.309991
SPBC18H10.03	tif35	S	185	0.977529	0.00700637	62.525	1.2396	-0.309875
SPAC6G10.05c	trs120	S	1033	0.989994	0.0221978	49.189	1.2393	-0.309525
SPCC576.09	rps20	T	68	0.972278	0.000921973	118.48	1.2389	-0.30906
SPAC30D11.04c	nup124	S	268	0.5	0.00936008	79.07	1.2389	-0.30906
SPAC30D11.04c	nup124	S	269	0.5	0.00936008	79.07	1.2389	-0.30906
SPAC29E6.02	prp3	S	130	0.689844	0.0258521	74.533	1.2388	-0.308943
SPAC1296.01c		T	75	0.969498	1.06254e-06	73.934	1.2386	-0.30871
SPBP8B7.05c	nce103	S	136	0.99997	0.000223818	136.01	1.2385	-0.308594
SPAC19G12.14	its3	S	640	0.998365	8.8189e-13	90.712	1.2382	-0.308244
SPAC13A11.01c	rga8	S	743	0.89067	9.20192e-18	97.771	1.2379	-0.307895
SPBC15C4.04c		S	5	0.938148	1.10817e-05	84.436	1.2376	-0.307545
SPAP8A3.04c	hsp9	S	46	0.987471	2.69045e-13	141.54	1.2374	-0.307312
SPAPJ760.02c	abp1	T	144	0.666428	0.000887556	82.663	1.2373	-0.307195
SPCC1919.10c	myo52	S	982	1	0.0106735	61.477	1.2368	-0.306612
SPCC1919.10c	myo52	S	985	1	0.000498966	95.067	1.2368	-0.306612
SPCC31H12.03c	tho1	S	138	0.997387	0.00122656	68.625	1.2366	-0.306379
SPAC30D11.04c	nup124	T	162	0.999999	4.20283e-05	122.13	1.2366	-0.306379
SPBC16C6.11	rpl3201	S	19	1	0.0141034	93.667	1.2365	-0.306262
SPCC1450.02	bdf1	S	221	0.739912	1.72119e-05	74.873	1.2365	-0.306262
SPAC637.13c	slm1	T	311	0.992758	0.0275477	89.752	1.2364	-0.306146
SPAC13G7.02c;SPCC1739.13		S	550;550	0.699972	4.16105e-21	116.35	1.2362	-0.305912
SPAC1002.02	pom34	S	221	1	0.0224425	76.868	1.2361	-0.305795
SPBC530.04	mod5	T	30	0.5	0.00953223	44.44	1.2361	-0.305795
SPAC23A1.17	bbc1	S	1330	1	3.84855e-05	142.76	1.2351	-0.304628
SPAC4F10.15c	wsp1	S	522	0.729515	0.00784013	61.186	1.235	-0.304511
SPBC29B5.01	atf1	S	172	0.995153	2.35823e-10	70.57	1.235	-0.304511
SPBC16H5.12c		T	5	0.816187	1.32165e-06	76.909	1.2347	-0.304161
SPCC1393.08		S	325	0.991635	2.55066e-09	100.81	1.2346	-0.304044
SPCC1393.08		T	314	0.605851	2.55066e-09	100.81	1.2346	-0.304044
SPBC25D12.02c	dnt1	S	276	1	9.36638e-06	134.61	1.2338	-0.303109
SPAC3G6.03c		S	36	0.842718	0.00184288	92.906	1.2338	-0.303109
SPAC1F5.11c	tra2	S	3079	0.998607	2.59491e-13	144.15	1.2335	-0.302758
SPAC8C9.04		S	197	0.998032	6.88402e-05	84.371	1.2332	-0.302407
SPBP4H10.13;SPAC23C11.02c		S	38;38	0.946491	0.0015773	153.54	1.2331	-0.30229
SPAC1F7.02c	has1	S	13	1	0.00370457	112.02	1.2328	-0.301939
SPAC13G7.04c	mac1	S	651	0.999997	2.4662e-15	105.56	1.2327	-0.301822
SPCC63.14	eis1	S	381	0.54294	0.0230621	69.261	1.2326	-0.301705
SPAC1093.02	pdx3	S	2	1	0.00013472	111.72	1.2321	-0.301119
SPBP8B7.02	rng9	T	207	0.882456	0.000256355	115.12	1.232	-0.301002
SPBC19G7.15	nup44	S	401	0.999949	0.00468224	69.431	1.232	-0.301002
SPAC1F3.09	mug161	S	308	0.752874	0.00382553	92.906	1.2317	-0.300651
SPAC630.04c		S	90	0.998964	3.52465e-08	106.89	1.2313	-0.300182
SPBC1861.01c	cnp3	S	384	0.951853	1.04902e-05	93.851	1.2312	-0.300065
SPCC126.09	zip2	S	192	0.812398	0.000305801	126.09	1.2298	-0.298424
SPBC12C2.05c	bzz1	T	385	0.802972	9.01508e-05	92.236	1.2295	-0.298072
SPAC110.04c	pss1	T	673	0.996489	0.000716107	103.43	1.2294	-0.297954
SPBC23E6.04c	utp10	Y	1647	0.856417	2.37095e-08	95.197	1.2293	-0.297837
SPBC2G2.12	hrs1	S	85	0.533768	0.00973003	94.402	1.2293	-0.297837
SPAC3F10.11c	abc2	S	847	0.73362	4.81455e-06	89.462	1.2292	-0.29772
SPAC1782.11	met14	T	6	0.500216	4.72299e-08	91.589	1.2289	-0.297368
SPBC839.04;SPBC2F12.07c;SPAC1F7.13c		S	11;11;11	1	0.000198648	109.44	1.2288	-0.29725
SPBP4H10.13;SPAC23C11.02c		S	131;131	1	0.00501618	77.027	1.2279	-0.296193
SPCC16C4.07	scw1	S	298	0.999778	3.77006e-216	249.54	1.2277	-0.295958
SPCC663.04	rpl39	T	31	0.999854	0.00305241	96.334	1.2273	-0.295488
SPBC4F6.09	str1	S	610	0.971467	0.00944749	58.626	1.2265	-0.294547
SPAC24H6.13		S	761	0.895953	1.32898e-05	89.344	1.2262	-0.294194
SPAC29E6.02	prp3	T	133	0.834988	0.0180233	75.652	1.2254	-0.293253
SPBC146.05c	cwf25	S	280	0.554997	0.011861	41.621	1.2252	-0.293017
SPBC530.04	mod5	S	43	0.944317	0.005694	58.04	1.2245	-0.292193
SPBC13A2.02	nup82	S	562	0.946827	3.02973e-10	104.68	1.2237	-0.29125
SPBC3B8.04c		S	152	0.743612	2.20923e-18	88.483	1.2237	-0.29125
SPAC16C9.07	pom2	S	359	0.744071	1.30503e-15	111.25	1.2235	-0.291014
SPCC23B6.04c		S	72	0.999999	1.49883e-08	82.505	1.2235	-0.291014
SPAC1527.03		S	410	0.949604	0.000976729	69.935	1.2234	-0.290896
SPAC16E8.01	shd1	S	609	1	0.00551071	83.877	1.2216	-0.288772
SPBC6B1.02	ppk30	S	949	0.872248	0.0019198	73.758	1.2211	-0.288181
SPBC6B1.02	ppk30	S	951	0.98263	0.0019198	73.758	1.2211	-0.288181
SPAC17C9.03	tif471	S	882	0.582846	4.06896e-74	185.63	1.2206	-0.28759
SPCC320.10	srp72	S	2	1	3.32757e-136	226.39	1.2203	-0.287236
SPBC28F2.11	hmo1	S	215	0.954408	2.19311e-37	158.75	1.2203	-0.287236
SPBP4H10.13;SPAC23C11.02c		S	39;39	0.741997	0.000194979	99.844	1.2199	-0.286763
SPAC22A12.14c		S	122	0.773609	0.000300138	61.096	1.2194	-0.286171
SPAC24C9.12c	shm1	S	136	0.86107	0.00338277	52.465	1.2184	-0.284988
SPAC15E1.07c	moa1	S	154	0.99999	0.0260508	56.122	1.2163	-0.282499
SPCC794.03		S	522	0.999988	0.00358305	87.641	1.2162	-0.28238
SPAC3A12.05c	taf2	S	672	1	1.90412e-09	127.32	1.2161	-0.282262
SPCC550.14	vgl1	S	942	0.626841	0.0241963	48.224	1.2158	-0.281906
SPCC550.09		S	200	0.933706	7.91386e-25	165.58	1.2158	-0.281906
SPBC25B2.10		S	102	0.999998	2.84209e-09	125.79	1.2156	-0.281669
SPBC11C11.02	imp2	S	520	0.959367	3.14193e-05	141.55	1.2155	-0.28155
SPAC1805.04	nup132	S	17	0.999121	0.000537626	98.552	1.2141	-0.279887
SPAC3A11.02	cps3	S	454	1	1.00687e-10	101.78	1.2135	-0.279174
SPCC24B10.21	tpi1	S	82	0.959034	7.32359e-08	66.432	1.2126	-0.278104
SPAC31A2.09c	apm4	S	149	0.780232	0.000270447	46.461	1.2126	-0.278104
SPAC9G1.06c	cyk3	S	209	0.964105	0.00998917	66.784	1.2125	-0.277985
SPAC22F8.04	pet1	S	12	0.971326	0.00765422	58.626	1.2123	-0.277747
SPCC645.07	rgf1	S	513	1	0.000548797	118.61	1.2122	-0.277628
SPAC2F3.12c	plp1	S	258	0.612143	0.015366	69.216	1.2119	-0.277271
SPAC1F3.02c	mkh1	S	685	0.776217	0.000749026	97.779	1.2115	-0.276794
SPAC869.11	cat1	S	22	1	0.000175908	133.99	1.2115	-0.276794
SPBC28F2.11	hmo1	T	105	0.727981	2.79268e-07	57.838	1.2113	-0.276556
SPBC1105.04c	cbp1	T	460	1	2.03878e-51	176.1	1.211	-0.276199
SPACUNK4.14	mdb1	S	299	0.869342	0.000258262	85.203	1.2106	-0.275722
SPAC22F8.10c	sap145	S	155	0.756482	0.0216016	45.042	1.2105	-0.275603
SPAC22F8.10c	sap145	S	161	0.675032	0.0216016	45.042	1.2105	-0.275603
SPAC4A8.09c	cwf21	S	285	0.999989	1.56152e-12	98.002	1.2105	-0.275603
SPAC959.07;SPBC21B10.10		S	204;204	1	0.000155789	85.006	1.2103	-0.275365
SPCC1739.14	npp106	S	219	0.643805	0.00336578	55.907	1.2103	-0.275365
SPAC3H1.09c	avt3	S	125	0.732235	4.27824e-07	70.679	1.2103	-0.275365
SPCC1902.01	gaf1	S	500	0.686998	0.00052356	42.791	1.21	-0.275007
SPAC694.02		S	518	0.782785	1.73625e-25	171.49	1.2095	-0.274411
SPAC26F1.06	gpm1	S	122	0.95677	0.00390252	59.15	1.2094	-0.274291
SPAC13G7.04c	mac1	S	398	0.958886	3.15412e-15	132.86	1.2093	-0.274172
SPAC8C9.14	prr1	S	337	0.998819	5.51607e-08	125.61	1.2091	-0.273934
SPAC823.03	ppk15	S	484	0.886052	1.32248e-15	136.02	1.2091	-0.273934
SPAC4H3.10c	pyk1	S	3	0.986225	0.00566714	77.288	1.2065	-0.270828
SPAC26F1.13c	lrs1	S	163	0.950833	0.0106845	90.759	1.2065	-0.270828
SPAC22E12.11c	set3	S	621	0.999998	0.000311695	71.513	1.206	-0.27023
SPAPJ760.02c	abp1	S	270	0.866238	2.64195e-10	79.695	1.2059	-0.27011
SPAC25G10.08		S	2	1	0.000125991	155	1.2059	-0.27011
SPBC3B8.06		S	147	1	2.28723e-08	160.48	1.2058	-0.269991
SPBC646.13	sds23	T	392	0.514266	0.000920955	110.54	1.2055	-0.269632
SPCC777.08c	bit61	S	201	1	0.0108616	88.155	1.205	-0.269033
SPBC1711.06	rpl401	S	16	0.9958	5.95289e-11	107.65	1.2049	-0.268913
SPBC17D11.08		S	10	0.999459	4.1107e-05	149.69	1.2049	-0.268913
SPAC22H12.05c	fsc1	S	727	0.999956	0.016942	82.831	1.2048	-0.268794
SPBC609.01		S	22	0.809412	6.36119e-10	87.748	1.2048	-0.268794
SPCC962.01		S	21	0.999059	1.96793e-11	108.14	1.2048	-0.268794
SPAC823.03	ppk15	S	3	0.637975	0.00520496	60.454	1.2045	-0.268434
SPBC13E7.07		T	147	0.902299	0.00232598	126.31	1.2041	-0.267955
SPAPJ760.02c	abp1	S	359	0.957183	3.54896e-58	134.08	1.2038	-0.267596
SPAC17C9.03	tif471	S	911	0.995747	1.5673e-30	165.78	1.2037	-0.267476
SPAC2E12.02	hsf1	S	311	0.569034	0.000851848	62.916	1.2033	-0.266996
SPCC1393.08		S	141	0.757424	0.000192408	70.334	1.2026	-0.266157
SPBC3F6.05	rga1	S	297	0.996192	7.4705e-05	113.67	1.2024	-0.265917
SPCC4B3.10c	ipk1	S	370	0.520452	0.00122181	78.78	1.2019	-0.265317
SPAC30.01c	sec72	S	122	0.85223	0.00216906	84.674	1.2018	-0.265197
SPAC9.05	fml1	T	422	1	0.0222452	58.782	1.2018	-0.265197
SPBP8B7.26		S	8	0.997112	0.000890395	66.826	1.2018	-0.265197
SPAC1F7.01c	spt6	S	453	0.5	0.00133177	81.904	1.2015	-0.264837
SPAC1F7.01c	spt6	S	454	0.5	0.00133177	81.904	1.2015	-0.264837
SPCC1183.07	rrp5	S	12	0.554728	3.54557e-07	101.61	1.2011	-0.264356
SPBC21C3.13	rps1901	S	143	1	0	339.71	1.2011	-0.264356
SPBC18E5.04;SPAP7G5.05		S	205;205	1	0.0262985	94.409	1.2002	-0.263275
SPAC6F12.12	par2	S	13	0.999996	0.0168998	66.56	1.2002	-0.263275
SPAC22A12.16		S	5	0.999999	0.0242899	71.03	1.1994	-0.262313
SPCC18.15	dph7	S	2	0.577231	0.0118271	68.846	1.1993	-0.262193
SPCC162.12	tco89	S	263	0.999181	0.00476323	70.68	1.1989	-0.261711
SPBC342.05	crb2	S	253	0.77422	0.00565214	58.723	1.1984	-0.26111
SPCC584.15c		S	78	1	0.00622684	83.862	1.1981	-0.260748
SPAC7D4.02c	sfp47	S	235	0.949702	5.20444e-21	117.61	1.1976	-0.260146
SPBC16H5.02	pfk1	S	171	0.999969	3.77095e-57	164.39	1.1975	-0.260026
SPBC13E7.01	cwf22	T	664	0.943065	0.00236328	75.483	1.1968	-0.259182
SPAPB8E5.06c;SPAC17A5.03		S	341;341	0.882797	0.00578962	89.171	1.1961	-0.258338
SPBC16G5.15c	fkh2	S	10	0.980206	2.31127e-09	86.262	1.1961	-0.258338
SPBC29A3.04	rpl8	S	33	1	0.00547881	66.022	1.1956	-0.257735
SPAC1783.07c	pap1	S	180	0.870716	4.23609e-08	62.696	1.1951	-0.257131
SPBC13G1.09	enp1	S	22	0.725506	0.000562787	82.925	1.195	-0.257011
SPAC821.03c	slf1	S	209	0.99988	0.00368209	56.039	1.1946	-0.256528
SPBC800.10c		S	402	0.532242	2.77168e-06	56.769	1.1946	-0.256528
SPAC17C9.03	tif471	S	886	0.852706	8.33821e-05	79.589	1.1945	-0.256407
SPAC19E9.01c	nup40	S	27	0.999565	9.28173e-07	133.35	1.1945	-0.256407
SPAC20G8.05c	cdc15	S	709	0.860563	0.010369	67.519	1.1936	-0.255319
SPCC594.01		T	593	0.795978	6.45713e-13	99.954	1.1936	-0.255319
SPBC17G9.08c	cnt5	S	655	0.998713	2.50319e-34	171.52	1.1934	-0.255078
SPBC106.04	ada1	S	54	1	0.0259568	67.749	1.1933	-0.254957
SPAC17G6.11c		S	33	0.715528	7.09009e-06	80.859	1.1933	-0.254957
SPAPB18E9.02c	ppk18	S	1184	0.80692	0.00028455	77.1	1.193	-0.254594
SPAPB2B4.07		S	157	1	2.24984e-20	122.65	1.193	-0.254594
SPAC4F10.14c	btf3	S	97	0.980406	1.19014e-48	167.99	1.1922	-0.253626
SPBC11C11.02	imp2	S	503	0.888581	0.000118555	107.46	1.192	-0.253384
SPBC18H10.04c	sce3	S	318	1	0.0043146	127.52	1.1919	-0.253263
SPAC688.07c		S	549	1	2.25264e-22	154.17	1.1909	-0.252052
SPBC776.08c	utp22	S	13	0.945978	6.33309e-05	137.17	1.1903	-0.251325
SPAC637.07	moe1	S	136	0.809928	0.000224725	73.76	1.1902	-0.251204
SPBC16E9.12c	pab2	S	2	1	4.5303e-110	214.61	1.1901	-0.251083
SPCC297.03	ssp1	S	526	0.949946	0.0037928	57.173	1.19	-0.250962
SPCC14G10.04		S	125	0.896576	4.39737e-16	137.39	1.1896	-0.250477
SPCC1281.01	ags1	S	1628	0.601701	0.00611774	52.19	1.1894	-0.250234
SPCC162.12	tco89	S	81	0.681245	0.0220531	43.956	1.1891	-0.24987
SPAPYUG7.02c	sin1	S	247	0.998646	0.0238301	72.096	1.1889	-0.249627
SPBC776.03		S	203	0.777596	0.0096767	66.674	1.1884	-0.249021
SPBC146.01	med15	S	946	0.955635	0.00813593	52.527	1.1882	-0.248778
SPAC32A11.03c	phx1	T	759	0.595037	0.00171682	45.844	1.1879	-0.248413
SPBC4C3.06	syp1	S	419	0.99889	3.56817e-16	146.78	1.1878	-0.248292
SPBC18H10.04c	sce3	S	352	0.994794	1.1689e-13	154.31	1.187	-0.24732
SPAC3F10.17	ltv1	S	171	0.9652	0.00282511	42.301	1.1869	-0.247198
SPAC3F10.17	ltv1	T	178	0.537637	0.00282511	42.301	1.1869	-0.247198
SPBC16H5.02	pfk1	S	167	0.999474	7.6448e-32	137.46	1.1862	-0.246347
SPBC1198.03c		S	43	0.677167	0.00460683	48.51	1.1858	-0.245861
SPCC1827.04	vms1	S	140	0.998511	0.000117556	73.346	1.1857	-0.245739
SPCC1795.11	sum3	S	55	0.682312	0.000352143	54.3	1.1856	-0.245617
SPCC63.14	eis1	S	1128	1	0.0227399	73.386	1.1856	-0.245617
SPBC11C11.10		S	77	0.769409	0.00017432	59.983	1.1854	-0.245374
SPBC18H10.16	can1	S	50	0.591976	0.0168551	74.698	1.185	-0.244887
SPCC320.05		S	3	0.942506	6.6546e-14	100.44	1.1847	-0.244522
SPBC1718.07c	zfs1	S	246	0.955018	1.25643e-21	121.56	1.1845	-0.244278
SPAC8E11.02c	rad24	S	212	0.942393	1.45833e-18	141.5	1.1841	-0.243791
SPBC16G5.11c	bag101	S	122	0.996935	0.0118704	58.132	1.1837	-0.243303
SPBC405.02c		S	98	0.986969	0.0151686	60.657	1.1835	-0.24306
SPAC24B11.11c	sid2	S	76	1	0.00299497	77.633	1.1831	-0.242572
SPAC22E12.17c	glo3	S	385	0.891472	0.0158283	58.592	1.1818	-0.240986
SPCC794.09c;SPBC839.15c;SPAC23A1.10		T	133;133;133	0.999795	0.00280166	51.466	1.1817	-0.240864
SPAC15A10.15	sgo2	S	332	0.995782	0.0108913	65.855	1.1816	-0.240742
SPBC16D10.04c	dna2	S	219	0.984596	0.0046956	80.834	1.1815	-0.24062
SPAC13G6.02c	rps101	S	80	1	0.00947334	93.561	1.1811	-0.240131
SPAP8A3.08	cdc4	S	6	0.99999	0.00216238	94.309	1.1811	-0.240131
SPBC1685.07c	avt5	S	2	0.856303	0.00683213	50.323	1.181	-0.240009
SPBC1685.07c	avt5	S	9	0.88587	0.00683213	50.323	1.181	-0.240009
SPAC57A10.02	cdr2	S	593	0.988508	0.000780554	71.905	1.1805	-0.239398
SPCC1494.10	adn3	S	836	0.999677	0.0181095	60.093	1.1801	-0.238909
SPAC3A11.06	mvp1	S	178	1	1.54161e-05	142.57	1.18	-0.238787
SPCC417.08	tef3	S	1043	1	2.9603e-09	160.82	1.1792	-0.237808
SPAC10F6.01c	sir1	S	220	1	8.02195e-08	105.39	1.1787	-0.237197
SPBC1604.19c	trs8501	S	301	1	1.24252e-10	130.37	1.1784	-0.236829
SPAC13A11.01c	rga8	S	663	0.99999	2.09418e-06	120.08	1.1784	-0.236829
SPAC32A11.03c	phx1	S	749	0.554459	0.00360149	44.712	1.1782	-0.236584
SPBC18E5.07		S	149	0.999812	4.86701e-06	145.52	1.178	-0.23634
SPBC29B5.03c	rpl26	S	23	0.5	0.00155784	86.288	1.1777	-0.235972
SPAC19G12.17	erh1	S	2	0.996283	3.13548e-08	81.329	1.1768	-0.234869
SPAC4D7.09	tif223	S	2	0.97041	0.000217109	53.401	1.1767	-0.234747
SPAC16E8.01	shd1	S	641	0.999932	9.05216e-77	225.79	1.1764	-0.234379
SPBC11C11.06c		S	7	0.811541	0.00242443	62.861	1.1763	-0.234256
SPCC1281.01	ags1	T	1653	0.877878	0.00322101	64.374	1.1762	-0.234133
SPAC20G8.05c	cdc15	S	543	0.988484	1.37665e-07	77.995	1.1761	-0.234011
SPAC10F6.13c		S	2	1	2.2149e-81	203.88	1.1755	-0.233275
SPBC651.01c	nog1	S	471	0.995444	7.75447e-23	135.69	1.1749	-0.232538
SPCC550.09		S	13	0.99978	0.0275229	53.255	1.1748	-0.232415
SPAC821.03c	slf1	S	344	0.929144	2.78392e-30	117.02	1.1747	-0.232292
SPAC30D11.11		S	25	0.997133	0.00912396	112.3	1.1743	-0.231801
SPAC343.14c		S	107	0.958068	2.2852e-08	115.38	1.1742	-0.231678
SPBC119.07	ppk19	S	1659	0.996134	0.0239497	63.306	1.1728	-0.229957
SPAC13G7.04c	mac1	T	595	0.687585	0.0111591	42.58	1.1727	-0.229834
SPCC970.04c	mob2	S	33	0.662998	1.0866e-08	94.359	1.1722	-0.229219
SPCC330.14c;SPAC6G9.09c		S	64;64	1	0.0103488	82.85	1.1718	-0.228726
SPCC613.08		S	15	0.684565	0.00323763	63.936	1.1716	-0.22848
SPBC336.03	efc25	S	105	0.651907	0.00652474	51.684	1.1704	-0.227002
SPAC23C11.03	mpp1	S	269	0.764464	1.44113e-68	168.2	1.17	-0.226509
SPAC17C9.03	tif471	S	919	0.9352	7.89713e-40	169.06	1.1698	-0.226262
SPBC3B8.04c		T	151	0.965223	3.11253e-30	149.12	1.1698	-0.226262
SPBC28F2.11	hmo1	S	271	0.999996	1.4927e-13	92.41	1.1697	-0.226139
SPAC22H12.05c	fsc1	S	725	0.862663	0.014197	104.06	1.1695	-0.225892
SPAC3A12.10;SPAC26A3.04		S	173;173	0.753783	0.00593514	77.644	1.1689	-0.225152
SPBC337.12	red5	S	51	1	0.0115865	130.41	1.1678	-0.223793
SPAC1783.05	hrp1	S	116	0.98952	0.000414857	69.612	1.1678	-0.223793
SPBC215.05	gpd1	T	382	0.90256	0.000165449	69.578	1.1678	-0.223793
SPBC215.05	gpd1	T	384	0.975669	0.000165449	69.578	1.1678	-0.223793
SPAC31A2.12	rod1	S	370	0.761427	0.0123644	42.301	1.1674	-0.223299
SPAC31A2.12	rod1	T	374	0.873397	0.0123644	42.301	1.1674	-0.223299
SPCC188.02	par1	S	542	1	0.000156751	141.89	1.1674	-0.223299
SPBC4B4.07c	usp102	S	15	0.916056	0.0140077	46.953	1.1672	-0.223052
SPBP23A10.10	ppk32	S	632	0.870649	0.00027313	93.738	1.1669	-0.222681
SPAC24H6.07;SPBC29A3.12		S	161;161	0.499998	6.13644e-10	123.59	1.1667	-0.222434
SPAC3A11.02	cps3	S	223	0.572047	1.67414e-13	87.674	1.1663	-0.221939
SPAC20G8.05c	cdc15	S	607	0.725505	2.26175e-10	119.18	1.1658	-0.22132
SPCC1739.01		S	472	0.739306	1.09568e-17	94.569	1.1656	-0.221073
SPAC20G8.05c	cdc15	S	490	0.999131	7.07437e-05	135.55	1.1654	-0.220825
SPBC25B2.07c	mmb1	S	410	0.716578	0.0137872	52.365	1.1651	-0.220454
SPAP8A3.04c	hsp9	S	42	0.999951	7.12182e-05	105.99	1.1651	-0.220454
SPBC25D12.02c	dnt1	S	172	0.903724	0.003069	69.986	1.165	-0.22033
SPCC1393.08		S	506	1	1.44658e-11	145.88	1.1645	-0.219711
SPCC1450.02	bdf1	S	220	0.966363	1.01987e-19	145.14	1.1643	-0.219463
SPAC4D7.13	usp104	S	689	1	2.98741e-07	126.09	1.1642	-0.219339
SPAC1B3.05	not3	S	281	1	4.82454e-14	155.92	1.1641	-0.219215
SPAC821.03c	slf1	S	356	0.635426	2.38109e-11	80.751	1.1638	-0.218843
SPBC646.08c		S	476	0.993229	0.0217677	67.032	1.1633	-0.218223
SPCC576.09	rps20	T	65	0.970398	2.27015e-05	108.96	1.163	-0.217851
SPBC646.12c	gap1	S	644	0.499911	0.00101202	87.363	1.1628	-0.217603
SPBC646.12c	gap1	S	646	0.499911	0.00101202	87.363	1.1628	-0.217603
SPAC1A6.01c		S	72	0.909487	0.00132025	51.004	1.1628	-0.217603
SPBC8D2.07c	sfc9	S	509	0.938116	0.0210829	60.167	1.1625	-0.217231
SPAC16E8.01	shd1	S	330	0.812875	0.0017112	88.092	1.1618	-0.216362
SPAC694.02		T	517	0.555828	0.000153442	129.43	1.1614	-0.215865
SPBC19F8.07	mcs6	S	165	0.976803	0.00130702	67.644	1.1613	-0.215741
SPAC3G9.14	sak1	S	224	0.562656	0.00155457	64.26	1.1611	-0.215492
SPAC3G9.14	sak1	S	227	0.964617	0.00155457	64.26	1.1611	-0.215492
SPAPB8E5.07c	rrp12	S	1080	0.999999	2.12821e-52	150.44	1.1607	-0.214995
SPBC19C2.07	fba1	S	81	0.997815	0.000724807	56.332	1.1607	-0.214995
SPBC557.04	ppk29	T	430	0.860558	0.000527946	70.987	1.1606	-0.214871
SPAC4F10.13c	mpd2	S	498	0.987589	2.06868e-21	125.35	1.1606	-0.214871
SPBC13E7.08c	leo1	S	426	1	3.17425e-05	123.21	1.1604	-0.214622
SPBC13E7.08c	leo1	S	428	1	3.17425e-05	123.21	1.1604	-0.214622
SPAPYUG7.02c	sin1	S	490	0.911921	0.00041162	86.772	1.1602	-0.214374
SPCC1902.01	gaf1	T	149	0.849482	0.000870063	104.09	1.1592	-0.21313
SPAC57A7.12	ssz1	S	60	0.98768	3.1251e-06	77.871	1.1591	-0.213005
SPAC8E11.02c	rad24	S	2	0.577924	0.000363433	79.514	1.1589	-0.212756
SPAC6B12.11	drc1	S	293	0.932054	0.00151369	74.237	1.1588	-0.212632
SPCC1183.07	rrp5	S	17	0.856341	0.000275737	75.319	1.1585	-0.212258
SPAC10F6.16	mug134	S	120	0.678266	1.67524e-20	161.1	1.158	-0.211635
SPBP35G2.14		S	490	0.920069	0.00400405	70.68	1.1579	-0.211511
SPBC18E5.07		S	152	0.999997	1.2635e-12	179.83	1.1577	-0.211261
SPAC9G1.03c	rpl3001	S	3	0.999981	0.0105426	98.629	1.1576	-0.211137
SPCC1827.02c	pcy1	S	58	0.999976	3.71801e-07	147.7	1.1576	-0.211137
SPCPB16A4.02c		S	219	1	7.02259e-06	143.93	1.1571	-0.210514
SPCC320.08		S	463	0.999918	3.77212e-18	158.5	1.157	-0.210389
SPAC4H3.09		S	103	0.970183	3.31339e-09	100.28	1.1569	-0.210264
SPAC140.02	gar2	T	47	0.85703	0.000809078	130.47	1.1564	-0.209641
SPAC1F3.09	mug161	T	288	0.993071	4.62423e-06	120.57	1.1562	-0.209391
SPAC1783.07c	pap1	S	398	1	1.16412e-08	83.312	1.1561	-0.209266
SPAPJ760.02c	abp1	T	281	0.536857	0.000137936	57.838	1.1561	-0.209266
SPCP1E11.09c	rpp103	S	99	1	1.3005e-20	114.76	1.1558	-0.208892
SPCC645.08c	snd1	S	6	0.499969	0.0125391	68.786	1.1556	-0.208642
SPCC645.08c	snd1	S	7	0.499969	0.0125391	68.786	1.1556	-0.208642
SPAPJ698.02c	rps002	S	4	0.99512	5.80866e-10	88.976	1.1555	-0.208517
SPBC887.08		S	91	0.500201	4.72146e-24	125.78	1.1554	-0.208392
SPCC645.13		S	171	0.999802	9.86717e-06	128.85	1.1551	-0.208018
SPBP26C9.02c	car1	S	2	1	0.0160197	57.434	1.1545	-0.207268
SPAC1B3.05	not3	T	412	0.721338	4.79655e-07	49.559	1.1544	-0.207143
SPBC649.04	uvi15	S	2	1	3.21639e-05	150.51	1.1543	-0.207018
SPAC664.01c	swi6	T	240	0.997816	4.54395e-30	147.22	1.1543	-0.207018
SPAC22F8.08	sec24	S	2	1	5.3778e-08	161.93	1.1542	-0.206893
SPAC20G8.05c	cdc15	S	546	0.9354	1.37665e-07	77.995	1.154	-0.206643
SPCC962.01		T	56	0.842781	7.77489e-07	81.65	1.154	-0.206643
SPAC343.14c		S	112	0.998284	1.22006e-06	137.85	1.1539	-0.206518
SPAC343.14c		S	110	0.818728	1.65306e-06	129.06	1.1536	-0.206143
SPCC553.12c		S	219	0.978184	0.0126478	42.123	1.153	-0.205393
SPCC553.12c		S	221	0.983098	0.0126478	42.123	1.153	-0.205393
SPBC19C7.10	bqt4	T	272	1	3.8138e-05	130.95	1.1521	-0.204266
SPCC1281.01	ags1	S	1127	1	2.5292e-22	184.98	1.1516	-0.20364
SPCC63.14	eis1	S	905	0.931777	3.08195e-06	80.496	1.1503	-0.20201
SPBC530.04	mod5	S	97	0.923448	4.24545e-05	77.1	1.1501	-0.201759
SPBC1289.05c	vma10	S	89	0.589746	1.30323e-07	103.87	1.1492	-0.20063
SPAC1687.06c	rpl44	S	4	0.995713	1.68248e-12	144.4	1.1491	-0.200504
SPAC20G8.06	not1	S	1948	0.919377	0.00218123	115	1.1489	-0.200253
SPBC25B2.07c	mmb1	S	383	0.544283	0.0206562	45.221	1.1488	-0.200128
SPCC1450.04	tef5	T	7	0.643	0.00151938	97.273	1.1484	-0.199625
SPAC56E4.03		S	9	0.998311	4.16928e-05	95.273	1.1478	-0.198871
SPBC1778.06c	fim1	S	104	0.673648	2.415e-11	137.62	1.1475	-0.198494
SPCC297.03	ssp1	T	82	0.945517	4.36408e-07	104.2	1.1472	-0.198117
SPCC4F11.02	ptc1	S	22	0.8305	6.07843e-06	99.747	1.1472	-0.198117
SPAC15A10.16	bud6	S	350	0.980299	0.00106837	109.48	1.1468	-0.197614
SPCC962.04	rps1201	S	2	1	3.82303e-24	98.655	1.1467	-0.197488
SPAC24H6.07;SPBC29A3.12		S	162;162	0.904512	6.13644e-10	123.59	1.1466	-0.197362
SPBC1709.11c	png2	S	161	0.791714	2.81848e-07	135.69	1.1459	-0.196481
SPAC1B3.05	not3	S	290	1	1.36943e-84	189.99	1.1459	-0.196481
SPBP8B7.20c	nop2	S	60	1	7.28681e-15	160.46	1.1458	-0.196355
SPAC6F12.08c	exo84	T	35	0.502477	0.000116434	55.705	1.1458	-0.196355
SPAC1006.06	rgf2	S	86	1	2.41388e-06	133.94	1.1451	-0.195474
SPAC1093.05		S	545	1	4.1767e-16	124.84	1.1443	-0.194465
SPBC18E5.06	rps21	T	74	0.951016	1.47963e-09	117.29	1.1439	-0.193961
SPAC1142.02c		T	115	0.605548	3.52503e-05	96.143	1.1436	-0.193583
SPAC1565.08	cdc48	S	302	0.970453	0.00582699	70.889	1.1435	-0.193456
SPAC1F7.07c	fip1	S	355	0.999993	0.000531237	135.81	1.143	-0.192825
SPBC1734.16c	pst3	S	36	0.552804	0.00477136	45.844	1.1428	-0.192573
SPBC405.02c		S	169	0.9902	0.0106817	81.278	1.1421	-0.191689
SPBC3F6.05	rga1	S	690	0.957568	0.00113343	113.37	1.1419	-0.191436
SPCC1235.09	hif2	S	177	0.690776	0.00224319	71.434	1.1419	-0.191436
SPBC660.15		S	4	1	5.90376e-96	230.81	1.1415	-0.190931
SPAC589.03c		S	95	0.819489	2.37508e-08	61.438	1.1412	-0.190552
SPBC1A4.02c	leu1	T	55	0.892346	0.044923	48.198	1.1403	-0.189413
SPAC926.06c		S	290	0.996319	0.000836922	87.363	1.1402	-0.189287
SPBC13E7.01	cwf22	S	753	0.84627	0.0244169	66.692	1.1401	-0.18916
SPAC15A10.16	bud6	T	588	0.768644	0.00576319	82.663	1.14	-0.189034
SPCC1494.10	adn3	S	638	0.84173	0.00699337	50.858	1.1399	-0.188907
SPAC4F8.12c	spp42	S	688	0.953845	0.0265543	90.853	1.1398	-0.188781
SPBC13E7.01	cwf22	S	751	0.827674	0.0218736	71.268	1.1397	-0.188654
SPAC694.02		S	522	0.999998	9.97755e-48	190.34	1.1393	-0.188148
SPCC550.14	vgl1	S	36	0.778703	0.00474802	65.881	1.1392	-0.188021
SPBC3B9.02c	cwf28	S	13	1	1.5988e-07	102.84	1.1391	-0.187894
SPAC10F6.06	vip1	S	177	0.999301	3.63061e-05	123.67	1.139	-0.187768
SPBC19F8.01c	spn7	S	350	0.999952	0.000318005	91.926	1.1389	-0.187641
SPBC30D10.17c	smi1	S	485	0.591583	2.5215e-28	100.67	1.1389	-0.187641
SPCC2H8.02		S	269	0.99546	5.20074e-239	247.22	1.1386	-0.187261
SPCC18B5.07c	nup61	T	325	0.50654	6.36636e-22	113.86	1.1383	-0.186881
SPAC24B11.07c		S	444	1	0.000429166	104.94	1.1382	-0.186754
SPAC9G1.02	wis4	S	1327	0.958937	1.78905e-05	128.06	1.1381	-0.186627
SPAC13G7.13c	msa1	S	246	0.99943	8.91496e-07	101.01	1.1374	-0.18574
SPCC338.13	cog4	S	4	0.953419	0.0175948	47.774	1.1373	-0.185613
SPBC16H5.02	pfk1	S	85	0.999455	4.77954e-23	96.38	1.1372	-0.185486
SPBC4B4.03	rsc1	S	331	0.758854	0.000157529	68.42	1.1369	-0.185105
SPAC664.05	rpl13	S	105	0.989887	0.0102394	77.74	1.1366	-0.184725
SPAC18G6.05c	gcn1	S	2	1	7.99099e-05	135.14	1.1362	-0.184217
SPAC6B12.11	drc1	S	292	0.965209	0.00265423	64.52	1.1361	-0.18409
SPAC24H6.06	sld3	S	567	0.999847	0.00867474	52.862	1.1348	-0.182438
SPCC794.08	efr3	S	726	1	0.000424571	135.94	1.1346	-0.182184
SPCC417.08	tef3	S	783	1	0.0257046	57.414	1.1344	-0.181929
SPAC25B8.05	deg1	S	62	0.999108	1.25549e-08	57.144	1.1342	-0.181675
SPAC4D7.13	usp104	S	148	0.933508	0.000203002	74.783	1.1339	-0.181293
SPCC18.10		S	305	0.981821	0.00167563	62.709	1.1336	-0.180912
SPBC11C11.02	imp2	T	379	0.661708	1.16329e-15	87.772	1.1335	-0.180784
SPAC328.05		S	48	0.979425	0.0145493	69.352	1.1332	-0.180403
SPAC688.07c		S	689	0.973321	1.16735e-13	92.089	1.1327	-0.179766
SPBC106.08c	mug2	S	153	0.999273	5.14931e-06	91.926	1.1326	-0.179638
SPBC11C11.09c;SPAC3H5.12c		S	176;176	0.945067	1.3067e-13	63.893	1.1319	-0.178747
SPBC19C2.07	fba1	S	61	0.896603	0.0121505	43.216	1.1316	-0.178364
SPCC1739.01		S	382	0.997309	8.73728e-26	140.59	1.1316	-0.178364
SPBC725.08	pir2	S	574	0.926272	0.000285879	75.91	1.1314	-0.178109
SPBC342.05	crb2	S	225	0.963257	0.000995254	70.41	1.1314	-0.178109
SPAC9G1.02	wis4	T	71	0.991949	3.202e-09	84.113	1.1311	-0.177726
SPBC428.10		T	504	1	0.000305534	96.334	1.1311	-0.177726
SPAC17C9.03	tif471	S	446	0.995345	2.25562e-28	132.37	1.1309	-0.177471
SPAC3H1.09c	avt3	S	126	0.5	0.00762344	55.884	1.1304	-0.176833
SPAC23H4.13c		S	5	0.94501	0.00867157	67.207	1.1301	-0.17645
SPAP8A3.04c	hsp9	S	8	0.998117	0.00281795	149.57	1.1297	-0.17594
SPAC1002.10c	sgt1	S	2	1	0.000955712	84.169	1.1296	-0.175812
SPCC736.15	pil1	S	281	1	1.07446e-05	112.03	1.1296	-0.175812
SPAC30C2.08		S	450	1	0.00618668	83.137	1.1296	-0.175812
SPBC1711.06;SPBP8B7.03c		S	63;63	0.633666	2.18175e-07	106.6	1.129	-0.175045
SPBC25D12.04	suc22	S	45	1	2.63043e-05	118.71	1.129	-0.175045
SPCC16C4.07	scw1	S	196	0.59305	3.74538e-05	69.259	1.129	-0.175045
SPBC21B10.03c	ath1	S	40	0.99524	0.00142607	91.307	1.1287	-0.174662
SPAC15A10.15	sgo2	S	526	1	0.00079524	99.669	1.1286	-0.174534
SPBPB7E8.02		S	536	0.952556	1.66229e-37	111.11	1.1285	-0.174406
SPBC1289.04c	pob1	S	352	0.994327	3.22038e-29	173.34	1.1282	-0.174023
SPCC1902.01	gaf1	S	154	0.926722	0.0105015	74.537	1.1282	-0.174023
SPCC1902.01	gaf1	S	150	0.993869	5.13178e-05	117.48	1.1277	-0.173383
SPCC645.13		S	189	0.771022	0.000291423	96.171	1.1271	-0.172616
SPBC1604.12		S	303	0.672805	2.38879e-05	69.525	1.1269	-0.172359
SPBC1604.12		S	309	0.686099	2.38879e-05	69.525	1.1269	-0.172359
SPAC22G7.10	iss1	S	166	0.999849	0.00130527	77.051	1.1267	-0.172103
SPAC3A11.06	mvp1	S	237	0.933943	0.000222304	91.317	1.1261	-0.171335
SPAC1F3.09	mug161	S	331	0.862531	0.0271709	49.216	1.1256	-0.170694
SPAC1B1.01	deb1	T	119	0.763238	2.44147e-08	81.726	1.1255	-0.170566
SPBC25D12.02c	dnt1	S	503	0.994219	0.00188322	91.657	1.1253	-0.17031
SPAC20G8.05c	cdc15	T	635	0.602739	0.000534781	49.094	1.125	-0.169925
SPBC28F2.03	ppi1	T	150	0.715424	0.000600517	90.259	1.1249	-0.169797
SPBC23E6.09	ssn6	S	856	0.539901	0.00161211	121.21	1.1248	-0.169668
SPBC30D10.17c	smi1	S	486	0.665076	4.15763e-39	111.84	1.1246	-0.169412
SPAC19A8.12	dcp2	S	9	0.53146	0.000563006	63.998	1.1242	-0.168899
SPBC646.04	pla1	S	460	0.99876	0.000269111	70.987	1.1239	-0.168514
SPBC17G9.08c	cnt5	S	659	0.849131	2.28566e-08	138.28	1.1239	-0.168514
SPAC27D7.02c		S	244	0.856494	0.000346583	60.829	1.1238	-0.168385
SPBC1685.09	rps29	S	9	1	0.000472112	94.717	1.1235	-0.168
SPBC28F2.03	ppi1	S	145	0.966903	0.000182786	75.376	1.123	-0.167358
SPAC11G7.02	pub1	S	178	0.76044	5.20818e-05	86.825	1.1229	-0.167229
SPBC1A4.03c	top2	S	1330	0.99997	1.18694e-09	152.59	1.1226	-0.166844
SPAC23C4.19	spt5	S	32	0.900783	0.00161209	57.227	1.1223	-0.166458
SPAC23C4.19	spt5	T	33	0.901288	1.03846e-05	74.029	1.1223	-0.166458
SPCC794.08	efr3	S	761	0.999634	0.00152311	107.34	1.122	-0.166073
SPCC1223.06	tea1	S	476	0.926708	0.000427404	56.488	1.1219	-0.165944
SPAC1783.07c	pap1	S	79	0.772686	0.0280004	70.451	1.1217	-0.165687
SPAC19G12.17	erh1	S	8	0.874616	0.000872232	62.556	1.1214	-0.165301
SPCC63.14	eis1	S	1131	1	1.68221e-59	208.33	1.1214	-0.165301
SPBC1289.01c	chr4	S	139	0.968245	0.000745239	65.528	1.1209	-0.164658
SPAC1486.10	thi1	S	210	0.849424	1.47021e-37	162.83	1.1204	-0.164014
SPAC15E1.07c	moa1	T	150	0.60859	0.0260508	56.122	1.1204	-0.164014
SPBC31A8.01c	rtn1	S	2	0.999996	5.95703e-97	190.31	1.12	-0.163499
SPCC576.11	rpl15	S	183	1	1.36304e-51	216.83	1.1199	-0.16337
SPCC737.08		S	1780	0.961833	0.0185399	42.242	1.1197	-0.163112
SPCC737.08		T	1777	0.847564	0.0185399	42.242	1.1197	-0.163112
SPBC20F10.07		S	177	0.924464	6.02758e-05	100.39	1.1195	-0.162855
SPBC20F10.07		S	178	0.959286	0.0118184	62.709	1.1195	-0.162855
SPAC13G7.04c	mac1	S	575	0.959767	9.66779e-05	73.796	1.1191	-0.162339
SPAC19E9.01c	nup40	S	87	0.614686	0.00556193	74.987	1.1186	-0.161694
SPBC660.15		T	37	0.981107	4.03171e-73	183.63	1.1185	-0.161565
SPAC56E4.04c	cut6	Y	1186	0.670328	0.000161342	74.537	1.1182	-0.161178
SPBC4.04c	mcm2	S	144	0.998354	4.21174e-22	119.28	1.1181	-0.161049
SPBC26H8.03	cho2	S	353	1	8.76477e-05	87.088	1.1176	-0.160404
SPCC23B6.04c		S	914	1	6.18115e-06	124.45	1.1175	-0.160275
SPAC4A8.09c	cwf21	S	267	0.608433	0.00516551	77.644	1.1173	-0.160017
SPCC965.03	vma8	S	219	0.939561	2.82017e-21	103.51	1.1172	-0.159887
SPAC20G8.05c	cdc15	S	710	0.740669	0.0284765	64.224	1.1171	-0.159758
SPAC26F1.14c	aif1	S	312	1	0.0205423	60.436	1.1161	-0.158466
SPAC2F3.10	vps54	S	114	0.992263	0.000639844	100.04	1.1159	-0.158208
SPBC557.04	ppk29	S	624	0.981592	3.61938e-16	81.876	1.1159	-0.158208
SPAC821.03c	slf1	S	458	1	7.65954e-11	170.95	1.1158	-0.158078
SPBC11C11.10		T	293	0.88347	1.7432e-05	105.19	1.1152	-0.157302
SPCC297.05		S	748	0.992328	0.000106002	86.141	1.115	-0.157044
SPAC1F3.09	mug161	S	279	1	8.51592e-13	153.04	1.1149	-0.156914
SPAC1002.12c;SPAC139.05		S	293;239	0.940001	0.00498832	79.346	1.1147	-0.156655
SPAC29B12.04	snz1	S	178	0.99201	6.49542e-45	132.86	1.1146	-0.156526
SPCC23B6.03c	tel1	S	1841	1	0.0230127	54.668	1.114	-0.155749
SPCC613.09	sen54	S	59	0.999992	0.00495861	59.116	1.1138	-0.15549
SPBC1734.16c	pst3	T	330	0.944012	9.10145e-06	81.38	1.1136	-0.155231
SPCC594.02c		S	46	0.99958	0.000474878	68.42	1.1132	-0.154713
SPAC6F12.17	rna14	S	3	1	3.42953e-22	128.94	1.1129	-0.154324
SPBC3B9.02c	cwf28	S	11	1	7.70244e-07	93.342	1.1127	-0.154065
SPBC557.04	ppk29	S	636	0.999665	0.014239	95.815	1.1125	-0.153805
SPBC4F6.12	pxl1	S	96	0.799694	0.00705739	46.356	1.1123	-0.153546
SPBC4F6.12	pxl1	S	97	0.799694	0.00705739	46.356	1.1123	-0.153546
SPCC757.11c		S	15	0.811746	0.000127497	115.24	1.112	-0.153157
SPAC23C11.05	ipp1	S	2	0.999976	0.0119481	89.752	1.1118	-0.152897
SPAC23C11.15	pst2	S	641	0.549677	0.0005554	124.04	1.1117	-0.152768
SPAC57A10.10c	sla1	S	61	1	5.29425e-92	241.31	1.1114	-0.152378
SPCC970.08		S	86	0.990614	3.07852e-05	82.859	1.1111	-0.151989
SPCC970.08		T	84	0.998887	3.07852e-05	82.859	1.1111	-0.151989
SPAC19E9.01c	nup40	S	19	0.993282	9.28173e-07	105.5	1.1109	-0.151729
SPAPJ696.01c	vps17	S	476	0.999997	0.000670268	136.33	1.1108	-0.151599
SPAC1B1.01	deb1	S	302	0.879129	3.74151e-29	122.3	1.1108	-0.151599
SPBP35G2.09	usp103	S	159	0.897393	0.000316728	118.52	1.1105	-0.151209
SPBC11C11.10		S	291	0.998142	3.58919e-10	135.49	1.1103	-0.15095
SPCC417.10	dal51	S	5	0.803083	0.000111989	112.36	1.1098	-0.1503
SPAC3A11.06	mvp1	S	181	1	0.000811211	132.24	1.1089	-0.149129
SPAC30.01c	sec72	S	44	1	0.00283204	55.912	1.1088	-0.148999
SPBC1604.12		S	643	0.900074	4.47251e-09	101.76	1.1087	-0.148869
SPBC1604.12		T	647	0.653286	4.47251e-09	101.76	1.1087	-0.148869
SPBP35G2.05c	cki2	S	378	0.911295	0.00239628	71.637	1.1086	-0.148739
SPBP35G2.05c	cki2	S	380	0.5	0.00239628	64.588	1.1086	-0.148739
SPAC1B1.01	deb1	S	301	0.499989	3.74156e-29	122.3	1.1082	-0.148218
SPAC926.06c		S	544	0.999994	2.26776e-06	103.2	1.1082	-0.148218
SPAC926.06c		S	548	0.9935	2.26776e-06	103.2	1.1082	-0.148218
SPCC162.12	tco89	S	75	0.954987	4.90406e-22	103.58	1.1078	-0.147697
SPCC1827.02c	pcy1	S	71	0.891762	0.00514084	83.602	1.1076	-0.147437
SPCC1020.12c	xap5	S	2	0.985298	0.0166515	41.088	1.1075	-0.147307
SPAC22E12.11c	set3	S	530	1	1.93453e-22	96.068	1.1069	-0.146525
SPAC22E12.11c	set3	S	533	0.99999	1.93453e-22	96.068	1.1069	-0.146525
SPAC869.11	cat1	S	30	0.945635	0.000175908	104.16	1.1069	-0.146525
SPBC146.05c	cwf25	S	188	0.999981	2.98368e-20	163.44	1.1061	-0.145482
SPBC4F6.12	pxl1	S	24	0.852782	0.00235274	78.451	1.106	-0.145351
SPBC530.04	mod5	T	42	0.935269	0.0138172	59.345	1.1055	-0.144699
SPCC10H11.01	prp11	S	52	0.899143	0.000935053	90.689	1.1049	-0.143916
SPAC1F3.09	mug161	S	319	0.977792	9.81862e-21	165.78	1.1048	-0.143785
SPAC20G8.05c	cdc15	S	617	0.99878	6.06603e-12	139.75	1.1045	-0.143393
SPCC1281.01	ags1	S	1634	0.890748	0.00502028	53.554	1.1045	-0.143393
SPBC16G5.14c	rps3	S	2	0.999955	1.11791e-05	140.17	1.1043	-0.143132
SPAC959.02	sec17	S	76	0.848343	0.0074475	56.514	1.1041	-0.142871
SPAC23H3.06	apl6	S	638	0.983748	3.80978e-18	94.838	1.104	-0.14274
SPBC36.11		S	223	0.998315	0.000176821	101.75	1.1037	-0.142348
SPAC823.03	ppk15	T	486	0.951558	1.32248e-15	136.02	1.1036	-0.142217
SPAC57A10.09c	nhp6	T	15	1	0.0103492	90.434	1.1035	-0.142087
SPAC24H6.06	sld3	S	518	0.96818	0.0271551	53.136	1.1033	-0.141825
SPAC7D4.02c	sfp47	T	231	0.98908	5.20444e-21	117.61	1.1027	-0.14104
SPBC1703.12	ubp9	S	549	0.999979	1.05187e-05	128.71	1.1026	-0.14091
SPCC126.06	twf1	S	307	0.812789	0.000997622	63.125	1.1026	-0.14091
SPCC23B6.04c		S	909	0.887093	0.000228486	124.45	1.1026	-0.14091
SPAC23C11.16	plo1	S	442	0.998245	0.00463107	84.821	1.1025	-0.140779
SPAC13G7.04c	mac1	S	678	0.591634	0.00120469	62.203	1.1025	-0.140779
SPAC4D7.08c	ade4	S	506	1	0.00446849	69.805	1.102	-0.140124
SPBC15C4.04c		S	8	0.99978	1.36389e-07	112.82	1.102	-0.140124
SPCC962.01		S	8	0.931994	0.000203752	77.221	1.1019	-0.139993
SPAPB1E7.07	glt1	S	1624	0.999999	0.00867517	76.165	1.1018	-0.139862
SPAC1783.08c	rpl1502	S	183	0.999998	8.91849e-41	182.7	1.1017	-0.139731
SPCC1739.01		S	327	0.999642	2.02242e-22	146.34	1.1016	-0.1396
SPBC23E6.09	ssn6	T	955	1	0.00169509	70.334	1.1015	-0.139469
SPBC30B4.02c	sqs1	T	586	0.99883	0.00119672	63.184	1.1013	-0.139208
SPAC29B12.02c	set2	S	586	1	0.0131089	109.11	1.1012	-0.139077
SPAPB2B4.07		S	147	0.999986	0.00108407	92.247	1.1012	-0.139077
SPAC17C9.03	tif471	S	299	1	0.0256611	57.885	1.101	-0.138814
SPCC16C4.01	sif2	S	134	0.836273	4.99585e-15	130.36	1.1003	-0.137897
SPBC1A4.09	pus7	S	2	1	5.90253e-06	116.79	1.1003	-0.137897
SPAC9E9.14	vps24	T	190	0.968981	0.00071617	86.548	1.1001	-0.137635
SPBC119.10	asn1	T	260	0.971006	3.64825e-05	111.81	1.0999	-0.137372
SPBC28F2.11	hmo1	S	161	0.976175	0.00457202	83.243	1.0998	-0.137241
SPBC365.15	alp4	S	4	0.98013	0.000182287	135.94	1.0997	-0.13711
SPBC685.09	orc2	T	65	0.816296	0.000980708	43.841	1.0995	-0.136848
SPAC15A10.16	bud6	S	428	0.951227	1.9475e-05	75.119	1.0995	-0.136848
SPCC417.08	tef3	S	768	1	0.00574818	61.495	1.0992	-0.136454
SPAC110.01	ppk1	S	848	0.499995	8.4908e-07	59.944	1.0992	-0.136454
SPAC110.01	ppk1	T	849	0.499995	8.4908e-07	59.944	1.0992	-0.136454
SPBC16H5.02	pfk1	S	160	0.994258	2.45572e-59	167.95	1.099	-0.136191
SPBC887.09c	sog2	T	823	0.940733	0.000476447	64.349	1.0987	-0.135798
SPAC29B12.01	ino80	T	557	0.869092	5.29356e-12	156.2	1.0987	-0.135798
SPCC320.14	sry1	S	223	1	0.000274993	87.083	1.0985	-0.135535
SPBC16D10.07c	sir2	T	13	0.861141	0.000975258	70.114	1.0983	-0.135272
SPAC3G9.09c	tif211	T	275	0.954928	0.0282884	51.03	1.0981	-0.135009
SPBC428.10		S	459	0.976562	0.00250569	56.514	1.0979	-0.134747
SPAC24B11.10c	cfh1	S	467	0.718736	0.0166354	47.546	1.0975	-0.134221
SPAC1A6.01c		S	70	0.897547	1.95061e-08	110.04	1.0975	-0.134221
SPAC23C4.19	spt5	S	59	0.547408	0.0120034	43.326	1.0974	-0.134089
SPAC13G7.04c	mac1	S	523	0.723995	0.000115666	72.864	1.0974	-0.134089
SPBC24C6.08c	bhd1	S	322	0.999739	0.00441389	112.11	1.0973	-0.133958
SPAC17C9.03	tif471	S	913	0.969358	2.00571e-51	176.28	1.0972	-0.133827
SPBC1289.01c	chr4	S	24	0.982373	3.12486e-15	106.99	1.0969	-0.133432
SPAC1783.08c	rpl1502	Y	180	0.999987	6.22885e-05	111.52	1.0968	-0.1333
SPAC1F7.03	pkd2	S	599	1	3.14915e-05	147.3	1.0966	-0.133037
SPAC1F3.09	mug161	S	309	0.616851	5.37462e-20	169.17	1.0964	-0.132774
SPAPB1E7.07	glt1	S	1057	0.997898	4.83018e-07	75.3	1.0964	-0.132774
SPBC1711.06	rpl401	S	18	0.887994	5.93592e-10	118.05	1.0962	-0.132511
SPBC12C2.10c	pst1	S	903	0.944636	3.49865e-09	132.79	1.096	-0.132248
SPBC119.10	asn1	S	263	0.998072	1.79616e-08	147.51	1.0954	-0.131458
SPAC821.03c	slf1	S	355	0.687806	7.36355e-83	178.66	1.0953	-0.131326
SPBC646.13	sds23	S	397	0.737437	4.29322e-06	110.26	1.0953	-0.131326
SPBC1718.07c	zfs1	S	248	0.982907	1.55641e-30	147.08	1.0952	-0.131194
SPAC4A8.11c	fas2	S	1412	1	0.00662245	62.357	1.0951	-0.131063
SPCC4B3.07	nro1	S	33	0.603462	0.00280099	55.707	1.0949	-0.130799
SPAC29A4.16	hal4	S	323	0.999731	5.74912e-35	141	1.0949	-0.130799
SPBC12D12.09	rev7	S	8	0.993966	0.0275661	56.936	1.0945	-0.130272
SPCC794.09c;SPBC839.15c;SPAC23A1.10		T	22;22;22	0.707419	0.00684744	72.34	1.0942	-0.129876
SPAC1805.05	cki3	S	5	0.948146	6.28913e-59	188.16	1.0942	-0.129876
SPAC1142.01	rqc1	S	110	1	1.01232e-15	118.73	1.093	-0.128293
SPBC1604.12		S	754	0.969776	0.00736799	71.268	1.0926	-0.127765
SPAC16E8.01	shd1	T	226	0.694158	0.00718961	83.964	1.0925	-0.127633
SPAC15A10.16	bud6	S	359	0.999107	0.0239358	109.66	1.0925	-0.127633
SPAC328.03	tps1	S	2	0.997016	0.0124061	73.841	1.0924	-0.127501
SPBC14F5.03c	kap123	S	613	0.997378	3.15162e-06	122.96	1.0924	-0.127501
SPAC13G7.04c	mac1	T	436	0.875722	0.000801668	62.722	1.0923	-0.127369
SPAC24B11.12c		S	232	0.85746	0.00728712	45.438	1.0921	-0.127105
SPCC1827.05c		S	256	0.99958	0.0250785	65.695	1.0921	-0.127105
SPBC16H5.07c	ppa2	S	2	0.999956	0.000692537	136.49	1.092	-0.126973
SPAC140.02	gar2	S	50	1	0.000809078	128.35	1.0918	-0.126709
SPAC1327.01c		S	220	1	4.24217e-17	184.98	1.0917	-0.126576
SPAC3G9.12	peg1	S	898	0.998725	3.07806e-12	147.49	1.0914	-0.12618
SPBC12D12.04c	pck2	S	399	1	1.18252e-05	125.72	1.0905	-0.12499
SPBC18E5.07		S	468	0.577209	0.00760949	58.699	1.0904	-0.124857
SPCC622.16c	epe1	S	765	0.900781	0.00388138	40.693	1.0903	-0.124725
SPCC622.16c	epe1	T	763	0.866929	0.00388138	40.693	1.0903	-0.124725
SPCC622.16c	epe1	T	766	0.88632	0.00388138	40.693	1.0903	-0.124725
SPAC29A4.07	srb6	S	2	0.68133	0.0259012	62.107	1.0898	-0.124063
SPCC1795.05c		S	70	0.879642	0.0160174	47.991	1.0897	-0.123931
SPCC1795.05c		T	74	0.997094	0.0160174	47.991	1.0897	-0.123931
SPBC2F12.03c	ebs1	S	69	0.746065	0.000669552	81.327	1.0896	-0.123799
SPBC16H5.02	pfk1	S	163	0.992447	7.56187e-30	123.82	1.0891	-0.123136
SPBC19G7.09	ulp1	S	266	1	0.00488777	130.69	1.0888	-0.122739
SPAC13G7.04c	mac1	S	622	0.60031	6.16628e-05	70.637	1.0888	-0.122739
SPAC17G6.09	sec62	S	241	0.813993	0.00879148	68.189	1.0887	-0.122606
SPAC27D7.14c	tpr1	T	993	0.522064	1.00887e-22	96.579	1.0884	-0.122209
SPCC1739.01		S	473	0.815424	1.09568e-17	94.569	1.0884	-0.122209
SPAC57A10.02	cdr2	S	587	0.931854	0.00472797	57.227	1.0883	-0.122076
SPBC24C6.04		S	24	0.99441	0.00169297	64.89	1.0881	-0.121811
SPAPB8E5.06c;SPAC17A5.03		T	344;344	0.957802	0.0220603	75.416	1.088	-0.121679
SPCC613.10	qcr2	S	226	1	0.018161	83.633	1.088	-0.121679
SPBC725.02	mpr1	S	47	0.999708	4.08006e-06	127.3	1.088	-0.121679
SPBC646.14c	orc5	S	273	0.714349	0.00311889	74.649	1.0879	-0.121546
SPBC31F10.13c	hip1	T	425	1	0.000337466	83.37	1.0878	-0.121413
SPAC13G7.04c	mac1	S	620	0.867009	1.40665e-08	81.489	1.0876	-0.121148
SPAC8C9.03	cgs1	S	104	0.998601	1.82701e-21	112.55	1.0872	-0.120617
SPAC9G1.02	wis4	S	143	0.999118	0.00827847	43.115	1.0869	-0.120219
SPBC660.11	tcg1	S	158	0.999251	8.51091e-07	82.216	1.0869	-0.120219
SPAC144.17c		S	6	1	4.79676e-05	71.853	1.0866	-0.119821
SPBC4F6.09	str1	S	62	0.999988	1.5132e-06	71.894	1.0862	-0.11929
SPAC4H3.10c	pyk1	S	7	0.998556	0.00435416	86.344	1.0862	-0.11929
SPBP8B7.20c	nop2	S	58	1	7.28681e-15	160.46	1.0862	-0.11929
SPCC550.14	vgl1	S	140	0.975916	7.68839e-05	91.518	1.086	-0.119024
SPAC13G7.02c;SPCC1739.13		S	542;542	0.936563	0.000761447	91.307	1.0859	-0.118891
SPAC607.07c		S	126	0.711798	1.88901e-06	69.248	1.0859	-0.118891
SPBC25B2.01	hbs1	S	219	1	0.00233689	83.877	1.0857	-0.118626
SPCC18.06c	caf1	Y	272	0.536719	0.000100912	68.445	1.0857	-0.118626
SPCC550.15c		S	132	0.84934	2.98655e-34	81.986	1.0855	-0.11836
SPBC651.09c	prf1	S	62	1	1.30807e-25	182.65	1.0854	-0.118227
SPAC11E3.01c	swr1	S	413	0.99999	0.00452094	69.045	1.0853	-0.118094
SPBC26H8.01	thi2	S	246	0.91814	0.00292641	40.997	1.0846	-0.117163
SPCC1223.06	tea1	S	506	0.998955	2.68452e-12	88.329	1.0845	-0.11703
SPAC31G5.13	rpn11	S	265	0.979573	8.94298e-82	204.67	1.0838	-0.116099
SPAC16E8.06c	nop12	S	95	0.637712	0.000293664	99.747	1.0831	-0.115166
SPCC24B10.19c	nts1	S	383	0.726058	0.0065861	53.504	1.0826	-0.1145
SPBC28E12.03	rga4	S	193	0.609905	9.25281e-17	138.75	1.0821	-0.113834
SPAC4D7.01c	sec71	S	1121	0.999765	9.38266e-36	182.89	1.0819	-0.113567
SPAC20G8.05c	cdc15	T	474	0.568166	7.35899e-141	214.25	1.0819	-0.113567
SPBC1105.01		S	950	1	1.23103e-05	117.27	1.0819	-0.113567
SPAC869.11	cat1	S	37	1	0.000792303	136.27	1.0817	-0.1133
SPAC343.14c		S	111	0.995107	1.65306e-06	129.06	1.0809	-0.112233
SPCC1682.02c	mcm3	S	509	1	0.0150728	58.268	1.0808	-0.1121
SPBC25D12.02c	dnt1	S	175	0.737959	2.17323e-17	93.5	1.0803	-0.111432
SPBC1734.15	rsc4	T	260	0.809296	0.0157209	109.79	1.0799	-0.110898
SPBC146.13c	myo1	S	1211	0.999971	1.8784e-06	138.01	1.0799	-0.110898
SPBC4B4.08	ght2	S	507	0.984751	0.00264911	63.447	1.0794	-0.11023
SPAC1687.22c	puf3	S	226	1	1.55498e-05	89.374	1.0789	-0.109561
SPBC146.13c	myo1	S	361	1	1.01968e-142	220.47	1.0781	-0.108491
SPCC2H8.05c	dbl1	S	115	0.999985	0.0153909	85.45	1.0777	-0.107956
SPBC336.12c	cdc10	S	191	0.531514	7.66941e-05	78.228	1.0777	-0.107956
SPBC23G7.04c	nif1	T	312	0.654201	9.91552e-05	90.872	1.0776	-0.107822
SPAC13G7.04c	mac1	Y	250	0.837808	1.3746e-07	128.95	1.0769	-0.106884
SPAC1093.02	pdx3	S	72	0.575574	0.0120939	74.962	1.0766	-0.106482
SPCC1827.05c		S	61	0.999925	1.9252e-30	118.44	1.0766	-0.106482
SPBC1703.12	ubp9	S	547	0.992415	1.05187e-05	128.71	1.0765	-0.106348
SPCC63.14	eis1	S	933	0.999985	0.0107078	106.18	1.0762	-0.105946
SPAC19A8.01c	sec73	S	23	0.689251	0.00069891	65.887	1.0756	-0.105142
SPBC1685.09	rps29	S	39	1	0.0124053	99.788	1.0752	-0.104605
SPAC12G12.09	eti1	S	71	0.738396	3.49885e-21	119.66	1.075	-0.104337
SPAC22A12.09c	sap114	S	336	0.717131	0.00226841	48.146	1.0746	-0.1038
SPAC630.05	gyp7	S	235	0.968695	2.61047e-07	94.281	1.0746	-0.1038
SPCC16C4.17	mug123	S	62	0.772305	0.00236055	74.78	1.0743	-0.103397
SPBP23A10.13	orc4	S	406	0.940855	5.76182e-14	119.96	1.0741	-0.103128
SPCC777.13	vps35	S	782	0.567741	0.0038757	79.462	1.0739	-0.10286
SPAC1002.16c		T	7	0.981032	0.00749827	93.561	1.0738	-0.102725
SPBC887.10	mcs4	S	214	0.996257	1.1204e-14	121.14	1.0737	-0.102591
SPAC13G7.04c	mac1	S	444	0.566301	0.00242055	49.773	1.0735	-0.102322
SPAC1F7.07c	fip1	S	375	0.896628	2.89682e-14	158.34	1.0734	-0.102188
SPAC31A2.09c	apm4	S	152	0.714219	3.22202e-22	128.19	1.0734	-0.102188
SPAC1805.01c	ppk6	S	21	0.990597	0.00141347	59.537	1.0733	-0.102053
SPCC645.13		T	188	0.865534	0.000291423	99.788	1.0731	-0.101785
SPAC57A10.10c	sla1	T	3	0.831732	0.000158695	132.86	1.073	-0.10165
SPAC56E4.04c	cut6	S	1181	0.977512	2.48628e-112	211.26	1.0727	-0.101247
SPAC17H9.09c	ras1	S	200	1	0.00187918	124.48	1.0726	-0.101112
SPAC23A1.17	bbc1	S	682	0.907197	0.0155124	65.223	1.0725	-0.100978
SPAC2G11.14	taf111	S	244	0.999506	6.5418e-06	116.79	1.0723	-0.100709
SPCP25A2.03		T	705	0.70642	1.61844e-09	122.3	1.0723	-0.100709
SPAC1B9.02c	sck1	S	12	0.531619	1.21445e-29	88.986	1.0722	-0.100574
SPAC869.11	cat1	S	42	0.985095	9.71153e-06	103.01	1.0722	-0.100574
SPAC1F3.09	mug161	S	321	0.967592	9.37653e-05	120.9	1.0721	-0.100439
SPAC167.05		S	154	0.99863	1.76714e-72	194.67	1.0721	-0.100439
SPAC32A11.04c	tif212	T	65	0.823114	0.00449717	63.212	1.072	-0.100305
SPAC17C9.03	tif471	S	290	0.999398	0.00309628	65.467	1.0719	-0.10017
SPCC1322.12c	bub1	S	600	1	8.57101e-18	98.508	1.0719	-0.10017
SPBC3B8.04c		S	140	0.703049	2.86539e-26	94.968	1.0719	-0.10017
SPCC16C4.07	scw1	S	5	0.999475	1.35031e-05	145.29	1.0718	-0.100036
SPBC1709.15c	cft2	T	515	0.819022	8.58008e-06	48.533	1.0713	-0.0993625
SPBC25H2.16c	gga22	S	165	1	0.00905179	60.334	1.0711	-0.0990932
SPAC1527.03		T	408	0.891551	0.00137033	77.726	1.071	-0.0989585
SPBC31E1.06	bms1	S	546	0.999911	4.47633e-11	106.39	1.0709	-0.0988238
SPBC16H5.12c		S	8	0.985454	4.9954e-21	101.71	1.0708	-0.098689
SPBC2G5.05		S	658	0.788457	0.00253918	90.861	1.0706	-0.0984196
SPBP22H7.08	rps1002	S	136	1	2.46972e-08	119.37	1.0705	-0.0982848
SPBC23E6.02	rrp2	T	33	0.997063	0.00244973	66.122	1.0704	-0.09815
SPBC21C3.11	ubx4	S	272	0.599092	0.00452215	80.719	1.0703	-0.0980152
SPAC32A11.04c	tif212	S	144	0.942827	3.08756e-30	163.44	1.0703	-0.0980152
SPAC2F3.03c	rpa49	S	18	0.995715	0.00849363	71.976	1.0702	-0.0978804
SPAC227.18	lys3	S	85	1	0.00307275	76.868	1.0702	-0.0978804
SPAC23G3.08c	ubp7	S	486	1	0.00215361	95.183	1.0698	-0.0973411
SPCC1739.10	mug33	T	250	0.967089	0.000520136	138.42	1.0697	-0.0972062
SPCC330.14c	rpl2402	S	121	0.970262	0.0235805	84.352	1.0695	-0.0969365
SPBC8D2.20c	sec31	S	899	0.998174	5.80289e-10	103.31	1.0694	-0.0968016
SPBP8B7.11	nxt3	S	423	1	0.0246019	70.412	1.0693	-0.0966667
SPAC30D11.04c	nup124	S	124	0.842578	0.000340171	94.454	1.0693	-0.0966667
SPAC16E8.08	pos1	S	200	0.890368	0.000485701	74.618	1.0688	-0.0959919
SPBP4H10.07		S	579	0.899068	4.48567e-06	111.11	1.0688	-0.0959919
SPBC646.14c	orc5	T	276	0.670383	0.0162143	70.26	1.0683	-0.0953168
SPBC16A3.08c	oga1	S	109	0.999462	7.22911e-15	124.82	1.0682	-0.0951818
SPAC17G6.09	sec62	T	240	0.909577	3.26741e-05	116.96	1.0671	-0.0936954
SPAC1F3.09	mug161	S	297	0.572966	0.00151429	105.25	1.0668	-0.0932897
SPAC3G9.09c	tif211	S	52	0.997891	0.00189666	83.247	1.0667	-0.0931545
SPBC1604.08c	imp1	S	43	1	6.18604e-05	141.71	1.0666	-0.0930192
SPBC12C2.10c	pst1	S	1443	1	4.02426e-14	156.72	1.0665	-0.092884
SPAC16C9.07	pom2	Y	678	0.988275	0.000204984	129.42	1.0657	-0.0918014
SPAC688.07c		S	538	1	2.25264e-22	154.17	1.0654	-0.0913952
SPCC645.07	rgf1	Y	351	0.997905	3.34726e-07	87.824	1.0653	-0.0912598
SPAC30D11.04c	nup124	T	122	0.688901	0.001767	76.341	1.0653	-0.0912598
SPBC16G5.15c	fkh2	S	334	0.994735	9.23372e-08	107.63	1.0649	-0.090718
SPBP22H7.08	rps1002	S	111	0.952048	0.000970979	126.56	1.0645	-0.0901759
SPBC1289.05c	vma10	S	88	0.585829	0.000411055	72.676	1.0644	-0.0900404
SPAC1687.09	tax4	S	874	0.999523	0.00817893	78.264	1.0644	-0.0900404
SPAP32A8.03c	bop1	S	482	0.990669	1.97495e-114	195.97	1.0641	-0.0896337
SPBC887.08		T	89	0.994937	3.55707e-20	124.7	1.0639	-0.0893626
SPAC32A11.04c	tif212	S	46	0.846489	1.29592e-15	102.03	1.0632	-0.088413
SPAC4D7.01c	sec71	S	353	1	2.25708e-06	106.42	1.0631	-0.0882773
SPCC24B10.19c	nts1	S	412	0.999272	1.12201e-37	126.32	1.0623	-0.0871912
SPCC24B10.19c	nts1	S	415	0.897898	1.12201e-37	126.32	1.0623	-0.0871912
SPAC8C9.04		T	500	0.990333	6.08096e-18	147.17	1.0623	-0.0871912
SPCC1795.11	sum3	S	52	0.827	4.08425e-07	76.731	1.0622	-0.0870554
SPAC17G8.12	sec3	S	370	0.974716	3.18561e-11	109.5	1.0622	-0.0870554
SPAPJ696.02	lsb4	S	370	1	0.000517767	97.2	1.0622	-0.0870554
SPAC140.02	gar2	S	67	0.939837	0.00313178	133.88	1.0618	-0.086512
SPCC584.04	sup35	T	184	0.815915	0.000736182	98.552	1.0617	-0.0863762
SPAC23C11.03	mpp1	S	286	1	6.56781e-84	184.15	1.0616	-0.0862403
SPAC26H5.03	pcf2	S	256	0.612368	0.00242866	53.522	1.0611	-0.0855606
SPBC13E7.01	cwf22	S	662	0.573481	0.00468687	53.013	1.061	-0.0854247
SPBC4C3.06	syp1	S	251	0.973906	0.000172294	107.97	1.0608	-0.0851527
SPBC3H7.15	hhp1	T	221	0.957803	0.00104224	68.845	1.0608	-0.0851527
SPAC328.03	tps1	T	7	0.987633	0.0298671	47.228	1.0607	-0.0850167
SPAC6G10.02c	tea3	S	982	0.628684	4.0062e-14	105.65	1.0606	-0.0848807
SPAC6G10.02c	tea3	T	977	0.975382	4.0062e-14	105.65	1.0606	-0.0848807
SPBC902.06	mto2	S	2	1	0.0036219	83.137	1.0603	-0.0844725
SPCC162.12	tco89	S	439	0.999902	0.00585077	74.392	1.0601	-0.0842004
SPBC14F5.03c	kap123	T	633	0.967517	5.05132e-49	116.46	1.0601	-0.0842004
SPAC3G9.12	peg1	S	1221	1	0.00170682	83.292	1.06	-0.0840643
SPBC16A3.17c		S	70	0.993791	1.66144e-189	236.68	1.0594	-0.0832474
SPAC13G7.04c	mac1	S	264	0.978363	7.89645e-06	80.236	1.0588	-0.0824301
SPBC1685.15c	klp6	S	724	0.972158	5.4389e-08	91.889	1.0587	-0.0822938
SPAC24C9.12c	shm1	S	3	0.711477	0.00052954	115.34	1.0584	-0.081885
SPBC18E5.06	rps21	S	84	0.999389	4.25901e-07	87.496	1.0581	-0.081476
SPBC20F10.07		S	174	0.999618	6.02758e-05	122.16	1.0581	-0.081476
SPBC2F12.03c	ebs1	S	263	0.977167	4.678e-06	100.45	1.0579	-0.0812033
SPCC613.05c	rpl35	S	44	0.736608	0.00344044	75.483	1.0573	-0.0803848
SPAC13G7.04c	mac1	S	445	0.541868	0.000882626	71.894	1.0572	-0.0802483
SPBC1289.01c	chr4	S	111	0.939211	1.09084e-14	101.76	1.0571	-0.0801119
SPCC576.15c	ksg1	S	570	0.60951	2.19184e-13	102.16	1.057	-0.0799754
SPAC23A1.17	bbc1	S	159	0.578819	0.000568509	64.002	1.0567	-0.0795658
SPCC737.08		S	4402	1	8.53377e-21	122.65	1.0566	-0.0794293
SPBC16E9.05	erg6	S	60	1	4.57614e-05	102.52	1.0564	-0.0791562
SPAC29B12.01	ino80	S	556	0.737759	9.10823e-52	187.63	1.0559	-0.0784732
SPBC30B4.03c	adn1	Y	378	0.51012	0.000565193	46.938	1.0559	-0.0784732
SPCC1739.01		T	475	0.826343	1.73557e-17	97.57	1.0554	-0.0777899
SPCC14G10.04		S	355	0.857591	0.0059768	77.24	1.055	-0.077243
SPCC285.13c	nup60	S	347	0.999999	0.000156263	142.76	1.0549	-0.0771062
SPCC126.06	twf1	S	143	1	1.82052e-05	111.09	1.0545	-0.0765591
SPCC1494.05c	ubp12	S	750	0.999575	0.000803475	93.424	1.054	-0.0758749
SPBC29A3.04	rpl8	S	11	1	0.00486217	75.998	1.0538	-0.0756011
SPAC17H9.09c	ras1	S	205	0.987688	0.0188324	74.301	1.0538	-0.0756011
SPCC18B5.08c	ism1	S	4	0.990532	0.00586024	58.63	1.0536	-0.0753273
SPAC56E4.04c	cut6	S	1184	0.997262	1.34985e-58	190.19	1.0536	-0.0753273
SPBC25B2.07c	mmb1	S	309	0.999979	4.25873e-07	96.153	1.0534	-0.0750534
SPCC622.14		S	274	1	2.60705e-25	154.31	1.0534	-0.0750534
SPBC1778.01c	zuo1	S	57	0.999972	2.07692e-05	135.91	1.0527	-0.0740944
SPAC17G8.12	sec3	S	367	0.819318	3.18561e-11	109.5	1.0527	-0.0740944
SPAC3H1.09c	avt3	S	51	0.600705	5.50116e-07	44.308	1.0526	-0.0739573
SPAPB8E5.06c;SPAC17A5.03		S	13;13	1	0.00966807	75.566	1.0525	-0.0738202
SPBC651.09c	prf1	S	497	0.999858	0.0015913	85.176	1.0522	-0.073409
SPBC839.06	cta3	S	7	0.962334	0.0241587	40.624	1.0522	-0.073409
SPBC839.06	cta3	S	13	0.998823	0.0241587	40.624	1.0522	-0.073409
SPAC23D3.06c	nup146	S	1043	0.729233	5.71663e-74	185.23	1.0521	-0.0732718
SPAC21E11.06	tif224	T	105	0.534057	1.16949e-06	89.604	1.052	-0.0731347
SPAC13G7.04c	mac1	S	632	0.839208	0.000698324	66.738	1.0519	-0.0729976
SPBC18E5.07		S	202	0.73181	0.0232019	63.624	1.0519	-0.0729976
SPAC3F10.08c	faf1	S	127	1	4.0645e-12	145.82	1.0518	-0.0728604
SPCC31H12.03c	tho1	S	103	1	0.00893596	88.134	1.0517	-0.0727232
SPCC550.15c		S	382	0.770565	1.1063e-133	207.21	1.0508	-0.0714881
SPAC4H3.10c	pyk1	S	2	0.926989	0.00995749	76.17	1.0507	-0.0713508
SPAC56E4.04c	cut6	S	40	0.99998	5.93494e-14	154.81	1.0507	-0.0713508
SPAC3C7.06c	pit1	S	193	0.992882	6.69366e-18	109.95	1.0505	-0.0710762
SPBC13G1.05		S	94	0.993679	0.0027205	108.43	1.0505	-0.0710762
SPCC417.07c	mto1	S	1106	0.642088	0.00836606	49.395	1.0503	-0.0708015
SPAC29E6.06c		T	3	0.532842	0.0041485	44.998	1.0503	-0.0708015
SPCC1739.01		T	378	0.997945	2.11756e-45	163.67	1.0503	-0.0708015
SPAC8C9.15c	tif225	S	506	0.999965	2.1481e-15	115.31	1.05	-0.0703893
SPCC1450.04	tef5	S	96	0.998545	5.15664e-17	74.325	1.05	-0.0703893
SPAC17C9.03	tif471	S	921	0.999995	1.46319e-198	287.43	1.0496	-0.0698396
SPBP8B7.02	rng9	S	205	0.965759	0.000256355	115.06	1.0495	-0.0697022
SPAC1B1.04c	pan3	S	165	0.998689	0.000163568	136.33	1.0495	-0.0697022
SPCC285.13c	nup60	S	380	0.632647	0.00964515	69.456	1.0494	-0.0695647
SPAC24H6.04	hxk1	S	19	1	0.0145806	85.862	1.0494	-0.0695647
SPAC30C2.07		S	590	0.846659	0.00189574	90.614	1.0494	-0.0695647
SPBC2F12.03c	ebs1	S	811	0.97941	0.000411566	74.561	1.0493	-0.0694272
SPCP1E11.02	ppk38	S	583	0.970453	0.00582699	70.889	1.0491	-0.0691522
SPCC23B6.04c		S	383	0.998322	3.02007e-72	192.23	1.0485	-0.0683269
SPAC19D5.06c	din1	S	218	0.637823	0.000187466	41.468	1.0481	-0.0677764
SPBC19C2.07	fba1	S	267	0.84529	6.83359e-06	70.535	1.0479	-0.067501
SPBC1709.08	cft1	S	742	0.545185	0.00104397	52.095	1.0479	-0.067501
SPAC227.06	yip5	S	44	0.998765	0.000777706	95.755	1.0478	-0.0673634
SPAC13A11.01c	rga8	S	772	0.731675	1.47608e-05	83.727	1.0477	-0.0672257
SPAC19A8.12	dcp2	S	703	1	0.000567375	139.64	1.0477	-0.0672257
SPBC660.07	ntp1	S	16	0.966504	4.50397e-06	90.06	1.0476	-0.067088
SPBC27B12.04c	far11	S	500	0.995288	4.67771e-22	126.93	1.0474	-0.0668125
SPBC28E12.05	esf2	S	22	1	1.10931e-22	153.68	1.0472	-0.066537
SPCC16C4.01	sif2	S	138	0.923446	8.43814e-05	77.575	1.0467	-0.065848
SPCC622.14		S	129	0.759434	5.46883e-19	107.09	1.0467	-0.065848
SPBC18E5.07		S	204	0.999816	0.0022217	126.39	1.0462	-0.0651587
SPAC9G1.02	wis4	S	963	0.677965	0.00526982	75.589	1.0458	-0.064607
SPBC23G7.04c	nif1	T	311	0.64088	3.9725e-08	111.7	1.0457	-0.064469
SPBC28E12.05	esf2	S	53	1	0.00721964	72.797	1.0456	-0.064331
SPAC23C4.19	spt5	S	47	0.755233	1.03846e-05	74.029	1.0453	-0.0639171
SPBC28F2.11	hmo1	S	277	0.636845	1.78736e-05	111.72	1.0453	-0.0639171
SPBC13E7.03c		S	673	0.989044	0.000713518	100.11	1.0453	-0.0639171
SPBC13E7.03c		S	676	0.991784	0.000713518	100.11	1.0453	-0.0639171
SPAC12G12.05c	taf9	S	162	0.999979	0.00161574	110.08	1.0452	-0.063779
SPAC6F12.10c	ade3	S	308	0.996474	3.68425e-64	119.41	1.0452	-0.063779
SPAC2F7.02c	psr1	S	68	0.991902	1.44717e-06	107.63	1.0448	-0.0632268
SPBP22H7.05c	abo2	S	33	0.999906	0.0076254	79.283	1.0448	-0.0632268
SPCC16C4.17	mug123	S	64	0.726955	0.0008098	88.78	1.0446	-0.0629506
SPCC364.07	ser3	S	14	1	2.32256e-54	137.86	1.0442	-0.0623981
SPAC12G12.01c	sea4	S	397	0.999997	6.10711e-10	86.791	1.0441	-0.0622599
SPBC12C2.10c	pst1	S	902	0.955618	1.10401e-08	94.532	1.0438	-0.0618453
SPAC31A2.12	rod1	S	380	0.710125	0.00639202	47.506	1.0436	-0.0615688
SPAC2F7.03c	pom1	S	338	0.935705	0.00448563	70.272	1.0435	-0.0614306
SPAC4A8.05c	myp2	S	1421	0.979217	1.20872e-16	156.29	1.0434	-0.0612923
SPBC18H10.16	can1	S	913	0.99601	0.00949425	81.128	1.0429	-0.0606008
SPAC23C11.15	pst2	S	643	0.993047	0.000187818	134.08	1.0425	-0.0600474
SPCC1281.03c	emc4	S	54	0.949417	1.32757e-06	85.177	1.0424	-0.059909
SPAC30.01c	sec72	S	125	0.983194	3.90972e-21	117.83	1.0421	-0.0594937
SPAC1834.08	mak1	S	68	0.991688	8.31297e-06	85.423	1.042	-0.0593553
SPAC140.02	gar2	S	62	0.734452	0.000588336	131.42	1.0419	-0.0592168
SPAC23C11.15	pst2	T	648	0.682491	0.00791789	60.161	1.0417	-0.0589399
SPAC23C4.19	spt5	S	40	0.888723	2.40847e-05	71.297	1.0415	-0.0586628
SPBC1289.04c	pob1	S	463	0.712788	8.89222e-17	146.15	1.0414	-0.0585243
SPAC23C11.15	pst2	S	881	0.759925	0.000521709	60.826	1.0411	-0.0581086
SPBC146.13c	myo1	S	782	0.999984	3.44118e-05	144.7	1.041	-0.0579701
SPCC1739.14	npp106	S	211	0.699013	0.0101993	51.114	1.0409	-0.0578315
SPBC902.02c	ctf18	S	160	0.773826	0.0128829	79.886	1.0407	-0.0575542
SPAC15A10.16	bud6	S	587	0.64572	0.00576319	82.663	1.0406	-0.0574156
SPAC15A10.16	bud6	S	342	1	0.00958098	87.363	1.0406	-0.0574156
SPAC57A7.12	ssz1	S	63	0.602957	1.32491e-08	82.774	1.0403	-0.0569996
SPCC16A11.17	mcm4	S	38	0.774561	5.54556e-23	146.45	1.0403	-0.0569996
SPBC3E7.10	fma1	S	85	0.942636	5.34497e-08	91.964	1.0403	-0.0569996
SPBC23G7.06c		S	485	0.7839	2.64173e-16	107.85	1.0403	-0.0569996
SPBC83.08	rvb2	T	6	0.951082	0.000113976	127.07	1.0401	-0.0567222
SPAC1783.05	hrp1	S	145	0.997868	0.0208299	50.04	1.04	-0.0565835
SPAC3A11.02	cps3	T	511	0.994527	7.95297e-05	108.47	1.0398	-0.0563061
SPCC1795.11	sum3	S	11	0.996437	0.00255735	57.735	1.0396	-0.0560285
SPCC1795.11	sum3	S	14	0.988963	0.00255735	57.735	1.0396	-0.0560285
SPBC354.05c	sre2	S	269	1	3.59122e-05	143.94	1.0396	-0.0560285
SPBC14F5.04c	pgk1	S	260	0.999999	0.00148414	74.428	1.0396	-0.0560285
SPBC2G2.14	csi1	S	336	1	2.30795e-10	118.46	1.0396	-0.0560285
SPBC1703.12	ubp9	S	544	0.99994	1.05187e-05	95.205	1.0395	-0.0558898
SPBC1703.12	ubp9	S	545	0.999947	1.05187e-05	119	1.0395	-0.0558898
SPAC29B12.01	ino80	T	179	0.998247	1.82077e-21	115.2	1.0395	-0.0558898
[truncated: 5,110 more rows]

## Sheet: Orb6_inhibition_summary
Gene ID	Protein name	Position of phosphosite within protein	Phosphorylation motif (from -5 to +5, relative to phosphosite)			Log2(fold-change) after Orb6 inhibition			Mean log2(fold-change) after Orb6 inhibition	GO term
[truncated: 6,301 more rows]

[truncated: 2 more sheets: Control_E160216, Control_summary]
