# Supplementary material for: Fission Yeast NDR/LATS Kinase Orb6 Regulates Exocytosis via Phosphorylation of the Exocyst Complex
Source: Cell Rep. 2019 Feb 5;26(6):1654–1667.e7. doi: 10.1016/j.celrep.2019.01.027 (PMC6367570; doi:10.1016/j.celrep.2019.01.027)
Supplement: Table S2. Orb6-Dependent Phosphosites in Relation to NDR/LATS Kinase Consensus Motif, Related to Figure 4 [file mmc3.xlsx]

## Sheet: Title and General notes
Table S2. Related to Figure 4. Orb6-dependent phosphosites in relation to NDR kinase consensus sequence.
General notes
Table shows Orb6-dependent phosphorylation sites ranked by fold-change after Orb6 inhibition, in relation to the NDR/LATS kinase consensus motif.
Different "stringency" tabs were made to take into account the reproducibility of changes in phosphorylation in different biological-replicate experiments.
See STAR Methods for further details.

## Sheet: Highest Stringency
Rank	Gene/protein name	Position of phosphosite within protein	Log2(fold-change) after Orb6 inhibition	Phosphorylation motif (from -5 to 0, relative to phosphosite)	HxR/H/KxxS/T	RxxS/T	H/KxxS/T	Protein description
1	osh2	695	-4.7846	HARQES	YES	YES		sterol binding ankyrin repeat protein (predicted)			Log2(fold-change) after Orb6 inhibition includes normalization to protein abundance
2	sec72	1597	-3.95011	HKRGGS	YES	YES		Sec7 domain protein, ARF GEF Sec72			Log2(fold-change) after Orb6 inhibition does not include normalization to protein abundance
3	msy1	19	-3.87196	HHWSNS	NO	NO		MS calcium ion channel protein Msy1
4	osh2	679	-3.45788	HHRKES	YES	YES		sterol binding ankyrin repeat protein (predicted)
5	sec5	50	-3.20211	HERNRS	YES	YES		exocyst complex subunit Sec5 (predicted)
6	ppk25	404	-2.91685	HQRHHS	YES	YES		serine/threonine protein kinase Ppk25 (predicted)
7	tif212	124	-2.76866	KKKKKS	NO	NO	YES	translation initiation factor eIF2 beta subunit (predicted)
8	eis1	1095	-2.75196	HSRNGS	YES	YES		eisosome assembly protein eis1
9	sec3	201	-2.51173	HNRNFS	YES	YES		exocyst complex subunit Sec3
10	ppk15	33	-2.35871	HARHVS	YES	YES		serine/threonine protein kinase Ppk15 (predicted)
11	ppk25	38	-2.26903	HQRSIS	YES	YES		serine/threonine protein kinase Ppk25 (predicted)
12	lar1	271	-2.24712	HSYKKS	NO	NO		RNA-binding protein, LARP1 family Lar1 (predicted)
13	ptc1	34	-2.1543	HRKNAS	YES	NO	YES	protein phosphatase 2C Ptc1
14	pep7	75	-2.10266	HKRQDS	YES	YES		prevacuole/endosomal FYVE tethering component Pep7 (predicted)
15	mmb1	439	-2.03372	HRHAHS	YES	NO	YES	mitochondrial microtubule binder Mmb1
16	klp8	279	-1.76446	NESISS	NO	NO		kinesin-like protein Klp8
17	rng10	264	-1.74398	RFSFAS	NO	NO		coiled-coil protein involved in septum formation Rng10
18	rng10	261	-1.73981	NKNRFS	NO	NO		coiled-coil protein involved in septum formation Rng10
19	imp2	416	-1.62106	QMKHLS	NO	NO	YES	contractile ring protein Imp2
20	gea1	411	-1.58181	LHKVVS	NO	NO	YES	guanyl-nucleotide exchange factor (predicted)
21	ura1	1881	-1.5631	ATRKVS	NO	YES		carbamoyl-phosphate synthase (glutamine hydrolyzing), aspartate carbamoyltransferase Ura1
22	rgf2	151	-1.53773	NIRKNS	NO	YES		RhoGEF Rgf2
23	clp1	396	-1.5115	QPRKVS	NO	YES		Cdc14-related protein phosphatase Clp1/Flp1
24	SPCC297.05	78	-1.50916	TTGSNS	NO	NO		DENN domain Rab GDP-GTP exchange factor, implicated in endosomal transport (predicted)
25	nup40	59	-1.45363	SHFGSS	NO	NO		nucleoporin Nup40
26	rng10	238	-1.45015	IKGRDS	NO	NO		coiled-coil protein involved in septum formation Rng10
27	SPAC8C9.04	519	-1.39064	PSKQAS	NO	NO	YES	Schizosaccharomyces specific protein
28	dsk1	25	-1.36323	IVDHVS	NO	NO		SR protein-specific kinase Dsk1
29	thi9	585	-1.3232	SEHSAS	NO	NO	YES	thiamine transmembrane transporter Thi9
30	tea3	460	-1.31718	HRHYAS	YES	NO	YES	cell end marker Tea3
31	dna2	79	-1.28712	IKRKNT	NO	YES		DNA replication endonuclease-helicase Dna2
32	spa2	513	-1.2679	SVGRNS	NO	NO		cell polarity protein Spa2
33	par1	99	-1.26203	SLYHIS	NO	NO		protein phosphatase regulatory subunit Par1
34	rng10	538	-1.238	LRLQDS	NO	NO		coiled-coil protein involved in septum formation Rng10
35	fkh2	319	-1.22162	TPRKRS	NO	YES		forkhead transcription factor Fkh2
36	cfh1	161	-1.16967	SPILPS	NO	NO		chitin synthase regulatory factor-like Cfh1 (predicted)
37	igo1	115	-1.16595	HTKRPS	YES	NO	YES	endosulfine Igo1
38	mid2	379	-1.12875	LSRNLS	NO	YES		medial ring protein Mid2
39	rng10	113	-1.11945	RKAASS	NO	NO		coiled-coil protein involved in septum formation Rng10
40	rng10	618	-1.11401	VGKTQS	NO	NO	YES	coiled-coil protein involved in septum formation Rng10
41	mdb1	152	-1.07459	LIRQGS	NO	YES		BRCT domain protein Mdb1
42	imt3	307	-1.0704	GRRVFS	NO	YES		mannosyltransferase Imt3
43	rng10	114	-1.06982	KAASSS	NO	NO		coiled-coil protein involved in septum formation Rng10
44	ppk1	59	-1.0662	HKHHLS	YES	NO	YES	serine/threonine protein kinase Ppk1 (predicted)
45	sid4	128	-1.0455	EPSFNS	NO	NO		SIN component scaffold protein Sid4
46	SPAC8C9.04	489	-1.04142	VARKPS	NO	YES		Schizosaccharomyces specific protein
47	abp1	297	-1.03747	SSHAPT	NO	NO	YES	cofilin/tropomyosin family, drebrin ortholog Abp1
48	nce103	134	-1.02742	LERNLT	NO	YES		carbonic anhydrase (predicted)
49	zds1	340	-1.02189	GNRSHS	NO	YES		zds family protein phosphatase type A regulator Zds1 (predicted)
50	cek1	748	-1.02087	HRRKQS	YES	YES		serine/threonine protein kinase Cek1
51	sec31	517	-1.0198	YDDDSS	NO	NO		COPII-coated vesicle component Sec31 (predicted)
52	sec18	256	-1.01883	MTRPAS	NO	YES		secretory pathway protein Sec18 (predicted)
53	bfr1	475	-1.01437	TTPAS	NO	NO		brefeldin A transmembrane transporter Bfr1
54	aha1	170	-1.01036	LPVHSS	NO	NO		chaperone activator Aha1 (predicted)
55	byr4	79	-1.00697	LNHELS	NO	NO	YES	two-component GAP Byr4
				total	16	23	13
				total percent	0.290909	0.418182	0.236364

## Sheet: Medium Stringency
Rank	Gene/protein name	Position of phosphosite within protein	Log2(fold-change) after Orb6 inhibition	Phosphorylation motif (from -5 to 0, relative to phosphosite)	HxR/H/KxxS/T	RxxS/T	H/KxxS/T	Protein description
1	osh2	695	-4.7846	HARQES	YES	YES		sterol binding ankyrin repeat protein (predicted)			Log2(fold-change) after Orb6 inhibition includes normalization to protein abundance
2	sec72	1597	-3.95011	HKRGGS	YES	YES		Sec7 domain protein, ARF GEF Sec72			Log2(fold-change) after Orb6 inhibition does not include normalization to protein abundance
3	msy1	19	-3.87196	HHWSNS				MS calcium ion channel protein Msy1
4	osh2	775	-3.71152	HLRKES	YES	YES		sterol binding ankyrin repeat protein (predicted)
5	osh2	679	-3.45788	HHRKES	YES	YES		sterol binding ankyrin repeat protein (predicted)
6	sec5	50	-3.20211	HERNRS	YES	YES		exocyst complex subunit Sec5 (predicted)
7	ppk25	404	-2.91685	HQRHHS	YES	YES		serine/threonine protein kinase Ppk25 (predicted)
8	tif212	124	-2.76866	KKKKKS			YES	translation initiation factor eIF2 beta subunit (predicted)
9	eis1	1095	-2.75196	HSRNGS	YES	YES		eisosome assembly protein eis1
10	rng10	308	-2.70842	TLSNLS				coiled-coil protein involved in septum formation Rng10
11	rng10	117	-2.70208	SSSHET				coiled-coil protein involved in septum formation Rng10
12	sec3	201	-2.51173	HNRNFS	YES	YES		exocyst complex subunit Sec3
13	rng10	877	-2.39358	KKADNS				coiled-coil protein involved in septum formation Rng10
14	cao2	765	-2.37318	HKHSGS	YES		YES	copper amine oxidase-like protein Cao2
15	ppk15	33	-2.35871	HARHVS	YES	YES		serine/threonine protein kinase Ppk15 (predicted)
16	rng10	287	-2.31775	SSKTRS			YES	coiled-coil protein involved in septum formation Rng10
17	cyk3	300	-2.30834	HRRFQS	YES	YES		Nebulin-family actin filament anchoring protein Cyk3
18	tps3	163	-2.28928	HRRHDS	YES	YES		alpha,alpha-trehalose-phosphate synthase (predicted)
19	ppk25	38	-2.26903	HQRSIS	YES	YES		serine/threonine protein kinase Ppk25 (predicted)
20	lar1	271	-2.24712	HSYKKS				RNA-binding protein, LARP1 family Lar1 (predicted)
21	ptc1	34	-2.1543	HRKNAS	YES		YES	MAP kinase threonine phosphatase Ptc1
22	nif1	45	-2.11505	GYHGLS			YES	protein kinase inhibitor, SEL1 repeat protein Nif1
23	pep7	75	-2.10266	HKRQDS	YES	YES		prevacuole/endosomal FYVE tethering component Pep7 (predicted)
24	mdb1	278	-2.06743	FDRKQS		YES		BRCT domain protein Mdb1
25	mmb1	439	-2.03372	HRHAHS	YES		YES	mitochondrial microtubule binder Mmb1
26	pep7	78	-1.98786	QDSINS				prevacuole/endosomal FYVE tethering component Pep7 (predicted)
27	blt1	691	-1.89875	AGHQRS			YES	ubiquitin domain-like protein Blt1
28	rng10	298	-1.87919	NHRHTS		YES		coiled-coil protein involved in septum formation Rng10
29	mam301	429	-1.82467	HKSQRS				CBS domain protein, implicated in magnesium homeostasis (predicted)
30	klp8	279	-1.76446	NESISS				kinesin-like protein Klp8
31	rng10	264	-1.74398	RFSFAS				coiled-coil protein involved in septum formation Rng10
32	rng10	261	-1.73981	NKNRFS				coiled-coil protein involved in septum formation Rng10
33	SPCC297.05	91	-1.68713	LDYHHS				DENN domain Rab GDP-GTP exchange factor, implicated in endosomal transport (predicted)
34	uds1	678	-1.65344	RLRKES		YES		septation protein Uds1
35	scw1	344	-1.6226	SEKGYS			YES	RNA-binding protein Scw1
36	imp2	416	-1.62106	QMKHLS			YES	contractile ring protein Imp2
37	uds1	1033	-1.58846	KEKFGS			YES	septation protein Uds1
38	ptc1	37	-1.58432	NASDHS				MAP kinase threonine phosphatase Ptc1
39	gea1	411	-1.58181	LHKVVS			YES	guanyl-nucleotide exchange factor (predicted)
40	ura1	1881	-1.5631	ATRKVS		YES		carbamoyl-phosphate synthase (glutamine hydrolyzing), aspartate carbamoyltransferase Ura1
41	rgf2	151	-1.53773	NIRKNS		YES		RhoGEF Rgf2
42	clp1	396	-1.5115	QPRKVS		YES		Cdc14-related protein phosphatase Clp1/Flp1
43	SPCC297.05	78	-1.50916	TTGSNS				DENN domain Rab GDP-GTP exchange factor, implicated in endosomal transport (predicted)
44	nup40	59	-1.45363	SHFGSS				nucleoporin Nup40
45	rng10	238	-1.45015	IKGRDS				coiled-coil protein involved in septum formation Rng10
46	vps54	483	-1.44163	LRRSLS		YES		GARP complex subunit Vps54 (predicted)
47	ape2	556	-1.41281	YRVNYS				M1 aminopeptidase, nascent chain-associated protein (predicted)
48	SPAC8C9.04	519	-1.39064	PSKQAS			YES	Schizosaccharomyces specific protein
49	dsk1	25	-1.36323	IVDHVS				SR protein-specific kinase Dsk1
50	SPAC11D3.18c	16	-1.35164	KDDEHS				carboxylic acid transmembrane transporter (predicted)
51	mcs4	152	-1.35016	LDSLES				response regulator Mcs4
52	rng10	689	-1.33949	SESLES				coiled-coil protein involved in septum formation Rng10
53	rga2	155	-1.33806	LFPKIS				RhoGAP, GTPase activating protein Rga2
54	thi9	585	-1.3232	SEHSAS			YES	thiamine transmembrane transporter Thi9
55	SPCC330.07c	9	-1.3185	SQRSGS		YES		transmembrane transporter (predicted)
56	tea3	460	-1.31718	HRHYAS	YES		YES	cell end marker Tea3
57	SPCC297.05	134	-1.30993	SRKPYS			YES	DENN domain Rab GDP-GTP exchange factor, implicated in endosomal transport (predicted)
58	SPBC25B2.03	490	-1.30356	DELIHS				zf-C3HC4 type zinc finger
59	vgl1	115	-1.28849	KPRIVS		YES		KH domain RNA binding protein, vigilin (predicted)
60	dna2	79	-1.28712	IKRKNT		YES		DNA replication endonuclease-helicase Dna2
61	rng10	436	-1.28374	FEQIPS				coiled-coil protein involved in septum formation Rng10
62	vps54	486	-1.282	SLSAAS				GARP complex subunit Vps54 (predicted)
63	spa2	513	-1.2679	SVGRNS				ARF GTPase-activating protein Spa2
64	par1	99	-1.26203	SLYHIS				protein phosphatase PP2A regulatory subunit B-56 Par1
65	gaf1	596	-1.25399	TKKDRS			YES	transcription factor Gaf1
66	scw1	390	-1.24744	SASTIS				RNA-binding protein Scw1
67	syp1	497	-1.24496	LRKNPT			YES	F-BAR domain protein Syp1 (predicted)
68	elf1	1041	-1.23926	LAWLQS				AAA family ATPase Elf1
69	rng10	538	-1.238	LRLQDS				coiled-coil protein involved in septum formation Rng10
70	chs2	15	-1.22494	NAKHRS			YES	chitin synthase homolog Chs2
71	fkh2	319	-1.22162	TPRKRS		YES		forkhead transcription factor Fkh2
72	hrp3	1250	-1.21431	ATRTPS		YES		ATP-dependent DNA helicase Hrp3
73	wtf14	11	-1.21428	HLAKDS				wtf element Wtf14
74	bir1	518	-1.2102	SKKRNS			YES	survivin, Bir1
75	tea5	71	-1.18643	YARRLS		YES		pseudokinase Tea5
76	exo84	59	-1.18366	TKHIIS			YES	exocyst complex subunit Exo84 (predicted)
77	blt1	636	-1.18304	KKRFSS		YES		ubiquitin domain-like protein Blt1
78	cfh1	161	-1.16967	SPILPS				chitin synthase regulatory factor-like Cfh1 (predicted)
79	igo1	115	-1.16595	HTKRPS	YES		YES	endosulfine Igo1
80	rng10	549	-1.15322	VATIRS				coiled-coil protein involved in septum formation Rng10
81	orm1	12	-1.14959	RRRSSS		YES		ORMDL family protein Orm1 (predicted)
82	mdb1	195	-1.14402	LKVENS				BRCT domain protein Mdb1
83	rng10	546	-1.14081	DDEVAT				coiled-coil protein involved in septum formation Rng10
84	ppc89	58	-1.1329	PFFQDT				spindle pole body protein Ppc89
85	rad60	195	-1.12942	LKHSKS			YES	DNA repair protein, SUMO-related Rad60
86	mid2	379	-1.12875	LSRNLS		YES		medial ring protein Mid2
87	lag1	16	-1.1234	HMSSSS				sphingosine N-acyltransferase Lag1
88	rng10	113	-1.11945	RKAASS				coiled-coil protein involved in septum formation Rng10
89	iss10	265	-1.11905	LKHLES			YES	Mmi1-driven selective elimination factor Iss10
90	rng10	618	-1.11401	VGKTQS			YES	coiled-coil protein involved in septum formation Rng10
91	cki1	144	-1.11206	IGRPNS		YES		serine/threonine protein kinase involved in endocytosis Cki1
92	cfh4	239	-1.10716	ATSLSS				chitin synthase regulatory factor Cfh4 (predicted)
93	rng10	365	-1.10706	ELDNTS				coiled-coil protein involved in septum formation Rng10
94	etd1	103	-1.10544	SKRIFS		YES		ethanol-dependent mutant protein Etd1
95	pdr16	269	-1.09569	HYKFHS	YES		YES	sec14 cytosolic factor family, glycerophospholipid-transfer protein (predicted)
96	atg11	548	-1.0934	TNRKTS		YES		autophagy associated protein Atg11
97	aha1	2	-1.09303					chaperone activator Aha1
98	rga3	660	-1.08547	KGKKGS			YES	RhoGAP, GTPase activating protein Rga3
99	pdr16	551	-1.08001	KANENS				sec14 cytosolic factor family, glycerophospholipid-transfer protein (predicted)
100	lag1	15	-1.07628	HHMSSS				sphingosine N-acyltransferase Lag1
101	mdb1	152	-1.07459	LIRQGS		YES		BRCT domain protein Mdb1
102	srp54	12	-1.07193	GRRLNS		YES		signal recognition particle subunit Srp54
103	imt3	307	-1.0704	GRRVFS		YES		mannosyltransferase Imt3
104	rng10	114	-1.06982	KAASSS				coiled-coil protein involved in septum formation Rng10
105	ppk1	59	-1.0662	HKHHLS	YES		YES	serine/threonine protein kinase Ppk1 (predicted)
106	mug176	395	-1.05652	KPLIGS				BRCT domain protein
107	sid4	128	-1.0455	EPSFNS				SIN component scaffold protein Sid4
108	SPAC8C9.04	489	-1.04142	VARKPS		YES		Schizosaccharomyces specific protein
109	spo15	105	-1.0409	PLTPRS				mitotic and mieotic spindle pole body protein Spo15
110	abp1	297	-1.03747	SHAPTT				cofilin/tropomyosin family, drebrin ortholog Abp1
111	nat10	1013	-1.03472	KRKNNS			YES	rRNA/tRNA cytidine N-acetyltransferase
112	rng10	686	-1.02872	LKNSES				coiled-coil protein involved in septum formation Rng10
113	nce103	134	-1.02742	LERNLT		YES		carbonic anhydrase (predicted)
114	zds1	340	-1.02189	GNRSHS		YES		zds family protein phosphatase type A regulator Zds1 (predicted)
115	cek1	748	-1.02087	HRRKQS	YES	YES		serine/threonine protein kinase Cek1
116	sec31	517	-1.0198	YDDDSS				COPII-coated vesicle component Sec31 (predicted)
117	sec18	256	-1.01883	MTRPAS		YES		secretory pathway protein Sec18 (predicted)
118	bfr1	475	-1.01437	ETTPAS				brefeldin A transmembrane transporter Bfr1
119	aha1	170	-1.01036	LPVHSS				chaperone activator Aha1
120	byr4	79	-1.00697	LNHELS			YES	two-component GAP Byr4
121	etd1	118	-1.00241	VQRNAS		YES		ethanol-dependent mutant protein Etd1
				total	21	41	29
				total percent	0.173554	0.338843	0.239669

## Sheet: Lowest Stringency
Rank	Gene/protein name	Position of phosphosite within protein	Log2(fold-change) after Orb6 inhibition	Phosphorylation motif (from -5 to 0, relative to phosphosite)	HxR/H/KxxS/T	RxxS/T	H/KxxS/T	Protein description
1	mus7	537	-8.18115	NINAKT				DNA repair protein Mus7/Mms22			Log2(fold-change) after Orb6 inhibition includes normalization to protein abundance
2	bud22	222	-8.04278	INKSMS			YES	ribosome small subunit biogenesis protein, BUD22 family (predicted)			Log2(fold-change) after Orb6 inhibition does not include normalization to protein abundance
3	osh2	711	-5.73473	HLRKES	YES	YES		sterol binding ankyrin repeat protein (predicted)
4	osh2	695	-4.7846	HARQES	YES	YES		sterol binding ankyrin repeat protein (predicted)
5	sec72	1597	-3.95011	HKRGGS	YES	YES		Sec7 domain protein, ARF GEF Sec72
6	msy1	19	-3.87196	HHWSNS				MS calcium ion channel protein Msy1
8	mtg2	134	-3.8268	VRSEQS				mitochondrial GTPase Mtg2 (predicted)
7	mtg2	131	-3.8268	ISAVRS				mitochondrial GTPase Mtg2 (predicted)
9	sat1	500	-3.82629	HKRMAS	YES	YES		Golgi membrane exchange factor subunit Sat1 (predicted)
10	SPCC23B6.01c	422	-3.79636	ASGDST				oxysterol binding protein (predicted)
11	ppk22	139	-3.73309	GKRTYS		YES		serine/threonine protein kinase Ppk22 (predicted)
12	mug161	297	-3.7232	HKSKSS				CwfJ family protein, splicing factor (predicted)
13	urm1	48	-3.71173	IIEKPS				ubiquitin family protein Urm1 (predicted)
14	urm1	58	-3.71173	FILNGT				ubiquitin family protein Urm1 (predicted)
15	osh2	775	-3.71152	HLRKES	YES	YES		sterol binding ankyrin repeat protein (predicted)
16	rng10	216	-3.5059	AIRPLS		YES		coiled-coil protein involved in septum formation rng10
17	osh2	679	-3.45788	HHRKES	YES	YES		sterol binding ankyrin repeat protein (predicted)
18	rpl301; rpl302	143;143	-3.29225
19	sec5	50	-3.20211	HERNRS	YES	YES		exocyst complex subunit Sec5 (predicted)
20	mms19	33	-3.17307	VEEIVT				Dos2 silencing complex subunit Mms19
21	sat1	504	-3.13729	ASLTNS				Golgi membrane exchange factor subunit Sat1 (predicted)
23	SPAC56E4.03	152	-3.01906	TNRGDS		YES		aromatic aminotransferase (predicted)
22	SPAC56E4.03	147	-3.01906	ALRMLT		YES		aromatic aminotransferase (predicted)
24	eis1	1106	-2.95208	NNVIGT				eisosome assembly protein eis1
25	ppk25	404	-2.91685	HQRHHS	YES	YES		serine/threonine protein kinase Ppk25 (predicted)
26	SPCC23B6.01c	421	-2.90483	DASGDS				oxysterol binding protein (predicted)
27	SPCC576.06c	151	-2.8328	LKFLSS				mitochondrial tyrosine-tRNA ligase (predicted)
28	tif212	124	-2.76866	KKKKKS			YES	translation initiation factor eIF2 beta subunit (predicted)
29	sld3	581	-2.76572	PRRNLS		YES		DNA replication pre-initiation complex subunit Sld3
30	eis1	1095	-2.75196	HSRNGS	YES	YES		eisosome assembly protein eis1
31	rng10	308	-2.70842	TLSNLS				coiled-coil protein involved in septum formation rng10
32	rng10	117	-2.70208	SSSHET				coiled-coil protein involved in septum formation rng10
33	slp1	336	-2.59798	WDARSS				substrate-specific APC activator Slp1
34	slp1	341	-2.59798	SIPKFT				substrate-specific APC activator Slp1
35	slp1	343	-2.59798	PKFTKT				substrate-specific APC activator Slp1
36	ebp2	34	-2.58581	NESSTS				rRNA processing protein Ebp2 (predicted)
37	sec3	201	-2.51173	HNRNFS	YES	YES		exocyst complex subunit Sec3
38	pre5	6	-2.47659	MFRNQY				20S proteasome complex subunit alpha 6 subunit Pre5 (predicted)
39	rng10	786	-2.41573	SSTHKS				coiled-coil protein involved in septum formation rng10
40	chc1	393	-2.41073	GILRTS				clathrin heavy chain Chc1 (predicted)
41	rng10	877	-2.39358	KKADNS				coiled-coil protein involved in septum formation rng10
42	ura1	1894	-2.3845	PHAAPS				carbamoyl-phosphate synthase (glutamine hydrolyzing), aspartate carbamoyltransferase Ura1
43	cao2	765	-2.37318	HKHSGS	YES		YES	copper amine oxidase-like protein Cao2
44	ppk15	33	-2.35871	HARHVS	YES	YES		serine/threonine protein kinase Ppk15 (predicted)
45	imp2	495	-2.35315	SPVYDS				contractile ring protein Imp2
46	set3	856	-2.34227	TVSNPS				histone lysine methyltransferase Set3
47	sec74	850	-2.32124	NFRNHS		YES		guanyl-nucleotide exchange factor Sec74 (predicted)
48	rng10	287	-2.31775	SSKTRS			YES	coiled-coil protein involved in septum formation rng10
49	cyk3	300	-2.30834	HRRFQS	YES	YES		cytokinesis protein Cyk3 (predicted)
50	SPCC297.05	67	-2.30371	FYKENT			YES	diacylglycerol binding protein (predicted)
51	eng2	405	-2.2902	GDSTLT				endo-1,3-beta-glucanase Eng2
52	tps3	163	-2.28928	HRRHDS	YES	YES		alpha,alpha-trehalose-phosphate synthase (predicted)
53	ppk25	38	-2.26903	HQRSIS	YES	YES		serine/threonine protein kinase Ppk25 (predicted)
54	SPCC1827.05c	247	-2.26626	GITLES				nucleolar RNA-binding protein NIFK (predicted)
55	rng10	270	-2.25702	VAETGS				coiled-coil protein involved in septum formation rng10
56	SPCC297.05	76	-2.25665	HNTTGS				diacylglycerol binding protein (predicted)
57	lar1	271	-2.24712	HSYKKS				RNA-binding protein (predicted)
58	nuc2	250	-2.23125	KERHQS		YES		anaphase-promoting complex TPR lobe subcomplex subunit Apc3
59	nrp1	437	-2.23067	HHSSRS				RNA-binding protein
60	ams2	449	-2.2105	LNRLTS		YES		cell cycle regulated GATA-type transcription factor Ams2
62	tif223	203	-2.19244	IEEKTS				translation initiation factor eIF2B gamma subunit (predicted)
61	tif223	202	-2.19244	GIEEKT				translation initiation factor eIF2B gamma subunit (predicted)
63	etd1	51	-2.18869	VKGMKS				ethanol-dependent mutant protein Etd1
64	etd1	54	-2.18869	MKSYGS				ethanol-dependent mutant protein Etd1
65	ptc1	34	-2.1543	HRKNAS	YES		YES	protein phosphatase 2C Ptc1
66	SPCC23B6.01c	414	-2.15239	SIHKHS			YES	oxysterol binding protein (predicted)
67	nif1	45	-2.11505	GYHGLS			YES	SEL1 repeat protein Nif1
68	pep7	75	-2.10266	HKRQDS	YES	YES		prevacuole/endosomal FYVE tethering component Pep7 (predicted)
69	ppk29	582	-2.08032	VSRRPS		YES		Ark1/Prk1 family protein kinase Ppk29
70	mdb1	278	-2.06743	FDRKQS		YES		BRCT domain protein Mdb1
71	phx1	264	-2.04481	STSPTS				stationary phase-specific homeobox transcription factor Phx1
72	mmb1	439	-2.03372	HRHAHS	YES		YES	mitochondrial microtubule binder Mmb1
73	rng10	305	-2.00019	FGDTLS				coiled-coil protein involved in septum formation rng10
74	pep7	78	-1.98786	QDSINS				prevacuole/endosomal FYVE tethering component Pep7 (predicted)
75	srp40	402	-1.98598	ALRDNS		YES		nucleocytoplasmic transport chaperone Srp40 (predicted)
76	alo1	10	-1.98506	HINKLS				D-arabinono-1,4-lactone oxidase (predicted)
77	mak3	493	-1.98294	NTRKTS		YES		histidine kinase Mak3
78	pzh1	505	-1.9734	MAIYQS				serine/threonine protein phosphatase Pzh1
79	SPCC330.07c	11	-1.96732	RSGSFS				transmembrane transporter (predicted)
80	SPBC2F12.10	294	-1.92868	LSKHPS			YES	mitochondrial ribosomal protein subunit L35 (predicted)
81	lys2	477	-1.91786	LAYLAS				homoaconitate hydratase Lys2
82	ptr2	2	-1.90462					PTR family peptide transmembrane transporter Ptr2
83	blt1	691	-1.89875	AGHQRS			YES	ubiquitin domain-like protein Blt1
84	rng10	298	-1.87919	NHRHTS		YES		coiled-coil protein involved in septum formation rng10
85	SPCC191.01	114	-1.85842	TPKRLS			YES	Schizosaccharomyces specific protein
86	vid21	175	-1.8412	TIEPTT				NuA4 histone acetyltransferase complex subunit Vid21
87	mdb1	378	-1.83145	KNVQSS				BRCT domain protein Mdb1
88	mam301	429	-1.82467	HKSQRS				mitochondrial morphology protein (predicted)
89	tea5	161	-1.80259	HLRSES	YES	YES		pseudokinase Tea5
90	rar1	202	-1.79689	TRNVNS				cytoplasmic methionine-tRNA ligase Mrs1 (predicted)
91	rng10	310	-1.78913	SNLSSS				coiled-coil protein involved in septum formation rng10
92	spo15	102	-1.7754	SALPLT				sporulation protein Spo15
93	klp8	279	-1.76446	NESISS				kinesin-like protein Klp8
94	hmo1	234	-1.76435	PLAQAS				HMG box protein Hmo1
95	mug72	556	-1.76266	NSKPAT			YES	oxidoreductase (predicted)
96	rng10	264	-1.74398	RFSFAS				coiled-coil protein involved in septum formation rng10
97	rng10	261	-1.73981	NKNRFS				coiled-coil protein involved in septum formation rng10
98	rfc2	2	-1.72791					DNA replication factor C complex subunit Rfc2
99	SPBC25B2.10	93	-1.72074	YHHGRS			YES	Usp (universal stress protein) family protein
100	dna2	31	-1.6983	LKKTNS			YES	DNA replication endonuclease-helicase Dna2
101	SPCC297.05	74	-1.6961	AHHNTT			YES	diacylglycerol binding protein (predicted)
102	SPCC297.05	91	-1.68713	LDYHHS				diacylglycerol binding protein (predicted)
103	SPCC330.07c	12	-1.66228	SGSFSS				transmembrane transporter (predicted)
104	SPAPB1A10.13	406	-1.65791	GLRNVS		YES		Schizosaccharomyces specific protein
105	uds1	678	-1.65344	RLRKES		YES		septation protein Uds1
106	SPCC1739.01	296	-1.62898	DPLKAS				zf-CCCH type zinc finger protein
107	scw1	344	-1.6226	SEKGYS			YES	RNA-binding protein Scw1
108	imp2	416	-1.62106	QMKHLS			YES	contractile ring protein Imp2
109	ngl1	16	-1.60662	IDMMRS				peptide N-glycanase
110	SPCC1827.07c	136	-1.60182	RQRLDS		YES		SPX/EXS domain protein (predicted)
111	tif224	121	-1.58943	EEKQVS			YES	translation initiation factor eIF2B delta subunit (predicted)
112	uds1	1033	-1.58846	KEKFGS			YES	septation protein Uds1
113	peg1	599	-1.58551	SKRSVS		YES		CLASP family microtubule-associated protein
114	myo52	812	-1.58451	LSRRHT		YES		myosin type V
115	ptc1	37	-1.58432	NASDHS				protein phosphatase 2C Ptc1
116	pdr16	198	-1.58282	NSTTES				sec14 cytosolic factor family (predicted)
117	gea1	411	-1.58181	LHKVVS			YES	guanyl-nucleotide exchange factor (predicted)
118	syp1	287	-1.57979	LFRRKT		YES		cytoskeletal protein Syp1 (predicted)
119	ntp1	71	-1.57212	LRRRGS		YES		alpha,alpha-trehalase Ntp1
120	ura1	1881	-1.5631	ATRKVS		YES		carbamoyl-phosphate synthase (glutamine hydrolyzing), aspartate carbamoyltransferase Ura1
121	myo1	39	-1.55574	STRKKT		YES		myosin type I
122	SPBC13G1.05	633	-1.55351	LPVPKS				ER protein folding protein (predicted)
123	rgf2	151	-1.53773	NIRKNS		YES		RhoGEF Rgf2
124	ppk29	657	-1.53178	EGLPSS				Ark1/Prk1 family protein kinase Ppk29
125	mga2	6	-1.52865	MNLEFS				IPT/TIG ankyrin repeat containing transcription regulator of fatty acid biosynthesis (predicted)
126	rga3	344	-1.51444	NGHMRS			YES	Rho-type GTPase activating protein Rga3
127	clp1	396	-1.5115	QPRKVS		YES		Cdc14-related protein phosphatase Clp1/Flp1
128	SPCC297.05	78	-1.50916	TTGSNS				diacylglycerol binding protein (predicted)
129	pac2	34	-1.50485	VQRRLS		YES		cAMP-independent regulatory protein Pac2
130	bbc1	673	-1.49435	AGAGAT				WIP family cytoskeletal protein Bbc1 (predicted)
131	srp2	296	-1.48504	DAYSRS				mRNA export factor Srp2
132	sfp1	311	-1.483	FVRKSS		YES		transcription factor Sfp1 (predicted)
134	tax4	600	-1.47618	SLSLAS				autophagy/CVT pathway ENTH/VHS domain protein Tax4(predicted)
133	tax4	597	-1.47618	PGRSLS		YES		autophagy/CVT pathway ENTH/VHS domain protein Tax4(predicted)
135	SPBP8B7.18c	551	-1.47009	EDKEFS			YES	phosphomethylpyrimidine kinase (predicted)
136	cfh1	163	-1.46599	ILPSPS				chitin synthase regulatory factor-like Cfh1 (predicted)
137	eme1	420	-1.45702	LDRKNS		YES		Holliday junction resolvase subunit Eme1
138	nup40	59	-1.45363	SHFGSS				nucleoporin Nup40
139	fub2	279	-1.45278	AWTYRS				SUMO activating enzyme E1-type Fub2 (predicted)
140	pst3	325	-1.45081	PDNVDS				SIN3 family co-repressor Pst3
141	rng10	238	-1.45015	IKGRDS				coiled-coil protein involved in septum formation rng10
142	vps54	483	-1.44163	LRRSLS		YES		GARP complex subunit Vps54 (predicted)
143	mdb1	296	-1.43815	PQQNIS				BRCT domain protein Mdb1
144	gap1	6	-1.4371	MTKRHS			YES	GTPase activating protein Gap1
145	lsb1	78	-1.43397	EKRAGS		YES		Wiskott-Aldrich syndrome homolog binding protein Lsb1 (predicted)
146	jmj3	336	-1.4336	RRLMVS				Lid2 complex subunit, histone demethylase H3-K36 specific Jmj3
147	atg1	372	-1.43146	SSIQPS				autophagy and CVT pathway serine/threonine protein kinase Atg1
148	bsu1	54	-1.42148	KKREES		YES		high-affinity import carrier for pyridoxine, pyridoxal, and pyridoxamine Bsu1
149	cnt6	673	-1.41901	ISRKLS		YES		centaurin ADOP ribosylation factor GTPase activating protein family (predicted)
150	ppk29	758	-1.41377	DKKRPS			YES	Ark1/Prk1 family protein kinase Ppk29
151	csr102	62	-1.41302	SHRLSS		YES		sec14 cytosolic factor family phosphatidylinositol transmembrane transporter (predicted)
152	ape2	556	-1.41281	YRVNYS				aminopeptidase Ape2 (predicted)
153	med8	179	-1.4103	EIDRAT				mediator complex subunit Med8
154	med8	189	-1.4103	ANQMLT				mediator complex subunit Med8
155	SPCC330.07c	22	-1.40312	RSRVDS		YES		transmembrane transporter (predicted)
156	osh2	607	-1.40075	HKPQPS				sterol binding ankyrin repeat protein (predicted)
158	cfh2	499	-1.40022	RLSMLS				chitin synthase regulatory factor Cfh2 (predicted)
157	cfh2	496	-1.40022	KKKRLS			YES	chitin synthase regulatory factor Cfh2 (predicted)
159	itr1	567	-1.39669	QERAWS		YES		myo-inositol transmembrane transporter Itr1
160	SPAC8C9.04	519	-1.39064	PSKQAS			YES	Schizosaccharomyces specific protein
161	nrd1	309	-1.37958	GYPPPS				RNA-binding protein Nrd1
162	syt22	593	-1.37553	HFHSVS	YES		YES	guanyl-nucleotide exchange factor Syt22
163	gap1	8	-1.37083	KRHSGT			YES	GTPase activating protein Gap1
164	bbc1	1298	-1.36658	ETSTSS				WIP family cytoskeletal protein Bbc1 (predicted)
165	trr1	165	-1.36606	VGGGDS				thioredoxin reductase Trr1
166	cip1	107	-1.364	NSSKGS				RNA-binding protein Cip1
167	dsk1	25	-1.36323	IVDHVS				SR protein-specific kinase Dsk1
168	ubp1	183	-1.3524	SDTLRS				ubiquitin C-terminal hydrolase Ubp1
169	sac3	469	-1.35213	NIDRVS				nuclear export factor Sac3 (predicted)
170	SPAC11D3.18c	16	-1.35164	KDDEHS				plasma membrane nicotinic acid transmembrane transporter (predicted)
171	SPAC8C9.04	478	-1.35076	KHDKAS				Schizosaccharomyces specific protein
172	mcs4	152	-1.35016	LDSLES				response regulator Mcs4
173	rim20	684	-1.34863	LQHSSS			YES	BRO1 domain protein Rim20 (predicted)
174	sid2	110	-1.34404	HWSDRS				NDR kinase Sid2
175	rng10	689	-1.33949	SESLES				coiled-coil protein involved in septum formation rng10
176	rga2	155	-1.33806	LFPKIS				Rho-type GTPase activating protein Rga2
177	sec72	1606	-1.32874	TSRSIS		YES		Sec7 domain protein, ARF GEF Sec72
178	thi9	585	-1.3232	SEHSAS			YES	thiamine transmembrane transporter Thi9
179	cdc6	6	-1.32013	MTDRSS				DNA polymerase delta catalytic subunit Cdc6
180	nup146	628	-1.31961	ASIFGS				nucleoporin Nup146
181	SPCC330.07c	9	-1.3185	SQRSGS		YES		transmembrane transporter (predicted)
182	tea3	460	-1.31718	HRHYAS	YES		YES	cell end marker Tea3
183	SPCC297.05	134	-1.30993	SRKPYS			YES	diacylglycerol binding protein (predicted)
184	pho1	75	-1.30591	GSRNPT		YES		acid phosphatase Pho1
185	bdf2	123	-1.30565	DSKKHS			YES	BET family double bromodomain protein Bdf2
186	SPBC25B2.03	490	-1.30356	DELIHS				zf-C3HC4 type zinc finger
187	bfr1	472	-1.29883	RWTETT				brefeldin A transmembrane transporter Bfr1
188	clr5	61	-1.29156	RQRFVS		YES		Clr5 protein
189	sid2	364	-1.29004	KKKIES			YES	NDR kinase Sid2
190	rpl1602;rpl1601;rpl1603	68;68;68	-1.28873
191	vgl1	115	-1.28849	KPRIVS		YES		vigilin (predicted)
192	mac1	438	-1.28817	MPQTRS				membrane anchored protein Mac1
193	dna2	79	-1.28712	IKRKNT		YES		DNA replication endonuclease-helicase Dna2
194	rng10	436	-1.28374	FEQIPS				coiled-coil protein involved in septum formation rng10
195	SPBC887.17	602	-1.28338	VGESES				transmembrane transporter (predicted)
196	vps54	486	-1.282	SLSAAS				GARP complex subunit Vps54 (predicted)
197	sid2	578	-1.27677	AFIGFT				NDR kinase Sid2
198	thp1	172	-1.27387	GHAFAS				uracil DNA N-glycosylase Thp1
199	abc3	832	-1.26861	ISLAPS				ABC transmembrane transporter Abc3, unknown specificity
200	spa2	513	-1.2679	SVGRNS				cell polarity protein Spa2
201	par1	99	-1.26203	SLYHIS				protein phosphatase regulatory subunit Par1
202	met9	355	-1.25893	WGDSRS				methylenetetrahydrofolate reductase Met9
203	hta2	128	-1.25657	GKGKPS				histone H2A beta
204	gaf1	596	-1.25399	TKKDRS			YES	transcription factor Gaf1
205	cwf22	7	-1.24921	EKEDKS				splicing factor Cwf22
206	scw1	390	-1.24744	SASTIS				RNA-binding protein Scw1
207	syp1	497	-1.24496	LRKNPT			YES	cytoskeletal protein Syp1 (predicted)
208	elf1	1041	-1.23926	LAWLQS				AAA family ATPase Elf1
209	rng10	538	-1.238	LRLQDS				coiled-coil protein involved in septum formation rng10
210	ebs1	859	-1.22931	FRPLRS				EST1 family nonsense-mediated mRNA decay (NMD) pathway protein Ebs1 (predicted)
211	SPCC794.03	532	-1.22708	NSFDDS				amino acid permease (predicted)
212	chs2	15	-1.22494	NAKHRS			YES	chitin synthase homolog Chs2
213	bir1	937	-1.22463	SSLLES				survivin, Bir1
214	bgs4	884	-1.22197	AERRLS		YES		1,3-beta-glucan synthase subunit Bgs4
215	fkh2	319	-1.22162	TPRKRS		YES		forkhead transcription factor Fkh2
216	jmj3	338	-1.21921	LMVSES				Lid2 complex subunit, histone demethylase H3-K36 specific Jmj3
217	blt1	638	-1.21908	RFSSFS				ubiquitin domain-like protein Blt1
218	hrp3	1250	-1.21431	ATRTPS		YES		ATP-dependent DNA helicase Hrp3
219	wtf14	11	-1.21428	HLAKDS				wtf element Wtf14
220	osh3	544	-1.2118	LTPKPS				sterol binding ankyrin repeat protein Osh3
221	bir1	518	-1.2102	SKKRNS			YES	survivin, Bir1
222	klp8	278	-1.20526	RNESIS				kinesin-like protein Klp8
223	ept1	14	-1.19416	KNLHNY				diacylglycerol cholinephosphotransferase/ diacylglycerol ethanolaminesphotransferase Ept1 (predicted)
224	SPAC1A6.01c	163	-1.19049	VKHNNS			YES	human thyroid receptor interacting protein homolog, transcription coactivator (predicted)
225	tea5	71	-1.18643	YARRLS		YES		pseudokinase Tea5
226	exo84	59	-1.18366	TKHIIS			YES	exocyst complex subunit Exo84 (predicted)
228	rsn1	208	-1.18333	MDIPTT				Golgi to plasma membrane transport protein Rsn1 (predicted)
227	rsn1	207	-1.18333	IMDIPT				Golgi to plasma membrane transport protein Rsn1 (predicted)
229	blt1	636	-1.18304	KKRFSS		YES		ubiquitin domain-like protein Blt1
231	pcp1	867	-1.18077	QELSRS				pericentrin Pcp1
230	pcp1	865	-1.18077	KEQELS				pericentrin Pcp1
232	SPCC297.05	61	-1.17961	ITSESS				diacylglycerol binding protein (predicted)
233	SPCC320.08	115	-1.17174	IGLPAS				transmembrane transporter (predicted)
234	cfh1	161	-1.16967	SPILPS				chitin synthase regulatory factor-like Cfh1 (predicted)
235	mph1	259	-1.16955	VERRAS		YES		dual specificity protein kinase Mph1
236	SPCC14G10.04	298	-1.1664	AGPETS				Schizosaccharomyces specific protein
237	Igo1	115	-1.16595	HTKRPS	YES		YES	mRNA stability protein Igo1 (predicted)
238	pmp1	252	-1.16181	QLPLVS				dual-specificity MAP kinase phosphatase Pmp1
239	rng10	549	-1.15322	VATIRS				coiled-coil protein involved in septum formation rng10
240	orm1	12	-1.14959	RRRSSS		YES		ORMDL family protein (predicted)
241	eis1	77	-1.14925	SSHEGS			YES	eisosome assembly protein eis1
242	dal51	3	-1.14757					dipeptide transmembrane transporter Dal5h1 (predicted)
243	atf1	115	-1.14554	LNRNPS		YES		transcription factor, Atf-CREB family Atf1
244	mdb1	195	-1.14402	LKVENS				BRCT domain protein Mdb1
245	rng10	546	-1.14081	DDEVAT				coiled-coil protein involved in septum formation rng10
246	hrp3	1248	-1.13969	ESATRT				ATP-dependent DNA helicase Hrp3
247	bud6	201	-1.1351	VNRRNS		YES		actin interacting protein 3 homolog Bud6
248	ppc89	58	-1.1329	PFFQDT				spindle pole body protein Ppc89
249	rad60	195	-1.12942	LKHSKS			YES	DNA repair protein Rad60
250	mid2	379	-1.12875	LSRNLS		YES		medial ring protein Mid2
251	yih1	130	-1.12497	HYVAKT				IMPACT homolog, translational regulator Yih1 (predicted)
252	lag1	16	-1.1234	HMSSSS				sphingosine N-acyltransferase Lag1
253	rpl1802;rpl1801	16;16	-1.12036
254	vps60	16	-1.12033	TQPTAS				vacuolar sorting protein Vps60 (predicted)
255	rng10	113	-1.11945	RKAASS				coiled-coil protein involved in septum formation rng10
256	iss10	265	-1.11905	LKHLES			YES	Mmi1-driven selective elimination factor Iss10
257	deb1	235	-1.11628	DLRPLS		YES		transcription factor Deb1/Rdp1
258	lys12	91	-1.11491	VAGYSS				homoisocitrate dehydrogenase Lys12
259	deb1	314	-1.11458	SLANVS				transcription factor Deb1/Rdp1
260	rng10	618	-1.11401	VGKTQS			YES	coiled-coil protein involved in septum formation rng10
261	fep1	97	-1.11325	NNRIRS		YES		iron-sensing transcription factor Fep1
262	cki1	144	-1.11206	IGRPNS		YES		serine/threonine protein kinase Cki1
263	ept1	17	-1.11166	HNYKYS				diacylglycerol cholinephosphotransferase/ diacylglycerol ethanolaminesphotransferase Ept1 (predicted)
264	cfh4	239	-1.10716	ATSLSS				chitin synthase regulatory factor Cfh4 (predicted)
265	nrm1	251	-1.10712	LSRSSS		YES		MBF complex corepressor Nrm1
266	rng10	365	-1.10706	ELDNTS				coiled-coil protein involved in septum formation rng10
267	etd1	103	-1.10544	SKRIFS		YES		ethanol-dependent mutant protein Etd1
268	nup211	1558	-1.10504	ALREHS		YES		nucleoporin nup211
269	pdr16	269	-1.09569	HYKFHS	YES		YES	sec14 cytosolic factor family (predicted)
270	sec72	1117	-1.09536	SIRHVS		YES		Sec7 domain protein, ARF GEF Sec72
271	atg11	548	-1.0934	TNRKTS		YES		autophagy protein Atg11
272	cps3	263	-1.09324	EAHLNS			YES	zinc finger protein Cps3
273	aha1	2	-1.09303					chaperone activator Aha1 (predicted)
274	rga3	660	-1.08547	KGKKGS			YES	Rho-type GTPase activating protein Rga3
275	psc3	442	-1.08379	KVVDES				mitotic cohesin complex, non-SMC subunit Psc3
276	pdr16	551	-1.08001	KANENS				sec14 cytosolic factor family (predicted)
278	cfh2	485	-1.07955	RKSRNS				chitin synthase regulatory factor Cfh2 (predicted)
277	cfh2	482	-1.07955	NEERKS				chitin synthase regulatory factor Cfh2 (predicted)
279	lag1	15	-1.07628	HHMSSS				sphingosine N-acyltransferase Lag1
280	SPCC594.01	511	-1.0755	KSDIFS				DUF1769 family protein
281	mdb1	152	-1.07459	LIRQGS		YES		BRCT domain protein Mdb1
282	myr1	16	-1.07409	NSQQDS				N-myristoyltransferase Myr1 (predicted)
283	srp54	12	-1.07193	GRRLNS		YES		signal recognition particle subunit Srp54
284	nvj2	485	-1.07042	HISKRS				conserved eukaryotic protein
285	imt3	307	-1.0704	GRRVFS		YES		mannosyltransferase Imt3
286	rng10	114	-1.06982	KAASSS				coiled-coil protein involved in septum formation rng10
287	mvp1	233	-1.06757	QPPKFS				sorting nexin Mvp1 (predicted)
288	ppk1	59	-1.0662	HKHHLS	YES		YES	serine/threonine protein kinase Ppk1 (predicted)
289	nup60	232	-1.06345	QLSTIS				nucleoporin Nup60
290	SPAC869.05c	772	-1.06108	DGKNNS			YES	sulfate transmembrane transporter (predicted)
291	SPCC297.05	103	-1.06107	KKKKDS			YES	diacylglycerol binding protein (predicted)
292	cul3	16	-1.05912	APRKFS		YES		cullin 3
293	SPCC4B3.06c	2	-1.05787					NADPH-dependent FMN reductase (predicted)
294	png2	236	-1.05775	LVKHDT			YES	ING family homolog Png2
295	mug176	395	-1.05652	KPLIGS				BRCT domain protein
296	mto1	327	-1.04591	IKPDQS				MT organizer Mto1
297	sid4	128	-1.0455	EPSFNS				SIN component scaffold protein Sid4
298	hrp3	1231	-1.04281	ANRRQS		YES		ATP-dependent DNA helicase Hrp3
299	SPAC8C9.04	489	-1.04142	VARKPS		YES		Schizosaccharomyces specific protein
300	spo15	105	-1.0409	PLTPRS				sporulation protein Spo15
301	abp1	297	-1.03747	SHAPTT				cofilin/tropomyosin family, drebrin ortholog Abp1
302	nat10	1013	-1.03472	KRKNNS			YES	ribosome biogenesis ATPase
303	mto1	1017	-1.0343	ASKRVS			YES	MT organizer Mto1
304	SPBP8B7.26	11	-1.03255	KKSLHS				Schizosaccharomyces specific protein
305	cdc11	521	-1.03201	EFPKHS				SIN component scaffold protein, centriolin ortholog Cdc11
306	rng10	686	-1.02872	LKNSES				coiled-coil protein involved in septum formation rng10
307	ada1	776	-1.02834	AMTGTS				adenosine deaminase Ada1
308	nce103	134	-1.02742	LERNLT		YES		carbonic anhydrase (predicted)
309	psr1	66	-1.02694	RTLRSS				NLI interacting factor family phosphatase Psr1 (predicted)
310	SPCC1672.11c	97	-1.02664	SRDYQS				P-type ATPase P5 type (predicted)
311	zds1	340	-1.02189	GNRSHS		YES		zds family protein phosphatase type A regulator Zds1 (predicted)
312	cek1	748	-1.02087	HRRKQS	YES	YES		serine/threonine protein kinase Cek1
313	sec31	517	-1.0198	YDDDSS				COPII-coated vesicle component Sec31 (predicted)
314	ptr2	3	-1.0197					PTR family peptide transmembrane transporter Ptr2
315	sec18	256	-1.01883	MTRPAS		YES		secretory pathway protein Sec18 (predicted)
316	tea2	82	-1.01566	TEKLMS			YES	kinesin-like protein Tea2
317	nrd1	495	-1.01541	PPRTNS		YES		RNA-binding protein Nrd1
318	bfr1	475	-1.01437	ETTPAS				brefeldin A transmembrane transporter Bfr1
319	SPCC14G10.04	382	-1.01245	SVKQPS			YES	Schizosaccharomyces specific protein
320	sst4	502	-1.01065	IVVDSS				sorting receptor for ubiquitinated membrane proteins, ESCRT 0 complex subunit Sst4
321	aha1	170	-1.01036	LPVHSS				chaperone activator Aha1 (predicted)
322	irs1	795	-1.01012	EISLRS				cytoplasmic isoleucine-tRNA ligase Irs1 (predicted)
323	SPAC22H10.05c	370	-1.00769	KQDGNT				mRNA cleavage and polyadenylation specificity factor complex subunit (predicted)
324	byr4	79	-1.00697	LNHELS			YES	two-component GAP Byr4
325	osh2	871	-1.00376	NASTAS				sterol binding ankyrin repeat protein (predicted)
326	etd1	118	-1.00241	VQRNAS		YES		ethanol-dependent mutant protein Etd1
				total	25	87	58
				total percent	0.0766871	0.266871	0.177914
