# Supplementary material for: Fission Yeast NDR/LATS Kinase Orb6 Regulates Exocytosis via Phosphorylation of the Exocyst Complex
Source: Cell Rep. 2019 Feb 5;26(6):1654–1667.e7. doi: 10.1016/j.celrep.2019.01.027 (PMC6367570; doi:10.1016/j.celrep.2019.01.027)
Supplement: Table S3. List of Yeast Strains Used in This Work, Related to STAR Methods [file mmc4.xlsx]

## Sheet: Table S3
Table S3. Related to STAR Methods. List of yeast strains used in this work.
Figure/Strain number	Genotype
Figure 1
KS7744	h+ orb6-as2 adh13:CRIB-3mCitrine:LEU2 [ pAct1-lifeact-mCherry-leu1+] leu1-32 ura4-D18 ade6-M216
KS7808	h+ gef1∆::ura4+ orb6-as2 adh13:CRIB-3mCitrine:LEU2 [ pAct1-lifeact-mCherry-leu1+] ura4-d18 leu1-32 ade6-M216
KS7729	h- orb6-as2 ura4-d18 leu1-32 ade6-M216
KS7730	h- gef1∆::ura4+ orb6-as2 ura4-d18 leu1-32 ade6-M216
KS7687	h- orb6-25 ade6-M216 ura4-d18 leu1-32
KS7714	h+ gef1∆::ura4+ orb6-25 leu1-32 ura4-d18 ade6-M216
KS7566	h+ adh13:CRIB-3mCitrine:LEU2 [ pAct1-lifeact-mCherry-leu1+] ade6-M216 ura4-D18 leu1-32
Figure 2
KS8421	h+ orb6-as2 Pbgs4+::Cher-12A-bgs4+:leu1+ bgs4∆::ura4+ ura4-d18 leu1-32 ade6-M216
KS8422	h- orb6-as2 gef1∆::ura4+ Pbgs4+::Cher-12A-bgs4+:leu1+ bgs4∆::ura4+ ura4-d18 leu1-32 ade6-M216
KS8335	h+ Pbgs4+::Cher-12A-bgs4+:leu1+ bgs4∆::ura4+ leu1-32 ura4-D18
Figure 3
KS8421	h+ orb6-as2 Pbgs4+::Cher-12A-bgs4+:leu1+ bgs4∆::ura4+ ura4-d18 leu1-32 ade6-M216
KS516	h- ura4-D18 leu1-32 ade6-M216
KS7729	h- orb6-as2 ura4-d18 leu1-32 ade6-M216
KS7730	h- gef1∆::ura4+ orb6-as2 ura4-d18 leu1-32 ade6-M216
KS8847	h- ade6::GFP-psy1 orb6-as2 leu1-32 ura4-d18 ade6-M216
Figure 4
KS7781	h+ orb6-as2 lys3-37 arg1-230 car2∆::kanMX6
Figure 5
KS9399	h+ mob2-GFP:kanMX6 sts5∆::hphMX6 leu1-32 ura4-D18
KS9476	h+ mob2-GFP:kanMX6 sts5∆::hphMX6 orb6∆::ura4+ ade6-M21X leu1-32 ura4-D18
Figure 6
KS8425	h- sec3-3mCherry:KanMX6 orb6-as2 ura4-d18 leu1-32 ade6-M216
KS8426	h- sec5-3mCherry:KanMX6 orb6-as2 ura4-d18 leu1-32 ade6-M216
KS8432	h+ sec8-tdtomato:natMX6 orb6-as2 ura4-d18 leu1-32 ade6-M21X
KS8433	h+ exo70-mcherry:natMX6 orb6-as2 ura4-d18 leu1-32 ade6-M210
Figure 7
KS7729	h- orb6-as2 ura4-d18 leu1-32 ade6-M216
KS9579	h+ sec3-S201A:hphMX6 orb6-as2 ura4-d18 leu1-32 ade6-M216
KS8811	h- sec5-S50A:hphMX6 orb6-as2 ura4-d18 leu1-32 ade6-M216
KS9426	h+ sec3-S201A:hphMX6 sec5-S50A:hphMX6 orb6-as2 ura4-d18 leu1-32 ade6-M21X
KS9423	h- exo70∆::kanMX6 orb6-as2 ura4-d18 leu1-32 ade6-M21X
KS9424	h+ exo70∆::kanMX6 sec3-S201A:hphMX6 orb6-as2 ura4-d18 leu1-32 ade6-M21X
KS9456	h- exo70∆::kanMX6 sec5-S50A:hphMX6 orb6-as2 ura4-d18 leu1-32 ade6-M21X
KS9422	h- exo70∆::kanMX6 sec3-S201A:hphMX6 sec5-S50A:hphMX6 orb6-as2 ura4-d18 leu1-32 ade6-M21X
KS8621	h- sec3-S201A-3mCherry:kanMX6 orb6-as2 ura4-d18 leu1-32 ade6-M216
KS8797	h- sec5-S50A-3mCherry:kanMX6 orb6-as2 ura4-d18 leu1-32 ade6-M216
KS8335	h+ Pbgs4+::Cher-12A-bgs4+:leu1+ bgs4∆::ura4+ leu1-32 ura4-D18
KS9577	h+ sec3-S201A:hphMX6 Pbgs4+::Cher-12A-bgs4+:leu1+ bgs4∆::ura4+ ura4-d18 leu1-32 ade6-M210
KS9580	h+ sec5-S50A:hphMX6 Pbgs4+::Cher-12A-bgs4+:leu1+ bgs4∆::ura4+ ura4-d18 leu1-32 ade6-M216
KS9421	h- sec3-S201A:hphMX6 sec5-S50A:hphMX6 Pbgs4+::Cher-12A-bgs4+:leu1+ bgs4∆::ura4+ ura4-d18 leu1-32 ade6-M21X
KS9418	h- exo70∆::kanMX6 Pbgs4+::Cher-12A-bgs4+:leu1+ bgs4∆::ura4+ ura4-D18 leu1-32 ade6-M21X
KS9451	h+ exo70∆::kanMX6 sec3-S201A:hphMX6 Pbgs4+::Cher-12A-bgs4+:leu1+ bgs4∆::ura4+ ura4-D18 leu1-32 ade6-M21X
KS9420	h+ exo70∆::kanMX6 sec5-S50A:hphMX6 Pbgs4+::Cher-12A-bgs4+:leu1+ bgs4∆::ura4+ ura4-d18 leu1-32 ade6-M21X
KS9419	h+ exo70∆::kanMX6 sec3-S201A:hphMX6 sec5-S50A:hphMX6 Pbgs4+::Cher-12A-bgs4+:leu1+ bgs4∆::ura4+ ura4-d18 leu1-32 ade6-M21X
Figure S1
KS516	h- ura4-D18 leu1-32 ade6-M216
KS7729	h- orb6-as2 ura4-d18 leu1-32 ade6-M216
KS7744	h+ orb6-as2 adh13:CRIB-3mCitrine:LEU2 [ pAct1-lifeact-mCherry-leu1+] leu1-32 ura4-D18 ade6-M216
KS7808	h+ gef1∆::ura4+ orb6-as2 adh13:CRIB-3mCitrine:LEU2 [ pAct1-lifeact-mCherry-leu1+] ura4-d18 leu1-32 ade6-M216
KS8464	h- Pbgs4+::Cher-12A-bgs4+:leu1+ bgs4∆::ura4+ adh13:CRIB-3mCitrine:LEU2 leu1-32 ura4-D18
KS8335	h+ Pbgs4+::Cher-12A-bgs4+:leu1+ bgs4∆::ura4+ leu1-32 ura4-D18
Figure S2
KS7781	h+ orb6-as2 lys3-37 arg1-230 car2∆::kanMX6
Figure S3
KS9030	h+ sec5-3mCherry:KanMX6 orb6-as2 lys3-37 arg1-230 car2∆::NatMX6
Figure S4
KS9923	h- sec3-3mCherry:KanMX6 ura4-d18 leu1-32 ade6-M216
KS9923	h- sec5-3mCherry:KanMX6 ura4-d18 leu1-32 ade6-M216
KS6369	h- sec8-tdtomato:natMX6 ura4-D18 leu1-32 ade6-M210
KS6370	h- exo70-mcherry:natMX6 ura4-D18 leu1-32 ade6-M210
Figure S5
KS7729	h- orb6-as2 ura4-d18 leu1-32 ade6-M216
KS9579	h+ sec3-S201A:hphMX6 orb6-as2 ura4-d18 leu1-32 ade6-M216
KS8811	h- sec5-S50A:hphMX6 orb6-as2 ura4-d18 leu1-32 ade6-M216
KS9426	h+ sec3-S201A:hphMX6 sec5-S50A:hphMX6 orb6-as2 ura4-d18 leu1-32 ade6-M21X
KS9423	h- exo70∆::kanMX6 orb6-as2 ura4-d18 leu1-32 ade6-M21X
KS9424	h+ exo70∆::kanMX6 sec3-S201A:hphMX6 orb6-as2 ura4-d18 leu1-32 ade6-M21X
KS9456	h- exo70∆::kanMX6 sec5-S50A:hphMX6 orb6-as2 ura4-d18 leu1-32 ade6-M21X
KS9422	h- exo70∆::kanMX6 sec3-S201A:hphMX6 sec5-S50A:hphMX6 orb6-as2 ura4-d18 leu1-32 ade6-M21X
KS9958	h- exo70∆::natMX6 sec3-S201A:hphMX6 gef1∆::kanMX6 ura4-D18 leu1-32 ade6-M216
KS8621	h- sec3-S201A-3mCherry:KanMX6 orb6-as2 ura4-d18 leu1-32 ade6-M216
KS9551	h+ exo70∆::natMX6 ura4-D18 leu1-32 ade6-M210
KS9537	h- sec5-3mCherry:KanMX6 exo70∆::kanMX6 sec3-S201A:hphMX6 orb6-as2 ura4-d18 leu1-32 ade6-M216
KS9538	h- sec8-tdtomato:natMX6 exo70∆::kanMX6 sec3-S201A:hphMX6 orb6-as2 ura4-d18 leu1-32 ade6-M216
Movie S1
KS7744	h+ orb6-as2 adh13:CRIB-3mCitrine:LEU2 [ pAct1-lifeact-mCherry-leu1+] leu1-32 ura4-D18 ade6-M216
KS7808	h+ gef1∆::ura4+ orb6-as2 adh13:CRIB-3mCitrine:LEU2 [ pAct1-lifeact-mCherry-leu1+] ura4-d18 leu1-32 ade6-M216
Movie S2
KS7566	h+ adh13:CRIB-3mCitrine:LEU2 [ pAct1-lifeact-mCherry-leu1+] ade6-M216 ura4-D18 leu1-32
Movie S3
KS7744	h+ orb6-as2 adh13:CRIB-3mCitrine:LEU2 [ pAct1-lifeact-mCherry-leu1+] leu1-32 ura4-D18 ade6-M216
KS7808	h+ gef1∆::ura4+ orb6-as2 adh13:CRIB-3mCitrine:LEU2 [ pAct1-lifeact-mCherry-leu1+] ura4-d18 leu1-32 ade6-M216
Movie S4
KS7566	h+ adh13:CRIB-3mCitrine:LEU2 [ pAct1-lifeact-mCherry-leu1+] ade6-M216 ura4-D18 leu1-32
KS7744	h+ orb6-as2 adh13:CRIB-3mCitrine:LEU2 [ pAct1-lifeact-mCherry-leu1+] leu1-32 ura4-D18 ade6-M216
KS7808	h+ gef1∆::ura4+ orb6-as2 adh13:CRIB-3mCitrine:LEU2 [ pAct1-lifeact-mCherry-leu1+] ura4-d18 leu1-32 ade6-M216
Supplementary Movie 5
KS8421	h+ orb6-as2 Pbgs4+::Cher-12A-bgs4+:leu1+ bgs4∆::ura4+ ura4-d18 leu1-32 ade6-M216
KS8422	h- orb6-as2 gef1∆::ura4+ Pbgs4+::Cher-12A-bgs4+:leu1+ bgs4∆::ura4+ ura4-d18 leu1-32 ade6-M216
Movie S6
KS8421	h+ orb6-as2 Pbgs4+::Cher-12A-bgs4+:leu1+ bgs4∆::ura4+ ura4-d18 leu1-32 ade6-M216
KS8422	h- orb6-as2 gef1∆::ura4+ Pbgs4+::Cher-12A-bgs4+:leu1+ bgs4∆::ura4+ ura4-d18 leu1-32 ade6-M216
Movie S7
KS8425	h- sec3-3mCherry:KanMX6 orb6-as2 ura4-d18 leu1-32 ade6-M216
KS8426	h- sec5-3mCherry:KanMX6 orb6-as2 ura4-d18 leu1-32 ade6-M216
Movie S8
KS8899	h- sec3-S201D:hphMX6 orb6-as2 Pbgs4+::Cher-12A-bgs4+:leu1+ bgs4∆::ura4+ adh13:CRIB-3mCitrine:LEU2 ura4-d18 leu1-32 ade6-M21x
KS8900	h+ sec5-S50D:hphMX6 orb6-as2 Pbgs4+::Cher-12A-bgs4+:leu1+ bgs4∆::ura4+ adh13:CRIB-3mCitrine:LEU2 ura4-d18 leu1-32 ade6-M21x
KS8921	h+ sec3-S201D:hphMX6 sec5-S50D:hphMX6 orb6-as2 Pbgs4+::Cher-12A-bgs4+:leu1+ bgs4∆::ura4+ adh13:CRIB-3mCitrine:LEU2 ura4-d18 leu1-32 ade6-M21x
KS8898	h- sec3-S201E:hphMX6 orb6-as2 Pbgs4+::Cher-12A-bgs4+:leu1+ bgs4∆::ura4+ ura4-d18 leu1-32 ade6-M216
KS8897	h+ sec5-S50E:hphMX6 orb6-as2 Pbgs4+::Cher-12A-bgs4+:leu1+ bgs4∆::ura4+ ura4-d18 leu1-32 ade6-M216
KS8923	h- sec3-S201E:hphMX6 sec5-S50E:hphMX6 orb6-as2 Pbgs4+::Cher-12A-bgs4+:leu1+ bgs4∆::ura4+ ura4-d18 leu1-32 ade6-M216
